# Supplementary material for: trans-Di­chlorido­tetra­kis­(4-meth­oxy­pyridine-κN)ruthenium(II)
Source: IUCrdata. 2023 Feb 28;8(Pt 2):x230155. doi: 10.1107/S2414314623001554 (PMC9993891; doi:10.1107/S2414314623001554)
Supplement: Supplementary file 1 [file x-08-x230155-sup1.cif]

##############################################################################
#                                                                            #
# This CIF contains the data for a data article accepted for                 #
# publication in IUCrData. It conforms to the requirements of                #
# Notes for Authors for IUCrData, and has been                               #
# peer reviewed under the auspices of IUCrData.                              #
#                                                                            #
# Full details of the Crystallographic Information File format               #
# are given in the paper "The Crystallographic Information File (CIF):       #
# a New Standard Archive File for Crystallography" by S. R. Hall, F. H.      #
# Allen and I. D. Brown [Acta Cryst. (1991), A47, 655-685].                  #
#                                                                            #
# The current version of the core CIF dictionary is obtainable from          #
# ftp://ftp.iucr.org/pub/cif_core.dic.                                       #
#                                                                            #
# Software is freely available for graphical display of the structure(s)     #
# in this CIF. For information consult the CIF software page                 #
# http://www.iucr.org/resources/cif/software.                                #
#                                                                            #
# This file may be used for bona fide research purposes within the           #
# scientific community so long as proper attribution is given to the data    # 
# article from which it was obtained.                                        #
#                                                                            #
##############################################################################
data_I
_audit_creation_method
;
Olex2 1.3-ac4
(compiled 2020.11.27 svn.r5f609507 for Rigaku Oxford Diffraction, GUI svn.r6214)
;
_journal_date_recd_electronic     2023-01-30
_journal_date_accepted     2023-02-20
_journal_name_full     'IUCrData'
_journal_year     2023
_journal_volume     8
_journal_issue      2
_journal_page_first     0
_journal_page_last     0
_journal_paper_category     HM
_journal_paper_doi     10.1107/S2414314623001554
_journal_coeditor_code     BV4046
_publ_contact_author_name     'Bradley W. Smucker'
_publ_contact_author_address
;
900 N Grand Avenue
Suite 61651
Sherman, TX 75090
USA
;
_publ_contact_author_email     'bsmucker@austincollege.edu'
_publ_contact_author_fax     ?
_publ_contact_author_phone     ?
_publ_section_title
;
<i>trans</i>-Dichloridotetrakis(4-methoxypyridine-\k<i>N</i>)ruthenium(II)
;
loop_
    _publ_author_name
    _publ_author_footnote
    _publ_author_address
    'Reinheimer, Eric W.' .
;
Rigaku Americas Corporation
9009 New Trails Dr.
The Woodlands, TX 77381
USA
;
    'Tobias, Rebecca A.' .
;
900 N Grand Avenue
Suite 61651
Sherman, TX 75090
USA
;
    'Bassel, Elisabeth R.' .
;
900 N Grand Avenue
Suite 61651
Sherman, TX 75090
USA
;
    'Cantu, Nicholas A.' .
;
900 N Grand Avenue
Suite 61651
Sherman, TX 75090
USA
;
    'Smucker, Bradley W.' .
;
900 N Grand Avenue
Suite 61651
Sherman, TX 75090
USA
;
_publ_section_synopsis
;
The structure of the title compound exhibits disorder around a \=4 axis. The
4-methoxypyridine ligands have a propeller-like arrangement around the
ruthenium at 52.01\% from the RuN~4~ plane.
;
_chemical_name_systematic
;
<i>trans</i>-Dichloridotetrakis(4-methoxypyridine-\k<i>N</i>)ruthenium(II)
;
_chemical_name_common     ?
_chemical_formula_moiety     'C24 H28 Cl2 N4 O4 Ru'
_chemical_formula_sum     'C24 H28 Cl2 N4 O4 Ru'
_chemical_formula_iupac     '[Ru Cl2 (C12 H14 N2 O2)2]'
_chemical_formula_weight     608.47
_chemical_melting_point     ?
_space_group_crystal_system     tetragonal
_space_group_name_H-M_alt     'I 41/a'
_space_group_name_Hall     '-I 4ad'
loop_
    _space_group_symop_operation_xyz
    'x, y, z'
    '-x+1/2, -y, z+1/2'
    '-y+3/4, x+1/4, z+1/4'
    'y+3/4, -x+3/4, z+3/4'
    'x+1/2, y+1/2, z+1/2'
    '-x+1, -y+1/2, z+1'
    '-y+5/4, x+3/4, z+3/4'
    'y+5/4, -x+5/4, z+5/4'
    '-x, -y, -z'
    'x-1/2, y, -z-1/2'
    'y-3/4, -x-1/4, -z-1/4'
    '-y-3/4, x-3/4, -z-3/4'
    '-x+1/2, -y+1/2, -z+1/2'
    'x, y+1/2, -z'
    'y-1/4, -x+1/4, -z+1/4'
    '-y-1/4, x-1/4, -z-1/4'
_cell_length_a     17.24170(10)
_cell_length_b     17.24170(10)
_cell_length_c     8.7307(2)
_cell_angle_alpha     90
_cell_angle_beta     90
_cell_angle_gamma     90
_cell_volume     2595.43(7)
_cell_formula_units_Z     4
_cell_measurement_reflns_used     17604
_cell_measurement_theta_min     2.3480
_cell_measurement_theta_max     30.1150
_cell_measurement_temperature     293(2)
loop_
    _twin_individual_id
    _twin_individual_mass_fraction_refined
    1 0.500(8)
    2 0.500(8)
_exptl_crystal_description     block
_exptl_crystal_colour     orange
_exptl_crystal_size_max     0.25
_exptl_crystal_size_mid     0.12
_exptl_crystal_size_min     0.1
_exptl_crystal_density_diffrn     1.557
_exptl_crystal_density_meas     ?
_exptl_crystal_density_method     ?
_exptl_crystal_F_000     1240
loop_
    _exptl_crystal_face_index_h
    _exptl_crystal_face_index_k
    _exptl_crystal_face_index_l
    _exptl_crystal_face_perp_dist
    -1 0 0 0.0577
    -2 0 1 0.1072
    0 2 1 0.1077
    0 0 -1 0.1260
    2 -1 0 0.0360
    -1 -2 0 0.0638
    -1 1 -2 0.1323
    1 2 0 0.0487
    1 -2 0 0.0508
    1 0 2 0.1093
    2 0 -1 0.0996
    0 -1 -1 0.1272
    -2 -1 0 0.0627
    2 1 0 0.0422
    -1 2 0 0.0571
    1 0 0 0.0432
_exptl_absorpt_coefficient_mu     0.847
_exptl_absorpt_correction_type     multi-scan
_exptl_absorpt_process_details
;
(CrysAlisPro; Rigaku OD, 2022)
;
_exptl_absorpt_correction_T_min     0.90130
_exptl_absorpt_correction_T_max     1.00000
_diffrn_ambient_temperature     293(2)
_diffrn_source     'fine-focus sealed X-ray tube'
_diffrn_radiation_type     'Mo K\a'
_diffrn_radiation_wavelength     0.71073
_diffrn_radiation_monochromator     graphite
_diffrn_measurement_device_type     'XtaLAB Mini II'
_diffrn_measurement_device     'two-circle diffractometer'
_diffrn_measurement_method     '\w scans'
_diffrn_detector     'Hybrid Pixel Array Detector'
_diffrn_detector_area_resol_mean     10.0000
loop_
    _diffrn_refln_index_h
    _diffrn_refln_index_k
    _diffrn_refln_index_l
    0 0 -2
    0 0 2
    0 0 2
    0 0 -2
    0 0 -2
    0 0 2
    0 0 -2
    0 0 2
    0 0 2
    0 0 -2
    0 0 2
    0 0 -2
    0 0 -2
    0 0 2
    0 0 2
    0 0 -2
    0 0 -2
    0 0 2
    0 0 2
    0 0 -2
    0 0 -2
    0 0 2
    0 0 -2
    0 0 2
    0 0 2
    0 0 -2
    0 0 2
    0 0 -2
    0 0 -2
    0 0 2
    0 0 2
    0 0 -2
    0 0 2
    0 0 -2
    0 0 2
    0 0 -2
    0 0 2
    0 0 -2
    0 0 -2
    0 0 2
    0 0 -2
    0 0 2
    0 0 4
    0 0 -4
    0 0 -4
    0 0 4
    0 0 4
    0 0 -4
    0 0 -4
    0 0 4
    0 0 4
    0 0 -4
    0 0 4
    0 0 -4
    0 0 4
    0 0 -4
    0 0 -4
    0 0 4
    0 0 -4
    0 0 4
    0 0 4
    0 0 -4
    0 0 4
    0 0 -4
    0 0 -4
    0 0 4
    0 0 -4
    0 0 4
    0 0 4
    0 0 -4
    0 0 -4
    0 0 4
    0 0 4
    0 0 -4
    0 0 -4
    0 0 4
    0 0 -4
    0 0 4
    0 0 -4
    0 0 4
    0 0 4
    0 0 -4
    0 0 4
    0 0 -4
    0 0 4
    0 0 -4
    0 0 4
    0 0 -4
    0 0 6
    0 0 -6
    0 0 -6
    0 0 6
    0 0 -6
    0 0 6
    0 0 6
    0 0 -6
    0 0 -6
    0 0 6
    0 0 -6
    0 0 6
    0 0 6
    0 0 -6
    0 0 -6
    0 0 6
    0 0 6
    0 0 -6
    0 0 8
    0 0 -8
    0 0 -8
    0 0 8
    0 0 -8
    0 0 8
    0 0 -8
    0 0 8
    0 0 -8
    0 0 8
    0 0 -8
    0 0 8
    0 0 8
    0 0 -8
    0 0 8
    0 0 -8
    0 0 -10
    0 0 10
    0 0 10
    0 0 -10
    0 0 -10
    0 0 10
    0 0 10
    0 0 -10
    0 0 -10
    0 0 10
    0 0 10
    0 0 -10
    0 0 -12
    0 0 12
    0 0 12
    0 0 -12
    0 0 -12
    0 0 12
    0 0 12
    0 0 -12
    0 0 12
    0 0 -12
    0 0 -12
    0 0 12
    0 0 12
    0 0 -12
    0 -1 -1
    -1 0 1
    1 0 1
    0 1 -1
    1 0 1
    0 1 -1
    1 0 1
    0 1 -1
    0 -1 1
    -1 0 -1
    0 1 1
    1 0 -1
    0 -1 1
    -1 0 -1
    0 -1 1
    -1 0 -1
    -1 0 -1
    0 -1 1
    -1 0 1
    0 -1 -1
    -1 0 -1
    0 -1 1
    0 1 1
    1 0 -1
    -1 0 1
    0 -1 -1
    1 0 1
    0 1 -1
    0 1 1
    1 0 -1
    -1 0 1
    0 -1 -1
    -1 0 -1
    0 -1 1
    0 -1 1
    -1 0 -1
    1 0 -1
    0 1 1
    0 -1 -1
    -1 0 1
    0 1 1
    1 0 -1
    1 0 1
    0 1 -1
    -1 0 -1
    0 -1 1
    -1 0 1
    0 -1 -1
    -1 0 1
    0 -1 -1
    1 0 -1
    0 1 1
    0 -1 -1
    -1 0 1
    -1 0 1
    0 -1 -1
    0 1 -1
    1 0 1
    -1 0 -1
    0 -1 1
    0 -1 1
    -1 0 -1
    0 -1 -1
    -1 0 1
    1 0 1
    0 1 -1
    1 0 1
    0 1 -1
    -1 0 1
    0 -1 -1
    0 -1 1
    -1 0 -1
    0 1 1
    1 0 -1
    0 1 1
    1 0 -1
    0 -1 -3
    -1 0 3
    -1 0 -3
    0 -1 3
    -1 0 -3
    0 -1 3
    0 1 3
    1 0 -3
    0 -1 3
    -1 0 -3
    -1 0 3
    0 -1 -3
    -1 0 3
    0 -1 -3
    1 0 -3
    0 1 3
    -1 0 -3
    0 -1 3
    0 1 3
    1 0 -3
    0 -1 3
    -1 0 -3
    0 -1 -3
    -1 0 3
    0 -1 -3
    -1 0 3
    1 0 -3
    0 1 3
    1 0 3
    0 1 -3
    1 0 3
    0 1 -3
    -1 0 3
    0 -1 -3
    1 0 3
    0 1 -3
    0 1 -3
    1 0 3
    1 0 -3
    0 1 3
    0 -1 3
    -1 0 -3
    0 1 3
    1 0 -3
    0 1 -3
    1 0 3
    0 1 -3
    1 0 3
    1 0 3
    0 1 -3
    0 -1 3
    -1 0 -3
    1 0 3
    0 1 -3
    1 0 3
    0 1 -3
    1 0 3
    0 1 -3
    -1 0 3
    0 -1 -3
    0 -1 3
    -1 0 -3
    0 -1 -3
    -1 0 3
    0 1 3
    1 0 -3
    0 1 -3
    1 0 3
    -1 0 -3
    0 -1 3
    0 1 -3
    1 0 3
    -1 0 -3
    0 -1 3
    -1 0 -3
    0 -1 3
    1 0 -3
    0 1 3
    0 1 3
    1 0 -3
    1 0 -3
    0 1 3
    1 0 -3
    0 1 3
    0 -1 3
    -1 0 -3
    0 1 -3
    1 0 3
    0 1 3
    1 0 -3
    0 -1 3
    -1 0 -3
    0 -1 -3
    -1 0 3
    -1 0 3
    0 -1 -3
    0 -1 -3
    -1 0 3
    -1 0 3
    0 -1 -3
    0 -1 3
    -1 0 -3
    0 -1 -3
    -1 0 3
    -1 0 3
    0 -1 -3
    0 1 -3
    1 0 3
    0 -1 3
    -1 0 -3
    1 0 -3
    0 1 3
    0 1 -3
    1 0 3
    1 0 -3
    0 1 3
    -1 0 -3
    0 -1 3
    0 1 3
    1 0 -3
    1 0 3
    0 1 -3
    0 1 3
    1 0 -3
    -1 0 -3
    0 -1 3
    0 -1 -3
    -1 0 3
    0 -1 -3
    -1 0 3
    1 0 -3
    0 1 3
    1 0 3
    0 1 -3
    -1 0 3
    0 -1 -3
    0 1 3
    1 0 -3
    1 0 3
    0 1 -3
    0 1 3
    1 0 -3
    0 1 3
    1 0 -3
    -1 0 3
    0 -1 -3
    0 1 -3
    1 0 3
    1 0 3
    0 1 -3
    1 0 -3
    0 1 3
    0 -1 3
    -1 0 -3
    -1 0 -3
    0 -1 3
    0 -1 -3
    -1 0 3
    -1 0 3
    0 -1 -3
    0 1 -3
    1 0 3
    1 0 -3
    0 1 3
    1 0 3
    0 1 -3
    -1 0 3
    0 -1 -3
    0 -1 3
    -1 0 -3
    0 -1 3
    -1 0 -3
    1 0 3
    0 1 -3
    -1 0 -3
    0 -1 3
    -1 0 3
    0 -1 -3
    1 0 -3
    0 1 3
    0 1 -3
    1 0 3
    0 1 3
    1 0 -3
    0 1 3
    1 0 -3
    0 -1 3
    -1 0 -3
    -1 0 -3
    0 -1 3
    0 -1 -3
    -1 0 3
    0 -1 -5
    -1 0 5
    1 0 5
    0 1 -5
    1 0 -5
    0 1 5
    0 1 -5
    1 0 5
    0 -1 -5
    -1 0 5
    0 -1 5
    -1 0 -5
    -1 0 -5
    0 -1 5
    1 0 -5
    0 1 5
    -1 0 -5
    0 -1 5
    1 0 5
    0 1 -5
    0 -1 5
    -1 0 -5
    0 1 -5
    1 0 5
    1 0 5
    0 1 -5
    -1 0 -5
    0 -1 5
    0 -1 -5
    -1 0 5
    0 -1 -5
    -1 0 5
    -1 0 5
    0 -1 -5
    1 0 -5
    0 1 5
    1 0 -5
    0 1 5
    -1 0 5
    0 -1 -5
    -1 0 5
    0 -1 -5
    0 1 5
    1 0 -5
    0 1 5
    1 0 -5
    0 -1 -5
    -1 0 5
    -1 0 -5
    0 -1 5
    0 -1 5
    -1 0 -5
    0 1 -5
    1 0 5
    0 1 -5
    1 0 5
    0 1 5
    1 0 -5
    -1 0 -5
    0 -1 5
    0 1 -5
    1 0 5
    0 -1 5
    -1 0 -5
    1 0 -5
    0 1 5
    1 0 5
    0 1 -5
    1 0 -5
    0 1 5
    0 -1 -5
    -1 0 5
    -1 0 -5
    0 -1 5
    -1 0 5
    0 -1 -5
    0 -1 5
    -1 0 -5
    0 1 5
    1 0 -5
    1 0 5
    0 1 -5
    0 1 -5
    1 0 5
    0 -1 -5
    -1 0 5
    0 1 -5
    1 0 5
    1 0 -5
    0 1 5
    0 -1 -5
    -1 0 5
    0 1 5
    1 0 -5
    -1 0 5
    0 -1 -5
    -1 0 -5
    0 -1 5
    -1 0 5
    0 -1 -5
    1 0 5
    0 1 -5
    1 0 5
    0 1 -5
    0 -1 5
    -1 0 -5
    0 1 -5
    1 0 5
    0 1 5
    1 0 -5
    -1 0 -5
    0 -1 5
    0 -1 5
    -1 0 -5
    0 1 5
    1 0 -5
    -1 0 5
    0 -1 -5
    1 0 -5
    0 1 5
    1 0 7
    0 1 -7
    -1 0 -7
    0 -1 7
    0 -1 -7
    -1 0 7
    1 0 -7
    0 1 7
    0 1 7
    1 0 -7
    -1 0 7
    0 -1 -7
    1 0 7
    0 1 -7
    0 -1 7
    -1 0 -7
    0 1 7
    1 0 -7
    0 1 -7
    1 0 7
    0 -1 -7
    -1 0 7
    0 -1 7
    -1 0 -7
    -1 0 -7
    0 -1 7
    -1 0 7
    0 -1 -7
    0 1 -7
    1 0 7
    1 0 -7
    0 1 7
    0 -1 -7
    -1 0 7
    1 0 -7
    0 1 7
    -1 0 -7
    0 -1 7
    0 1 -7
    1 0 7
    0 -1 -7
    -1 0 7
    0 1 -7
    1 0 7
    1 0 -7
    0 1 7
    -1 0 -7
    0 -1 7
    1 0 7
    0 1 -7
    -1 0 -7
    0 -1 7
    0 1 7
    1 0 -7
    -1 0 7
    0 -1 -7
    -1 0 7
    0 -1 -7
    1 0 7
    0 1 -7
    0 1 7
    1 0 -7
    0 -1 7
    -1 0 -7
    0 1 -7
    1 0 7
    0 -1 -7
    -1 0 7
    1 0 -7
    0 1 7
    0 -1 7
    -1 0 -7
    1 0 9
    0 1 -9
    0 1 9
    1 0 -9
    0 -1 -9
    -1 0 9
    -1 0 -9
    0 -1 9
    0 -1 9
    -1 0 -9
    0 1 -9
    1 0 9
    -1 0 9
    0 -1 -9
    1 0 -9
    0 1 9
    0 -1 -9
    -1 0 9
    0 1 -9
    1 0 9
    1 0 -9
    0 1 9
    -1 0 -9
    0 -1 9
    0 -1 9
    -1 0 -9
    1 0 9
    0 1 -9
    1 0 -9
    0 1 9
    0 1 9
    1 0 -9
    1 0 9
    0 1 -9
    0 1 9
    1 0 -9
    -1 0 9
    0 -1 -9
    0 -1 9
    -1 0 -9
    0 -1 -9
    -1 0 9
    -1 0 -9
    0 -1 9
    0 1 -9
    1 0 9
    -1 0 9
    0 -1 -9
    0 1 11
    1 0 -11
    0 -1 11
    -1 0 -11
    1 0 11
    0 1 -11
    1 0 -11
    0 1 11
    -1 0 -11
    0 -1 11
    0 1 -11
    1 0 11
    -1 0 11
    0 -1 -11
    0 -1 -11
    -1 0 11
    0 -1 -11
    -1 0 11
    0 1 -11
    1 0 11
    -1 0 -11
    0 -1 11
    1 0 -11
    0 1 11
    0 1 11
    1 0 -11
    1 0 -11
    0 1 11
    -1 0 11
    0 -1 -11
    0 -1 11
    -1 0 -11
    0 -1 -11
    -1 0 11
    0 1 11
    1 0 -11
    1 0 11
    0 1 -11
    1 0 11
    0 1 -11
    0 -1 11
    -1 0 -11
    -1 0 -11
    0 -1 11
    -1 0 11
    0 -1 -11
    0 1 -11
    1 0 11
    1 -1 2
    -1 1 -2
    -1 -1 -2
    -1 -1 2
    -1 -1 2
    -1 -1 -2
    -1 1 -2
    1 -1 2
    -1 1 -2
    1 -1 2
    1 1 -2
    1 1 2
    -1 -1 -2
    -1 -1 2
    1 1 2
    1 1 -2
    -1 1 2
    1 -1 -2
    -1 -1 2
    -1 -1 -2
    1 -1 -2
    -1 1 2
    1 -1 2
    -1 1 -2
    1 -1 2
    -1 1 -2
    1 1 -2
    1 1 2
    -1 1 -2
    1 -1 2
    -1 -1 2
    -1 -1 -2
    1 1 2
    1 1 -2
    1 1 2
    1 1 -2
    1 1 -2
    1 1 2
    -1 -1 -2
    -1 -1 2
    1 1 2
    1 1 -2
    -1 -1 2
    -1 -1 -2
    -1 1 -2
    1 -1 2
    1 -1 -2
    -1 1 2
    1 -1 -2
    -1 1 2
    -1 -1 2
    -1 -1 -2
    -1 -1 -2
    -1 -1 2
    1 1 -2
    1 1 2
    -1 -1 -2
    -1 -1 2
    -1 1 2
    1 -1 -2
    1 -1 2
    -1 1 -2
    1 -1 2
    -1 1 -2
    1 1 -2
    1 1 2
    1 1 2
    1 1 -2
    1 1 2
    1 1 -2
    -1 1 -2
    1 -1 2
    1 -1 -2
    -1 1 2
    1 1 -2
    1 1 2
    -1 -1 2
    -1 -1 -2
    1 1 2
    1 1 -2
    -1 1 2
    1 -1 -2
    -1 -1 -2
    -1 -1 2
    -1 1 -2
    1 -1 2
    -1 1 2
    1 -1 -2
    1 -1 2
    -1 1 -2
    -1 1 2
    1 -1 -2
    -1 -1 -2
    -1 -1 2
    1 -1 -2
    -1 1 2
    -1 -1 2
    -1 -1 -2
    1 1 -2
    1 1 2
    1 1 2
    1 1 -2
    -1 1 -2
    1 -1 2
    -1 -1 2
    -1 -1 -2
    -1 -1 -2
    -1 -1 2
    1 -1 -2
    -1 1 2
    1 1 2
    1 1 -2
    -1 1 2
    1 -1 -2
    -1 -1 -2
    -1 -1 2
    1 -1 2
    -1 1 -2
    1 1 2
    1 1 -2
    1 -1 -2
    -1 1 2
    -1 -1 2
    -1 -1 -2
    1 1 -2
    1 1 2
    -1 -1 -2
    -1 -1 2
    -1 1 2
    1 -1 -2
    1 -1 2
    -1 1 -2
    1 1 -2
    1 1 2
    -1 -1 2
    -1 -1 -2
    -1 1 -2
    1 -1 2
    1 1 2
    1 1 -2
    1 1 -2
    1 1 2
    1 1 -2
    1 1 2
    -1 -1 2
    -1 -1 -2
    1 1 2
    1 1 -2
    1 -1 -2
    -1 1 2
    -1 -1 -2
    -1 -1 2
    1 -1 -2
    -1 1 2
    -1 1 2
    1 -1 -2
    1 1 2
    1 1 -2
    -1 1 2
    1 -1 -2
    1 -1 2
    -1 1 -2
    -1 1 -2
    1 -1 2
    1 1 2
    1 1 -2
    -1 -1 2
    -1 -1 -2
    -1 1 -2
    1 -1 2
    -1 -1 -2
    -1 -1 2
    1 1 -2
    1 1 2
    -1 -1 4
    -1 -1 -4
    1 -1 -4
    -1 1 4
    1 -1 -4
    -1 1 4
    1 -1 -4
    -1 1 4
    -1 -1 4
    -1 -1 -4
    1 -1 4
    -1 1 -4
    -1 -1 4
    -1 -1 -4
    -1 1 4
    1 -1 -4
    -1 1 -4
    1 -1 4
    -1 1 -4
    1 -1 4
    -1 1 4
    1 -1 -4
    1 -1 4
    -1 1 -4
    -1 -1 4
    -1 -1 -4
    1 1 4
    1 1 -4
    1 1 4
    1 1 -4
    -1 1 -4
    1 -1 4
    1 -1 4
    -1 1 -4
    1 -1 4
    -1 1 -4
    1 1 -4
    1 1 4
    -1 -1 -4
    -1 -1 4
    -1 1 4
    1 -1 -4
    -1 -1 -4
    -1 -1 4
    1 1 4
    1 1 -4
    -1 -1 -4
    -1 -1 4
    1 1 -4
    1 1 4
    1 1 -4
    1 1 4
    -1 -1 4
    -1 -1 -4
    -1 -1 -4
    -1 -1 4
    1 1 4
    1 1 -4
    1 1 -4
    1 1 4
    1 -1 -4
    -1 1 4
    1 -1 4
    -1 1 -4
    -1 -1 4
    -1 -1 -4
    1 -1 4
    -1 1 -4
    -1 -1 4
    -1 -1 -4
    1 1 4
    1 1 -4
    -1 -1 -4
    -1 -1 4
    1 1 -4
    1 1 4
    -1 1 -4
    1 -1 4
    -1 1 4
    1 -1 -4
    -1 1 -4
    1 -1 4
    -1 -1 4
    -1 -1 -4
    -1 1 4
    1 -1 -4
    1 -1 4
    -1 1 -4
    1 1 -4
    1 1 4
    -1 -1 -4
    -1 -1 4
    -1 1 4
    1 -1 -4
    1 -1 -4
    -1 1 4
    1 1 4
    1 1 -4
    -1 1 -4
    1 -1 4
    1 -1 -4
    -1 1 4
    -1 -1 4
    -1 -1 -4
    -1 -1 4
    -1 -1 -4
    1 1 4
    1 1 -4
    -1 1 -4
    1 -1 4
    1 1 -4
    1 1 4
    1 -1 4
    -1 1 -4
    -1 -1 4
    -1 -1 -4
    1 1 4
    1 1 -4
    1 1 -4
    1 1 4
    1 -1 -4
    -1 1 4
    -1 -1 -4
    -1 -1 4
    -1 1 4
    1 -1 -4
    -1 1 4
    1 -1 -4
    1 -1 4
    -1 1 -4
    -1 -1 -4
    -1 -1 4
    -1 1 -4
    1 -1 4
    -1 1 4
    1 -1 -4
    1 -1 -4
    -1 1 4
    1 -1 -4
    -1 1 4
    -1 1 -4
    1 -1 4
    1 1 -4
    1 1 4
    -1 1 -4
    1 -1 4
    -1 1 4
    1 -1 -4
    1 -1 -4
    -1 1 4
    -1 -1 4
    -1 -1 -4
    -1 1 4
    1 -1 -4
    1 -1 4
    -1 1 -4
    1 -1 4
    -1 1 -4
    -1 -1 -4
    -1 -1 4
    -1 1 -4
    1 -1 4
    -1 1 4
    1 -1 -4
    1 -1 -4
    -1 1 4
    1 1 -4
    1 1 4
    1 1 4
    1 1 -4
    -1 -1 4
    -1 -1 -4
    1 1 4
    1 1 -4
    -1 -1 4
    -1 -1 -4
    1 1 -4
    1 1 4
    -1 1 4
    1 -1 -4
    1 1 4
    1 1 -4
    -1 -1 -4
    -1 -1 4
    -1 -1 -4
    -1 -1 4
    -1 -1 4
    -1 -1 -4
    1 -1 4
    -1 1 -4
    1 -1 4
    -1 1 -4
    1 1 4
    1 1 -4
    -1 1 -6
    1 -1 6
    -1 1 -6
    1 -1 6
    -1 1 -6
    1 -1 6
    -1 1 6
    1 -1 -6
    1 1 -6
    1 1 6
    1 1 6
    1 1 -6
    1 -1 -6
    -1 1 6
    1 1 6
    1 1 -6
    1 -1 6
    -1 1 -6
    1 -1 -6
    -1 1 6
    -1 -1 6
    -1 -1 -6
    1 -1 6
    -1 1 -6
    -1 -1 6
    -1 -1 -6
    -1 -1 -6
    -1 -1 6
    -1 -1 -6
    -1 -1 6
    1 1 -6
    1 1 6
    -1 1 -6
    1 -1 6
    -1 1 6
    1 -1 -6
    1 1 -6
    1 1 6
    1 -1 -6
    -1 1 6
    -1 1 -6
    1 -1 6
    -1 -1 -6
    -1 -1 6
    -1 1 6
    1 -1 -6
    -1 -1 6
    -1 -1 -6
    -1 1 6
    1 -1 -6
    1 1 6
    1 1 -6
    1 -1 -6
    -1 1 6
    1 -1 6
    -1 1 -6
    -1 -1 -6
    -1 -1 6
    1 1 -6
    1 1 6
    1 -1 6
    -1 1 -6
    1 -1 -6
    -1 1 6
    -1 1 6
    1 -1 -6
    -1 -1 6
    -1 -1 -6
    1 1 -6
    1 1 6
    -1 1 -6
    1 -1 6
    1 1 6
    1 1 -6
    -1 -1 -6
    -1 -1 6
    -1 1 -6
    1 -1 6
    -1 -1 -8
    -1 -1 8
    1 -1 -8
    -1 1 8
    1 1 8
    1 1 -8
    -1 1 8
    1 -1 -8
    -1 1 8
    1 -1 -8
    1 -1 8
    -1 1 -8
    -1 1 -8
    1 -1 8
    -1 1 -8
    1 -1 8
    -1 -1 8
    -1 -1 -8
    1 1 -8
    1 1 8
    -1 -1 -8
    -1 -1 8
    -1 -1 -8
    -1 -1 8
    -1 1 -8
    1 -1 8
    1 1 -8
    1 1 8
    1 -1 -8
    -1 1 8
    1 1 -8
    1 1 8
    1 -1 8
    -1 1 -8
    -1 1 8
    1 -1 -8
    -1 1 -8
    1 -1 8
    1 -1 -8
    -1 1 8
    1 -1 8
    -1 1 -8
    -1 1 8
    1 -1 -8
    -1 1 -8
    1 -1 8
    1 1 8
    1 1 -8
    -1 -1 8
    -1 -1 -8
    -1 -1 8
    -1 -1 -8
    1 1 8
    1 1 -8
    -1 -1 -8
    -1 -1 8
    -1 -1 -8
    -1 -1 8
    1 -1 -10
    -1 1 10
    -1 1 -10
    1 -1 10
    -1 -1 10
    -1 -1 -10
    1 -1 10
    -1 1 -10
    1 1 -10
    1 1 10
    -1 1 10
    1 -1 -10
    -1 -1 -10
    -1 -1 10
    1 1 10
    1 1 -10
    1 -1 10
    -1 1 -10
    -1 -1 10
    -1 -1 -10
    -1 1 -10
    1 -1 10
    1 1 10
    1 1 -10
    1 1 -10
    1 1 10
    -1 -1 -10
    -1 -1 10
    1 -1 -10
    -1 1 10
    -1 -1 -10
    -1 -1 10
    -1 1 10
    1 -1 -10
    1 -1 10
    -1 1 -10
    1 1 -10
    1 1 10
    -1 1 10
    1 -1 -10
    1 -1 -10
    -1 1 10
    -1 -1 10
    -1 -1 -10
    -1 1 -10
    1 -1 10
    1 1 10
    1 1 -10
    1 1 -12
    1 1 12
    -1 1 12
    1 -1 -12
    -1 -1 12
    -1 -1 -12
    -1 -1 -12
    -1 -1 12
    1 -1 -12
    -1 1 12
    1 1 12
    1 1 -12
    1 -1 12
    -1 1 -12
    -1 1 -12
    1 -1 12
    1 1 -12
    1 1 12
    -1 -1 -12
    -1 -1 12
    -1 1 -12
    1 -1 12
    1 -1 -12
    -1 1 12
    -1 -1 12
    -1 -1 -12
    -1 -1 12
    -1 -1 -12
    1 -1 -12
    -1 1 12
    1 1 12
    1 1 -12
    -1 -1 12
    -1 -1 -12
    1 1 12
    1 1 -12
    1 -1 12
    -1 1 -12
    -1 -1 -12
    -1 -1 12
    1 1 12
    1 1 -12
    1 1 -12
    1 1 12
    -1 1 12
    1 -1 -12
    1 -1 12
    -1 1 -12
    1 -1 12
    -1 1 -12
    -1 1 12
    1 -1 -12
    1 -2 -1
    -2 1 1
    -2 -1 1
    -1 -2 -1
    2 1 1
    1 2 -1
    -1 2 1
    2 -1 -1
    1 -2 -1
    -2 1 1
    -2 -1 1
    -1 -2 -1
    -2 -1 -1
    -1 -2 1
    2 1 1
    1 2 -1
    -1 2 -1
    2 -1 1
    2 1 -1
    1 2 1
    2 1 -1
    1 2 1
    -1 2 -1
    2 -1 1
    -2 -1 -1
    -1 -2 1
    -2 -1 1
    -1 -2 -1
    -2 -1 -1
    -1 -2 1
    -1 2 1
    2 -1 -1
    -2 -1 1
    -1 -2 -1
    2 1 -1
    1 2 1
    1 -2 1
    -2 1 -1
    -1 2 -1
    2 -1 1
    1 -2 1
    -2 1 -1
    -2 -1 1
    -1 -2 -1
    2 1 1
    1 2 -1
    -2 -1 -1
    -1 -2 1
    -1 2 -1
    2 -1 1
    2 1 -1
    1 2 1
    1 -2 1
    -2 1 -1
    1 -2 -1
    -2 1 1
    1 -2 -1
    -2 1 1
    2 1 1
    1 2 -1
    -1 2 1
    2 -1 -1
    -1 2 -1
    2 -1 1
    -2 -1 -1
    -1 -2 1
    -2 -1 1
    -1 -2 -1
    2 1 -1
    1 2 1
    2 1 -1
    1 2 1
    -1 2 1
    2 -1 -1
    -1 2 1
    2 -1 -1
    2 1 1
    1 2 -1
    -2 -1 -1
    -1 -2 1
    -2 -1 1
    -1 -2 -1
    -2 -1 -1
    -1 -2 1
    1 -2 -1
    -2 1 1
    -1 2 1
    2 -1 -1
    2 1 -1
    1 2 1
    2 1 -1
    1 2 1
    -1 2 -1
    2 -1 1
    -2 -1 1
    -1 -2 -1
    1 -2 -1
    -2 1 1
    -2 -1 1
    -1 -2 -1
    -1 2 1
    2 -1 -1
    -1 2 1
    2 -1 -1
    -2 -1 1
    -1 -2 -1
    2 1 1
    1 2 -1
    -2 -1 -1
    -1 -2 1
    2 1 1
    1 2 -1
    -1 2 -1
    2 -1 1
    1 -2 -1
    -2 1 1
    -2 -1 -1
    -1 -2 1
    1 -2 1
    -2 1 -1
    -2 -1 1
    -1 -2 -1
    1 -2 1
    -2 1 -1
    -2 -1 1
    -1 -2 -1
    2 1 1
    1 2 -1
    -2 -1 -1
    -1 -2 1
    -2 -1 -1
    -1 -2 1
    1 -2 1
    -2 1 -1
    2 1 1
    1 2 -1
    -1 2 1
    2 -1 -1
    1 -2 1
    -2 1 -1
    -2 -1 -1
    -1 -2 1
    1 -2 -1
    -2 1 1
    -2 -1 -1
    -1 -2 1
    -1 2 1
    2 -1 -1
    1 -2 1
    -2 1 -1
    -1 2 -1
    2 -1 1
    -1 2 -1
    2 -1 1
    2 1 -1
    1 2 1
    2 1 1
    1 2 -1
    -1 2 1
    2 -1 -1
    2 1 -1
    1 2 1
    -2 -1 1
    -1 -2 -1
    2 1 1
    1 2 -1
    2 1 -1
    1 2 1
    -2 -1 1
    -1 -2 -1
    1 -2 -1
    -2 1 1
    -2 -1 1
    -1 -2 -1
    -2 -1 1
    -1 -2 -1
    1 -2 3
    -2 1 -3
    -2 -1 3
    -1 -2 -3
    -1 2 -3
    2 -1 3
    2 1 -3
    1 2 3
    1 -2 -3
    -2 1 3
    -2 -1 -3
    -1 -2 3
    -1 2 3
    2 -1 -3
    1 -2 -3
    -2 1 3
    2 1 3
    1 2 -3
    -1 2 -3
    2 -1 3
    -1 2 -3
    2 -1 3
    -2 -1 -3
    -1 -2 3
    2 1 3
    1 2 -3
    1 -2 -3
    -2 1 3
    2 1 -3
    1 2 3
    -2 -1 3
    -1 -2 -3
    -2 -1 -3
    -1 -2 3
    -1 2 3
    2 -1 -3
    2 1 3
    1 2 -3
    2 1 -3
    1 2 3
    -1 2 3
    2 -1 -3
    -2 -1 3
    -1 -2 -3
    1 -2 3
    -2 1 -3
    1 -2 3
    -2 1 -3
    2 1 3
    1 2 -3
    1 -2 -3
    -2 1 3
    -1 2 3
    2 -1 -3
    -1 2 3
    2 -1 -3
    -2 -1 -3
    -1 -2 3
    2 1 -3
    1 2 3
    1 -2 3
    -2 1 -3
    2 1 3
    1 2 -3
    -2 -1 -3
    -1 -2 3
    -2 -1 3
    -1 -2 -3
    -2 -1 3
    -1 -2 -3
    -1 2 -3
    2 -1 3
    -2 -1 -3
    -1 -2 3
    -1 2 3
    2 -1 -3
    2 1 3
    1 2 -3
    2 1 3
    1 2 -3
    1 -2 -3
    -2 1 3
    2 1 3
    1 2 -3
    1 -2 3
    -2 1 -3
    2 1 -3
    1 2 3
    1 -2 3
    -2 1 -3
    2 1 -3
    1 2 3
    1 -2 -3
    -2 1 3
    -1 2 -3
    2 -1 3
    -2 -1 3
    -1 -2 -3
    -1 2 -3
    2 -1 3
    -2 -1 3
    -1 -2 -3
    -2 -1 3
    -1 -2 -3
    1 -2 3
    -2 1 -3
    -2 -1 -3
    -1 -2 3
    -1 2 -3
    2 -1 3
    1 -2 3
    -2 1 -3
    -2 -1 -3
    -1 -2 3
    -2 -1 -3
    -1 -2 3
    2 1 3
    1 2 -3
    2 1 3
    1 2 -3
    1 -2 3
    -2 1 -3
    -1 2 3
    2 -1 -3
    -1 2 3
    2 -1 -3
    2 1 -3
    1 2 3
    1 -2 -3
    -2 1 3
    -2 -1 3
    -1 -2 -3
    2 1 3
    1 2 -3
    1 -2 -3
    -2 1 3
    2 1 -3
    1 2 3
    -1 2 -3
    2 -1 3
    2 1 3
    1 2 -3
    -1 2 3
    2 -1 -3
    1 -2 -3
    -2 1 3
    -1 2 -3
    2 -1 3
    1 -2 3
    -2 1 -3
    1 -2 3
    -2 1 -3
    1 -2 -3
    -2 1 3
    -1 2 3
    2 -1 -3
    1 -2 3
    -2 1 -3
    -1 2 -3
    2 -1 3
    -1 2 -3
    2 -1 3
    -1 2 -3
    2 -1 3
    -1 2 -3
    2 -1 3
    2 1 -3
    1 2 3
    -2 -1 3
    -1 -2 -3
    2 1 3
    1 2 -3
    2 1 3
    1 2 -3
    2 1 3
    1 2 -3
    -2 -1 3
    -1 -2 -3
    -2 -1 -3
    -1 -2 3
    -2 -1 3
    -1 -2 -3
    2 1 -3
    1 2 3
    -2 -1 -3
    -1 -2 3
    2 1 -3
    1 2 3
    -1 2 3
    2 -1 -3
    -1 2 3
    2 -1 -3
    -2 -1 -3
    -1 -2 3
    2 1 -3
    1 2 3
    -1 2 3
    2 -1 -3
    1 -2 3
    -2 1 -3
    1 -2 -3
    -2 1 3
    1 -2 -3
    -2 1 3
    2 1 5
    1 2 -5
    1 -2 5
    -2 1 -5
    1 -2 5
    -2 1 -5
    2 1 5
    1 2 -5
    -2 -1 -5
    -1 -2 5
    1 -2 -5
    -2 1 5
    2 1 -5
    1 2 5
    -2 -1 -5
    -1 -2 5
    -1 2 -5
    2 -1 5
    -1 2 -5
    2 -1 5
    2 1 -5
    1 2 5
    2 1 -5
    1 2 5
    -2 -1 5
    -1 -2 -5
    -2 -1 -5
    -1 -2 5
    1 -2 -5
    -2 1 5
    -1 2 5
    2 -1 -5
    2 1 -5
    1 2 5
    2 1 5
    1 2 -5
    -2 -1 -5
    -1 -2 5
    2 1 -5
    1 2 5
    -2 -1 5
    -1 -2 -5
    1 -2 5
    -2 1 -5
    -1 2 5
    2 -1 -5
    -1 2 -5
    2 -1 5
    2 1 5
    1 2 -5
    1 -2 -5
    -2 1 5
    2 1 -5
    1 2 5
    -2 -1 -5
    -1 -2 5
    1 -2 5
    -2 1 -5
    -2 -1 5
    -1 -2 -5
    -1 2 -5
    2 -1 5
    2 1 -5
    1 2 5
    1 -2 -5
    -2 1 5
    -2 -1 5
    -1 -2 -5
    2 1 5
    1 2 -5
    2 1 5
    1 2 -5
    -1 2 5
    2 -1 -5
    -2 -1 -5
    -1 -2 5
    1 -2 -5
    -2 1 5
    -1 2 -5
    2 -1 5
    -2 -1 -5
    -1 -2 5
    2 1 -5
    1 2 5
    1 -2 5
    -2 1 -5
    2 1 5
    1 2 -5
    -1 2 5
    2 -1 -5
    -2 -1 5
    -1 -2 -5
    -2 -1 5
    -1 -2 -5
    -2 -1 -5
    -1 -2 5
    1 -2 -5
    -2 1 5
    2 1 -5
    1 2 5
    -1 2 -5
    2 -1 5
    -2 -1 5
    -1 -2 -5
    -1 2 5
    2 -1 -5
    -1 2 -5
    2 -1 5
    -1 2 5
    2 -1 -5
    1 -2 -5
    -2 1 5
    1 -2 5
    -2 1 -5
    -2 -1 7
    -1 -2 -7
    2 1 -7
    1 2 7
    -2 -1 -7
    -1 -2 7
    2 1 -7
    1 2 7
    2 1 7
    1 2 -7
    -1 2 7
    2 -1 -7
    -1 2 7
    2 -1 -7
    2 1 7
    1 2 -7
    -1 2 -7
    2 -1 7
    -2 -1 -7
    -1 -2 7
    1 -2 -7
    -2 1 7
    1 -2 7
    -2 1 -7
    1 -2 -7
    -2 1 7
    -1 2 -7
    2 -1 7
    -2 -1 7
    -1 -2 -7
    -1 2 -7
    2 -1 7
    1 -2 7
    -2 1 -7
    1 -2 -7
    -2 1 7
    2 1 7
    1 2 -7
    -2 -1 -7
    -1 -2 7
    2 1 -7
    1 2 7
    -1 2 7
    2 -1 -7
    2 1 7
    1 2 -7
    2 1 -7
    1 2 7
    1 -2 -7
    -2 1 7
    -2 -1 -7
    -1 -2 7
    -1 2 -7
    2 -1 7
    1 -2 -7
    -2 1 7
    1 -2 7
    -2 1 -7
    -2 -1 -7
    -1 -2 7
    -2 -1 7
    -1 -2 -7
    2 1 -7
    1 2 7
    -1 2 -7
    2 -1 7
    -2 -1 7
    -1 -2 -7
    -1 2 7
    2 -1 -7
    -2 -1 -9
    -1 -2 9
    -1 2 -9
    2 -1 9
    1 -2 -9
    -2 1 9
    -1 2 9
    2 -1 -9
    2 1 -9
    1 2 9
    1 -2 9
    -2 1 -9
    -2 -1 -9
    -1 -2 9
    -1 2 -9
    2 -1 9
    2 1 9
    1 2 -9
    -2 -1 9
    -1 -2 -9
    1 -2 -9
    -2 1 9
    -1 2 -9
    2 -1 9
    -2 -1 -9
    -1 -2 9
    2 1 -9
    1 2 9
    2 1 -9
    1 2 9
    -2 -1 9
    -1 -2 -9
    -1 2 9
    2 -1 -9
    1 -2 9
    -2 1 -9
    2 1 9
    1 2 -9
    -2 -1 -9
    -1 -2 9
    -2 -1 -9
    -1 -2 9
    2 1 9
    1 2 -9
    -2 -1 9
    -1 -2 -9
    -1 2 -9
    2 -1 9
    -1 2 9
    2 -1 -9
    1 -2 -9
    -2 1 9
    1 -2 9
    -2 1 -9
    -1 2 -9
    2 -1 9
    2 1 11
    1 2 -11
    1 -2 -11
    -2 1 11
    -2 -1 11
    -1 -2 -11
    2 1 -11
    1 2 11
    -2 -1 -11
    -1 -2 11
    -1 2 -11
    2 -1 11
    -1 2 11
    2 -1 -11
    1 -2 11
    -2 1 -11
    1 -2 -11
    -2 1 11
    -1 2 -11
    2 -1 11
    -2 -1 -11
    -1 -2 11
    2 1 -11
    1 2 11
    1 -2 11
    -2 1 -11
    1 -2 -11
    -2 1 11
    1 -2 11
    -2 1 -11
    -1 2 11
    2 -1 -11
    2 1 11
    1 2 -11
    2 1 11
    1 2 -11
    -2 -1 -11
    -1 -2 11
    -2 -1 11
    -1 -2 -11
    -2 -1 11
    -1 -2 -11
    1 -2 11
    -2 1 -11
    2 1 -11
    1 2 11
    -1 2 11
    2 -1 -11
    0 2 0
    2 0 0
    0 2 0
    2 0 0
    0 2 0
    2 0 0
    2 0 0
    0 2 0
    0 -2 0
    -2 0 0
    2 0 0
    0 2 0
    0 2 0
    2 0 0
    0 2 -2
    2 0 2
    0 2 -2
    2 0 2
    -2 0 -2
    0 -2 2
    2 0 -2
    0 2 2
    0 2 2
    2 0 -2
    2 0 2
    0 2 -2
    -2 0 2
    0 -2 -2
    0 -2 -2
    -2 0 2
    0 -2 -2
    -2 0 2
    -2 0 2
    0 -2 -2
    2 0 2
    0 2 -2
    0 -2 -2
    -2 0 2
    -2 0 -2
    0 -2 2
    0 -2 2
    -2 0 -2
    2 0 2
    0 2 -2
    0 -2 2
    -2 0 -2
    -2 0 -2
    0 -2 2
    0 2 -2
    2 0 2
    0 -2 2
    -2 0 -2
    0 2 2
    2 0 -2
    2 0 -2
    0 2 2
    2 0 -2
    0 2 2
    0 2 2
    2 0 -2
    0 -2 -2
    -2 0 2
    -2 0 2
    0 -2 -2
    0 -2 -2
    -2 0 2
    0 -2 -2
    -2 0 2
    -2 0 2
    0 -2 -2
    0 2 2
    2 0 -2
    0 2 -2
    2 0 2
    -2 0 -2
    0 -2 2
    -2 0 -2
    0 -2 2
    0 2 -2
    2 0 2
    0 -2 2
    -2 0 -2
    2 0 -2
    0 2 2
    -2 0 2
    0 -2 -2
    2 0 -2
    0 2 2
    0 -2 2
    -2 0 -2
    -2 0 2
    0 -2 -2
    2 0 -2
    0 2 2
    2 0 2
    0 2 -2
    0 2 2
    2 0 -2
    0 -2 2
    -2 0 -2
    0 2 2
    2 0 -2
    -2 0 -2
    0 -2 2
    0 2 -2
    2 0 2
    0 2 -2
    2 0 2
    2 0 2
    0 2 -2
    -2 0 -2
    0 -2 2
    2 0 2
    0 2 -2
    0 -2 -2
    -2 0 2
    2 0 -2
    0 2 2
    2 0 2
    0 2 -2
    -2 0 -2
    0 -2 2
    0 2 -2
    2 0 2
    0 -2 -2
    -2 0 2
    -2 0 2
    0 -2 -2
    0 -2 -2
    -2 0 2
    0 2 2
    2 0 -2
    2 0 -2
    0 2 2
    0 -2 2
    -2 0 -2
    -2 0 2
    0 -2 -2
    0 -2 2
    -2 0 -2
    0 2 -2
    2 0 2
    2 0 2
    0 2 -2
    -2 0 2
    0 -2 -2
    -2 0 -2
    0 -2 2
    0 -2 2
    -2 0 -2
    2 0 -2
    0 2 2
    0 2 2
    2 0 -2
    -2 0 -2
    0 -2 2
    0 2 2
    2 0 -2
    0 -2 -2
    -2 0 2
    -2 0 -2
    0 -2 2
    0 2 2
    2 0 -2
    -2 0 -2
    0 -2 2
    -2 0 2
    0 -2 -2
    0 2 -2
    2 0 2
    0 2 -2
    2 0 2
    0 2 2
    2 0 -2
    2 0 -2
    0 2 2
    0 2 2
    2 0 -2
    -2 0 2
    0 -2 -2
    -2 0 2
    0 -2 -2
    0 2 -2
    2 0 2
    0 -2 -2
    -2 0 2
    -2 0 -2
    0 -2 2
    0 -2 2
    -2 0 -2
    0 -2 -2
    -2 0 2
    0 -2 -2
    -2 0 2
    0 2 -2
    2 0 2
    0 -2 2
    -2 0 -2
    2 0 2
    0 2 -2
    2 0 2
    0 2 -2
    -2 0 -2
    0 -2 2
    0 -2 2
    -2 0 -2
    2 0 2
    0 2 -2
    0 2 2
    2 0 -2
    2 0 -2
    0 2 2
    0 2 2
    2 0 -2
    0 2 4
    2 0 -4
    -2 0 4
    0 -2 -4
    0 -2 -4
    -2 0 4
    2 0 4
    0 2 -4
    -2 0 -4
    0 -2 4
    2 0 4
    0 2 -4
    0 -2 -4
    -2 0 4
    0 2 4
    2 0 -4
    0 -2 4
    -2 0 -4
    0 -2 4
    -2 0 -4
    0 2 4
    2 0 -4
    0 -2 -4
    -2 0 4
    -2 0 -4
    0 -2 4
    -2 0 4
    0 -2 -4
    2 0 4
    0 2 -4
    2 0 -4
    0 2 4
    2 0 4
    0 2 -4
    -2 0 4
    0 -2 -4
    0 2 -4
    2 0 4
    0 2 -4
    2 0 4
    2 0 -4
    0 2 4
    0 -2 4
    -2 0 -4
    -2 0 -4
    0 -2 4
    0 2 -4
    2 0 4
    0 -2 4
    -2 0 -4
    2 0 -4
    0 2 4
    0 2 4
    2 0 -4
    -2 0 4
    0 -2 -4
    0 2 4
    2 0 -4
    -2 0 -4
    0 -2 4
    2 0 4
    0 2 -4
    0 2 4
    2 0 -4
    0 -2 4
    -2 0 -4
    0 2 -4
    2 0 4
    0 -2 -4
    -2 0 4
    0 -2 4
    -2 0 -4
    -2 0 -4
    0 -2 4
    0 2 -4
    2 0 4
    2 0 4
    0 2 -4
    2 0 4
    0 2 -4
    -2 0 4
    0 -2 -4
    -2 0 4
    0 -2 -4
    0 -2 -4
    -2 0 4
    2 0 -4
    0 2 4
    2 0 -4
    0 2 4
    0 2 -4
    2 0 4
    -2 0 -4
    0 -2 4
    2 0 -4
    0 2 4
    0 -2 4
    -2 0 -4
    0 -2 -4
    -2 0 4
    2 0 4
    0 2 -4
    0 2 -4
    2 0 4
    -2 0 4
    0 -2 -4
    0 2 4
    2 0 -4
    -2 0 4
    0 -2 -4
    0 -2 -4
    -2 0 4
    2 0 -4
    0 2 4
    2 0 4
    0 2 -4
    2 0 4
    0 2 -4
    -2 0 -4
    0 -2 4
    0 -2 -4
    -2 0 4
    0 2 -4
    2 0 4
    0 -2 -4
    -2 0 4
    0 -2 4
    -2 0 -4
    -2 0 -4
    0 -2 4
    0 -2 4
    -2 0 -4
    2 0 -4
    0 2 4
    2 0 4
    0 2 -4
    0 2 4
    2 0 -4
    0 2 4
    2 0 -4
    2 0 -4
    0 2 4
    -2 0 4
    0 -2 -4
    0 2 -4
    2 0 4
    0 -2 -4
    -2 0 4
    2 0 -4
    0 2 4
    0 2 -4
    2 0 4
    -2 0 -4
    0 -2 4
    0 -2 -4
    -2 0 4
    0 2 -4
    2 0 4
    0 2 -4
    2 0 4
    2 0 -4
    0 2 4
    -2 0 4
    0 -2 -4
    0 -2 4
    -2 0 -4
    0 -2 4
    -2 0 -4
    2 0 4
    0 2 -4
    -2 0 -4
    0 -2 4
    0 2 4
    2 0 -4
    0 2 4
    2 0 -4
    -2 0 4
    0 -2 -4
    0 2 4
    2 0 -4
    0 -2 4
    -2 0 -4
    -2 0 -4
    0 -2 4
    0 2 4
    2 0 -4
    -2 0 4
    0 -2 -4
    2 0 -4
    0 2 4
    2 0 4
    0 2 -4
    0 -2 4
    -2 0 -4
    2 0 4
    0 2 -4
    -2 0 -4
    0 -2 4
    2 0 -6
    0 2 6
    0 2 -6
    2 0 6
    -2 0 -6
    0 -2 6
    -2 0 -6
    0 -2 6
    0 2 -6
    2 0 6
    0 -2 -6
    -2 0 6
    0 2 6
    2 0 -6
    2 0 6
    0 2 -6
    -2 0 6
    0 -2 -6
    2 0 -6
    0 2 6
    0 -2 6
    -2 0 -6
    2 0 6
    0 2 -6
    -2 0 -6
    0 -2 6
    0 2 6
    2 0 -6
    -2 0 -6
    0 -2 6
    0 2 -6
    2 0 6
    0 -2 6
    -2 0 -6
    2 0 -6
    0 2 6
    0 -2 -6
    -2 0 6
    -2 0 6
    0 -2 -6
    0 2 -6
    2 0 6
    2 0 -6
    0 2 6
    0 2 -6
    2 0 6
    0 -2 -6
    -2 0 6
    -2 0 6
    0 -2 -6
    0 2 6
    2 0 -6
    -2 0 -6
    0 -2 6
    0 -2 6
    -2 0 -6
    -2 0 6
    0 -2 -6
    0 -2 6
    -2 0 -6
    -2 0 -6
    0 -2 6
    2 0 -6
    0 2 6
    2 0 6
    0 2 -6
    -2 0 6
    0 -2 -6
    2 0 -6
    0 2 6
    0 2 6
    2 0 -6
    2 0 6
    0 2 -6
    0 2 6
    2 0 -6
    0 2 -6
    2 0 6
    0 -2 -6
    -2 0 6
    0 2 -6
    2 0 6
    0 -2 -6
    -2 0 6
    -2 0 -6
    0 -2 6
    0 2 -8
    2 0 8
    0 2 8
    2 0 -8
    2 0 -8
    0 2 8
    0 2 -8
    2 0 8
    -2 0 8
    0 -2 -8
    0 -2 -8
    -2 0 8
    2 0 8
    0 2 -8
    0 2 8
    2 0 -8
    0 -2 8
    -2 0 -8
    -2 0 8
    0 -2 -8
    -2 0 -8
    0 -2 8
    -2 0 -8
    0 -2 8
    -2 0 -8
    0 -2 8
    0 2 -8
    2 0 8
    0 -2 -8
    -2 0 8
    2 0 -8
    0 2 8
    -2 0 8
    0 -2 -8
    2 0 8
    0 2 -8
    0 2 8
    2 0 -8
    -2 0 -8
    0 -2 8
    -2 0 -8
    0 -2 8
    -2 0 8
    0 -2 -8
    0 2 -8
    2 0 8
    2 0 8
    0 2 -8
    0 -2 -8
    -2 0 8
    2 0 -8
    0 2 8
    0 2 -8
    2 0 8
    0 2 8
    2 0 -8
    0 -2 8
    -2 0 -8
    0 -2 8
    -2 0 -8
    2 0 -10
    0 2 10
    0 -2 -10
    -2 0 10
    0 2 10
    2 0 -10
    2 0 10
    0 2 -10
    -2 0 10
    0 -2 -10
    -2 0 -10
    0 -2 10
    0 -2 10
    -2 0 -10
    0 2 -10
    2 0 10
    2 0 -10
    0 2 10
    -2 0 -10
    0 -2 10
    0 -2 -10
    -2 0 10
    0 2 -10
    2 0 10
    -2 0 10
    0 -2 -10
    0 2 -10
    2 0 10
    0 -2 -10
    -2 0 10
    0 2 10
    2 0 -10
    0 -2 10
    -2 0 -10
    -2 0 10
    0 -2 -10
    0 -2 10
    -2 0 -10
    0 2 10
    2 0 -10
    -2 0 -10
    0 -2 10
    2 0 -10
    0 2 10
    2 0 10
    0 2 -10
    2 0 10
    0 2 -10
    -2 0 12
    0 -2 -12
    2 0 -12
    0 2 12
    0 -2 -12
    -2 0 12
    0 2 -12
    2 0 12
    2 0 12
    0 2 -12
    0 2 12
    2 0 -12
    -2 0 -12
    0 -2 12
    0 -2 12
    -2 0 -12
    -2 0 -12
    0 -2 12
    2 0 -12
    0 2 12
    0 2 -12
    2 0 12
    0 -2 -12
    -2 0 12
    -2 0 12
    0 -2 -12
    -2 0 12
    0 -2 -12
    2 0 12
    0 2 -12
    2 0 12
    0 2 -12
    0 -2 12
    -2 0 -12
    2 0 12
    0 2 -12
    0 -2 12
    -2 0 -12
    0 2 12
    2 0 -12
    0 2 12
    2 0 -12
    2 0 -12
    0 2 12
    0 -2 -12
    -2 0 12
    0 -2 12
    -2 0 -12
    -1 -2 1
    -2 -1 -1
    1 2 1
    2 1 -1
    1 2 -1
    2 1 1
    -1 -2 1
    -2 -1 -1
    -2 1 1
    1 -2 -1
    2 -1 1
    -1 2 -1
    1 2 1
    2 1 -1
    2 -1 -1
    -1 2 1
    -2 1 -1
    1 -2 1
    1 2 1
    2 1 -1
    2 -1 1
    -1 2 -1
    -1 -2 1
    -2 -1 -1
    1 2 -1
    2 1 1
    -2 1 -1
    1 -2 1
    1 2 -1
    2 1 1
    -2 1 -1
    1 -2 1
    -1 -2 1
    -2 -1 -1
    -1 -2 -1
    -2 -1 1
    -1 -2 -1
    -2 -1 1
    -1 -2 -1
    -2 -1 1
    2 -1 -1
    -1 2 1
    2 -1 1
    -1 2 -1
    2 -1 1
    -1 2 -1
    -2 1 -1
    1 -2 1
    -2 1 -1
    1 -2 1
    2 -1 -1
    -1 2 1
    2 -1 1
    -1 2 -1
    -1 -2 -1
    -2 -1 1
    1 2 -1
    2 1 1
    -2 1 1
    1 -2 -1
    -2 1 1
    1 -2 -1
    -1 -2 -1
    -2 -1 1
    -1 -2 1
    -2 -1 -1
    -1 -2 1
    -2 -1 -1
    1 2 -1
    2 1 1
    -1 -2 1
    -2 -1 -1
    1 2 1
    2 1 -1
    1 2 -1
    2 1 1
    -2 1 -1
    1 -2 1
    -1 -2 1
    -2 -1 -1
    -2 1 1
    1 -2 -1
    2 -1 -1
    -1 2 1
    2 -1 -1
    -1 2 1
    -1 -2 -1
    -2 -1 1
    -1 -2 -1
    -2 -1 1
    -1 -2 -1
    -2 -1 1
    2 -1 1
    -1 2 -1
    1 2 1
    2 1 -1
    1 2 -1
    2 1 1
    2 -1 -1
    -1 2 1
    1 2 -1
    2 1 1
    1 2 1
    2 1 -1
    -2 1 -1
    1 -2 1
    -2 1 1
    1 -2 -1
    1 2 1
    2 1 -1
    -2 1 1
    1 -2 -1
    -1 -2 1
    -2 -1 -1
    2 -1 1
    -1 2 -1
    2 -1 1
    -1 2 -1
    -1 -2 1
    -2 -1 -1
    2 -1 1
    -1 2 -1
    -1 -2 1
    -2 -1 -1
    1 2 -1
    2 1 1
    -1 -2 1
    -2 -1 -1
    -2 1 -1
    1 -2 1
    -1 -2 1
    -2 -1 -1
    -1 -2 -1
    -2 -1 1
    1 2 1
    2 1 -1
    -1 -2 1
    -2 -1 -1
    -1 -2 1
    -2 -1 -1
    -1 -2 -1
    -2 -1 1
    -1 -2 1
    -2 -1 -1
    2 -1 1
    -1 2 -1
    2 -1 1
    -1 2 -1
    2 -1 -1
    -1 2 1
    -2 1 -1
    1 -2 1
    -2 1 -1
    1 -2 1
    1 2 -1
    2 1 1
    -1 -2 -1
    -2 -1 1
    2 -1 -1
    -1 2 1
    -1 -2 1
    -2 -1 -1
    1 2 1
    2 1 -1
    1 2 1
    2 1 -1
    2 -1 1
    -1 2 -1
    -1 -2 -1
    -2 -1 1
    1 2 1
    2 1 -1
    -2 1 1
    1 -2 -1
    -1 -2 -1
    -2 -1 1
    -1 -2 -3
    -2 -1 3
    -2 1 -3
    1 -2 3
    2 -1 -3
    -1 2 3
    1 2 -3
    2 1 3
    1 2 -3
    2 1 3
    -2 1 -3
    1 -2 3
    2 -1 3
    -1 2 -3
    2 -1 -3
    -1 2 3
    1 2 -3
    2 1 3
    -1 -2 3
    -2 -1 -3
    -1 -2 -3
    -2 -1 3
    2 -1 3
    -1 2 -3
    1 2 3
    2 1 -3
    -2 1 3
    1 -2 -3
    -2 1 3
    1 -2 -3
    -2 1 3
    1 -2 -3
    -1 -2 3
    -2 -1 -3
    2 -1 3
    -1 2 -3
    1 2 3
    2 1 -3
    -2 1 -3
    1 -2 3
    -1 -2 -3
    -2 -1 3
    -1 -2 -3
    -2 -1 3
    -1 -2 3
    -2 -1 -3
    2 -1 -3
    -1 2 3
    1 2 3
    2 1 -3
    -1 -2 -3
    -2 -1 3
    1 2 -3
    2 1 3
    -2 1 3
    1 -2 -3
    1 2 -3
    2 1 3
    -2 1 -3
    1 -2 3
    2 -1 -3
    -1 2 3
    2 -1 3
    -1 2 -3
    -2 1 -3
    1 -2 3
    2 -1 -3
    -1 2 3
    1 2 3
    2 1 -3
    -2 1 -3
    1 -2 3
    2 -1 -3
    -1 2 3
    1 2 3
    2 1 -3
    -1 -2 3
    -2 -1 -3
    1 2 -3
    2 1 3
    -1 -2 3
    -2 -1 -3
    -1 -2 -3
    -2 -1 3
    2 -1 3
    -1 2 -3
    -1 -2 3
    -2 -1 -3
    -1 -2 3
    -2 -1 -3
    -1 -2 -3
    -2 -1 3
    -2 1 -3
    1 -2 3
    -2 1 3
    1 -2 -3
    -2 1 3
    1 -2 -3
    2 -1 3
    -1 2 -3
    1 2 3
    2 1 -3
    -1 -2 -3
    -2 -1 3
    -1 -2 -3
    -2 -1 3
    1 2 3
    2 1 -3
    1 2 3
    2 1 -3
    2 -1 3
    -1 2 -3
    -2 1 -3
    1 -2 3
    -1 -2 -3
    -2 -1 3
    1 2 -3
    2 1 3
    2 -1 -3
    -1 2 3
    1 2 -3
    2 1 3
    1 2 -3
    2 1 3
    -2 1 3
    1 -2 -3
    -2 1 3
    1 -2 -3
    -1 -2 3
    -2 -1 -3
    2 -1 3
    -1 2 -3
    2 -1 -3
    -1 2 3
    2 -1 -3
    -1 2 3
    2 -1 3
    -1 2 -3
    -1 -2 3
    -2 -1 -3
    -2 1 -3
    1 -2 3
    2 -1 3
    -1 2 -3
    -2 1 -3
    1 -2 3
    1 2 3
    2 1 -3
    -1 -2 -3
    -2 -1 3
    1 2 -3
    2 1 3
    -2 1 3
    1 -2 -3
    1 2 3
    2 1 -3
    1 2 -3
    2 1 3
    -2 1 -3
    1 -2 3
    2 -1 -3
    -1 2 3
    2 -1 -3
    -1 2 3
    1 2 -3
    2 1 3
    -2 1 -3
    1 -2 3
    -2 1 3
    1 -2 -3
    -2 1 3
    1 -2 -3
    2 -1 3
    -1 2 -3
    1 2 3
    2 1 -3
    -1 -2 -3
    -2 -1 3
    1 2 3
    2 1 -3
    -1 -2 3
    -2 -1 -3
    -1 -2 -3
    -2 -1 3
    -1 -2 -3
    -2 -1 3
    -1 -2 3
    -2 -1 -3
    -1 -2 3
    -2 -1 -3
    -1 -2 -3
    -2 -1 3
    2 -1 5
    -1 2 -5
    -2 1 -5
    1 -2 5
    2 -1 -5
    -1 2 5
    2 -1 5
    -1 2 -5
    1 2 -5
    2 1 5
    -1 -2 -5
    -2 -1 5
    -2 1 -5
    1 -2 5
    -1 -2 -5
    -2 -1 5
    1 2 -5
    2 1 5
    2 -1 -5
    -1 2 5
    2 -1 5
    -1 2 -5
    1 2 5
    2 1 -5
    2 -1 -5
    -1 2 5
    2 -1 5
    -1 2 -5
    -1 -2 5
    -2 -1 -5
    -1 -2 5
    -2 -1 -5
    -2 1 -5
    1 -2 5
    1 2 5
    2 1 -5
    -2 1 -5
    1 -2 5
    1 2 -5
    2 1 5
    1 2 -5
    2 1 5
    1 2 -5
    2 1 5
    -1 -2 -5
    -2 -1 5
    -1 -2 -5
    -2 -1 5
    -2 1 5
    1 -2 -5
    -2 1 5
    1 -2 -5
    -2 1 -5
    1 -2 5
    -1 -2 -5
    -2 -1 5
    -2 1 5
    1 -2 -5
    -1 -2 -5
    -2 -1 5
    2 -1 5
    -1 2 -5
    2 -1 -5
    -1 2 5
    -1 -2 5
    -2 -1 -5
    1 2 -5
    2 1 5
    2 -1 5
    -1 2 -5
    2 -1 -5
    -1 2 5
    1 2 5
    2 1 -5
    -2 1 -5
    1 -2 5
    1 2 5
    2 1 -5
    1 2 -5
    2 1 5
    -1 -2 -5
    -2 -1 5
    -1 -2 -5
    -2 -1 5
    -2 1 -5
    1 -2 5
    -2 1 -5
    1 -2 5
    -1 -2 5
    -2 -1 -5
    1 2 -5
    2 1 5
    2 -1 -5
    -1 2 5
    -2 1 5
    1 -2 -5
    2 -1 -5
    -1 2 5
    1 2 5
    2 1 -5
    -1 -2 5
    -2 -1 -5
    2 -1 5
    -1 2 -5
    -2 1 5
    1 -2 -5
    -2 1 5
    1 -2 -5
    -2 1 -7
    1 -2 7
    2 -1 7
    -1 2 -7
    -1 -2 7
    -2 -1 -7
    -2 1 -7
    1 -2 7
    -2 1 7
    1 -2 -7
    -1 -2 -7
    -2 -1 7
    2 -1 -7
    -1 2 7
    -2 1 7
    1 -2 -7
    -1 -2 -7
    -2 -1 7
    1 2 -7
    2 1 7
    1 2 7
    2 1 -7
    1 2 -7
    2 1 7
    1 2 7
    2 1 -7
    -1 -2 -7
    -2 -1 7
    2 -1 7
    -1 2 -7
    2 -1 -7
    -1 2 7
    1 2 -7
    2 1 7
    -2 1 -7
    1 -2 7
    -1 -2 -7
    -2 -1 7
    -2 1 -7
    1 -2 7
    -1 -2 -7
    -2 -1 7
    -1 -2 7
    -2 -1 -7
    2 -1 -7
    -1 2 7
    1 2 7
    2 1 -7
    1 2 7
    2 1 -7
    -1 -2 7
    -2 -1 -7
    -2 1 -7
    1 -2 7
    2 -1 7
    -1 2 -7
    1 2 -7
    2 1 7
    -2 1 7
    1 -2 -7
    1 2 -7
    2 1 7
    -2 1 7
    1 -2 -7
    1 2 9
    2 1 -9
    -2 1 -9
    1 -2 9
    -2 1 -9
    1 -2 9
    2 -1 9
    -1 2 -9
    -1 -2 9
    -2 -1 -9
    -1 -2 -9
    -2 -1 9
    1 2 -9
    2 1 9
    -2 1 9
    1 -2 -9
    2 -1 -9
    -1 2 9
    -1 -2 -9
    -2 -1 9
    1 2 -9
    2 1 9
    2 -1 -9
    -1 2 9
    -2 1 -9
    1 -2 9
    -2 1 -9
    1 -2 9
    1 2 9
    2 1 -9
    1 2 -9
    2 1 9
    -2 1 9
    1 -2 -9
    1 2 9
    2 1 -9
    -1 -2 9
    -2 -1 -9
    2 -1 9
    -1 2 -9
    -2 1 9
    1 -2 -9
    2 -1 9
    -1 2 -9
    -1 -2 9
    -2 -1 -9
    -2 1 -9
    1 -2 9
    2 -1 -9
    -1 2 9
    -1 -2 -9
    -2 -1 9
    1 2 -11
    2 1 11
    2 -1 11
    -1 2 -11
    2 -1 -11
    -1 2 11
    -2 1 11
    1 -2 -11
    -1 -2 -11
    -2 -1 11
    -1 -2 11
    -2 -1 -11
    -2 1 -11
    1 -2 11
    1 2 11
    2 1 -11
    2 -1 -11
    -1 2 11
    -1 -2 -11
    -2 -1 11
    1 2 -11
    2 1 11
    -2 1 -11
    1 -2 11
    -2 1 11
    1 -2 -11
    2 -1 11
    -1 2 -11
    -1 -2 11
    -2 -1 -11
    1 2 11
    2 1 -11
    -1 -2 -11
    -2 -1 11
    -1 -2 11
    -2 -1 -11
    -2 1 11
    1 -2 -11
    2 -1 11
    -1 2 -11
    1 2 -11
    2 1 11
    2 -1 11
    -1 2 -11
    2 -1 -11
    -1 2 11
    1 2 11
    2 1 -11
    -1 -2 11
    -2 -1 -11
    -2 -2 0
    -2 -2 0
    2 -2 0
    -2 2 0
    -2 2 0
    2 -2 0
    -2 -2 0
    -2 -2 0
    2 -2 0
    -2 2 0
    2 -2 0
    -2 2 0
    -2 2 0
    2 -2 0
    -2 2 0
    2 -2 0
    2 -2 0
    -2 2 0
    -2 -2 0
    -2 -2 0
    2 2 0
    2 2 0
    2 -2 0
    -2 2 0
    2 2 0
    2 2 0
    2 2 0
    2 2 0
    -2 2 0
    2 -2 0
    2 -2 0
    -2 2 0
    -2 2 0
    2 -2 0
    2 -2 0
    -2 2 0
    -2 -2 0
    -2 -2 0
    -2 2 0
    2 -2 0
    2 2 0
    2 2 0
    2 -2 0
    -2 2 0
    2 2 0
    2 2 0
    -2 -2 0
    -2 -2 0
    -2 -2 0
    -2 -2 0
    2 2 0
    2 2 0
    2 -2 0
    -2 2 0
    -2 2 0
    2 -2 0
    -2 2 0
    2 -2 0
    -2 2 0
    2 -2 0
    2 -2 0
    -2 2 0
    2 2 0
    2 2 0
    2 -2 0
    -2 2 0
    2 -2 0
    -2 2 0
    -2 2 0
    2 -2 0
    2 2 0
    2 2 0
    2 -2 0
    -2 2 0
    -2 -2 0
    -2 -2 0
    -2 -2 0
    -2 -2 0
    -2 2 0
    2 -2 0
    2 2 0
    2 2 0
    2 2 0
    2 2 0
    -2 -2 2
    -2 -2 -2
    -2 -2 2
    -2 -2 -2
    2 -2 2
    -2 2 -2
    -2 2 2
    2 -2 -2
    2 2 -2
    2 2 2
    2 -2 -2
    -2 2 2
    2 -2 -2
    -2 2 2
    2 2 -2
    2 2 2
    -2 -2 -2
    -2 -2 2
    -2 2 -2
    2 -2 2
    -2 -2 -2
    -2 -2 2
    2 2 2
    2 2 -2
    -2 -2 2
    -2 -2 -2
    -2 2 -2
    2 -2 2
    -2 2 -2
    2 -2 2
    -2 2 2
    2 -2 -2
    -2 -2 -2
    -2 -2 2
    2 -2 2
    -2 2 -2
    -2 -2 -2
    -2 -2 2
    2 -2 2
    -2 2 -2
    -2 -2 2
    -2 -2 -2
    2 2 -2
    2 2 2
    2 2 2
    2 2 -2
    2 2 -2
    2 2 2
    2 2 2
    2 2 -2
    -2 -2 -2
    -2 -2 2
    -2 -2 -2
    -2 -2 2
    -2 2 -2
    2 -2 2
    -2 -2 2
    -2 -2 -2
    2 2 2
    2 2 -2
    -2 -2 -2
    -2 -2 2
    2 -2 -2
    -2 2 2
    2 2 2
    2 2 -2
    -2 2 2
    2 -2 -2
    2 2 -2
    2 2 2
    -2 2 2
    2 -2 -2
    2 2 2
    2 2 -2
    -2 -2 2
    -2 -2 -2
    2 2 -2
    2 2 2
    2 -2 -2
    -2 2 2
    -2 2 -2
    2 -2 2
    -2 -2 2
    -2 -2 -2
    -2 2 -2
    2 -2 2
    2 -2 2
    -2 2 -2
    -2 2 2
    2 -2 -2
    2 -2 2
    -2 2 -2
    -2 -2 2
    -2 -2 -2
    2 -2 2
    -2 2 -2
    2 2 2
    2 2 -2
    2 2 -2
    2 2 2
    2 -2 -2
    -2 2 2
    -2 2 -2
    2 -2 2
    -2 2 2
    2 -2 -2
    -2 -2 -2
    -2 -2 2
    2 2 2
    2 2 -2
    -2 -2 -2
    -2 -2 2
    2 2 2
    2 2 -2
    2 -2 2
    -2 2 -2
    -2 2 -2
    2 -2 2
    2 -2 -2
    -2 2 2
    -2 -2 2
    -2 -2 -2
    -2 -2 2
    -2 -2 -2
    -2 -2 2
    -2 -2 -2
    -2 2 2
    2 -2 -2
    2 2 -2
    2 2 2
    2 2 2
    2 2 -2
    2 -2 2
    -2 2 -2
    -2 -2 2
    -2 -2 -2
    -2 -2 -2
    -2 -2 2
    2 -2 -2
    -2 2 2
    -2 2 2
    2 -2 -2
    2 -2 2
    -2 2 -2
    -2 -2 -2
    -2 -2 2
    2 -2 2
    -2 2 -2
    -2 2 -2
    2 -2 2
    -2 -2 -2
    -2 -2 2
    2 2 -2
    2 2 2
    2 2 -2
    2 2 2
    2 2 2
    2 2 -2
    2 -2 -2
    -2 2 2
    -2 2 -2
    2 -2 2
    -2 -2 2
    -2 -2 -2
    -2 2 -2
    2 -2 2
    -2 -2 2
    -2 -2 -2
    2 -2 2
    -2 2 -2
    -2 -2 2
    -2 -2 -2
    -2 -2 -2
    -2 -2 2
    2 2 2
    2 2 -2
    -2 2 2
    2 -2 -2
    2 2 2
    2 2 -2
    2 -2 -2
    -2 2 2
    2 -2 2
    -2 2 -2
    -2 -2 2
    -2 -2 -2
    -2 2 2
    2 -2 -2
    -2 2 -2
    2 -2 2
    -2 -2 -2
    -2 -2 2
    2 2 2
    2 2 -2
    -2 2 2
    2 -2 -2
    -2 2 4
    2 -2 -4
    -2 -2 4
    -2 -2 -4
    2 2 -4
    2 2 4
    -2 -2 -4
    -2 -2 4
    2 -2 -4
    -2 2 4
    -2 2 -4
    2 -2 4
    2 2 -4
    2 2 4
    -2 -2 -4
    -2 -2 4
    -2 2 4
    2 -2 -4
    2 -2 4
    -2 2 -4
    -2 2 -4
    2 -2 4
    -2 2 4
    2 -2 -4
    2 2 4
    2 2 -4
    -2 -2 4
    -2 -2 -4
    2 -2 4
    -2 2 -4
    -2 -2 4
    -2 -2 -4
    2 -2 -4
    -2 2 4
    -2 -2 -4
    -2 -2 4
    2 2 4
    2 2 -4
    2 2 4
    2 2 -4
    2 2 -4
    2 2 4
    2 -2 4
    -2 2 -4
    -2 2 -4
    2 -2 4
    2 -2 -4
    -2 2 4
    2 -2 -4
    -2 2 4
    -2 -2 4
    -2 -2 -4
    2 2 -4
    2 2 4
    -2 2 -4
    2 -2 4
    -2 2 -4
    2 -2 4
    2 2 4
    2 2 -4
    -2 -2 -4
    -2 -2 4
    2 -2 4
    -2 2 -4
    2 2 4
    2 2 -4
    -2 -2 4
    -2 -2 -4
    2 -2 4
    -2 2 -4
    -2 -2 -4
    -2 -2 4
    -2 2 -4
    2 -2 4
    2 2 -4
    2 2 4
    2 2 4
    2 2 -4
    2 2 -4
    2 2 4
    2 -2 -4
    -2 2 4
    2 -2 4
    -2 2 -4
    -2 2 4
    2 -2 -4
    -2 -2 4
    -2 -2 -4
    2 -2 4
    -2 2 -4
    2 -2 -4
    -2 2 4
    -2 2 4
    2 -2 -4
    -2 -2 4
    -2 -2 -4
    -2 -2 -4
    -2 -2 4
    -2 2 4
    2 -2 -4
    2 -2 4
    -2 2 -4
    -2 -2 -4
    -2 -2 4
    -2 2 -4
    2 -2 4
    2 -2 -4
    -2 2 4
    2 2 4
    2 2 -4
    2 2 4
    2 2 -4
    2 2 -4
    2 2 4
    2 2 4
    2 2 -4
    -2 -2 4
    -2 -2 -4
    -2 -2 4
    -2 -2 -4
    2 -2 -4
    -2 2 4
    2 -2 -4
    -2 2 4
    -2 2 4
    2 -2 -4
    -2 2 4
    2 -2 -4
    -2 -2 -4
    -2 -2 4
    2 2 -4
    2 2 4
    -2 2 -4
    2 -2 4
    -2 -2 4
    -2 -2 -4
    2 -2 4
    -2 2 -4
    2 -2 4
    -2 2 -4
    -2 -2 -4
    -2 -2 4
    2 -2 4
    -2 2 -4
    2 2 -4
    2 2 4
    -2 -2 -4
    -2 -2 4
    2 -2 -4
    -2 2 4
    -2 -2 4
    -2 -2 -4
    2 -2 4
    -2 2 -4
    2 -2 4
    -2 2 -4
    -2 -2 -4
    -2 -2 4
    -2 2 4
    2 -2 -4
    2 2 -4
    2 2 4
    2 2 4
    2 2 -4
    -2 2 -4
    2 -2 4
    -2 2 -4
    2 -2 4
    2 2 -4
    2 2 4
    -2 -2 -4
    -2 -2 4
    -2 2 -4
    2 -2 4
    -2 2 -4
    2 -2 4
    2 2 -4
    2 2 4
    -2 -2 4
    -2 -2 -4
    2 2 4
    2 2 -4
    2 -2 4
    -2 2 -4
    2 2 4
    2 2 -4
    -2 -2 4
    -2 -2 -4
    -2 2 4
    2 -2 -4
    -2 -2 -4
    -2 -2 4
    -2 2 4
    2 -2 -4
    2 2 4
    2 2 -4
    -2 2 4
    2 -2 -4
    2 -2 -4
    -2 2 4
    -2 2 -6
    2 -2 6
    -2 2 -6
    2 -2 6
    2 -2 -6
    -2 2 6
    -2 -2 6
    -2 -2 -6
    2 2 -6
    2 2 6
    2 -2 6
    -2 2 -6
    -2 2 6
    2 -2 -6
    -2 2 -6
    2 -2 6
    -2 -2 6
    -2 -2 -6
    2 2 -6
    2 2 6
    2 -2 6
    -2 2 -6
    2 2 6
    2 2 -6
    2 -2 -6
    -2 2 6
    -2 -2 -6
    -2 -2 6
    -2 -2 -6
    -2 -2 6
    -2 2 -6
    2 -2 6
    2 -2 -6
    -2 2 6
    2 2 6
    2 2 -6
    -2 2 6
    2 -2 -6
    -2 2 -6
    2 -2 6
    -2 -2 -6
    -2 -2 6
    2 2 -6
    2 2 6
    2 -2 -6
    -2 2 6
    -2 -2 6
    -2 -2 -6
    -2 2 6
    2 -2 -6
    2 -2 6
    -2 2 -6
    -2 2 -6
    2 -2 6
    2 2 -6
    2 2 6
    2 -2 -6
    -2 2 6
    2 -2 -6
    -2 2 6
    -2 -2 -6
    -2 -2 6
    2 -2 6
    -2 2 -6
    -2 -2 6
    -2 -2 -6
    2 2 6
    2 2 -6
    -2 -2 -6
    -2 -2 6
    -2 2 -6
    2 -2 6
    2 2 6
    2 2 -6
    -2 2 6
    2 -2 -6
    2 2 -6
    2 2 6
    2 2 8
    2 2 -8
    -2 2 8
    2 -2 -8
    -2 2 8
    2 -2 -8
    -2 2 -8
    2 -2 8
    -2 -2 8
    -2 -2 -8
    2 2 -8
    2 2 8
    -2 2 -8
    2 -2 8
    -2 -2 -8
    -2 -2 8
    2 -2 -8
    -2 2 8
    -2 -2 -8
    -2 -2 8
    2 2 8
    2 2 -8
    2 -2 8
    -2 2 -8
    2 2 8
    2 2 -8
    -2 2 -8
    2 -2 8
    2 2 -8
    2 2 8
    2 -2 8
    -2 2 -8
    -2 -2 -8
    -2 -2 8
    2 -2 -8
    -2 2 8
    -2 -2 -8
    -2 -2 8
    -2 2 -8
    2 -2 8
    -2 -2 -8
    -2 -2 8
    2 2 -8
    2 2 8
    -2 -2 8
    -2 -2 -8
    2 -2 8
    -2 2 -8
    2 2 8
    2 2 -8
    2 -2 8
    -2 2 -8
    -2 2 8
    2 -2 -8
    -2 2 8
    2 -2 -8
    2 -2 -8
    -2 2 8
    -2 -2 8
    -2 -2 -8
    -2 2 -8
    2 -2 8
    2 -2 10
    -2 2 -10
    2 2 -10
    2 2 10
    -2 2 -10
    2 -2 10
    2 -2 -10
    -2 2 10
    2 2 10
    2 2 -10
    -2 -2 10
    -2 -2 -10
    -2 2 10
    2 -2 -10
    -2 -2 -10
    -2 -2 10
    -2 2 -10
    2 -2 10
    -2 -2 -10
    -2 -2 10
    2 2 -10
    2 2 10
    2 -2 -10
    -2 2 10
    -2 2 10
    2 -2 -10
    -2 -2 -10
    -2 -2 10
    2 -2 10
    -2 2 -10
    2 -2 -10
    -2 2 10
    2 2 -10
    2 2 10
    -2 -2 10
    -2 -2 -10
    2 -2 10
    -2 2 -10
    2 2 10
    2 2 -10
    -2 -2 10
    -2 -2 -10
    2 -2 10
    -2 2 -10
    -2 2 10
    2 -2 -10
    2 2 10
    2 2 -10
    -2 -2 12
    -2 -2 -12
    -2 -2 -12
    -2 -2 12
    2 -2 12
    -2 2 -12
    2 -2 -12
    -2 2 12
    -2 2 12
    2 -2 -12
    2 2 -12
    2 2 12
    -2 2 -12
    2 -2 12
    2 2 -12
    2 2 12
    -2 2 -12
    2 -2 12
    -2 -2 -12
    -2 -2 12
    2 -2 -12
    -2 2 12
    2 -2 -12
    -2 2 12
    -2 -2 12
    -2 -2 -12
    2 2 12
    2 2 -12
    2 -2 12
    -2 2 -12
    2 -2 12
    -2 2 -12
    -2 -2 12
    -2 -2 -12
    2 -2 12
    -2 2 -12
    -2 2 12
    2 -2 -12
    2 2 12
    2 2 -12
    -2 2 12
    2 -2 -12
    -2 -2 12
    -2 -2 -12
    -3 -2 -1
    -2 -3 1
    2 -3 -1
    -3 2 1
    2 -3 -1
    -3 2 1
    -2 3 1
    3 -2 -1
    2 -3 -1
    -3 2 1
    -3 -2 1
    -2 -3 -1
    -3 -2 1
    -2 -3 -1
    -3 -2 1
    -2 -3 -1
    -3 -2 -1
    -2 -3 1
    -2 3 -1
    3 -2 1
    3 2 1
    2 3 -1
    -2 3 1
    3 -2 -1
    -2 3 1
    3 -2 -1
    2 -3 -1
    -3 2 1
    2 -3 1
    -3 2 -1
    -2 3 1
    3 -2 -1
    -2 3 -1
    3 -2 1
    -2 3 -1
    3 -2 1
    3 2 1
    2 3 -1
    3 2 -1
    2 3 1
    2 -3 1
    -3 2 -1
    -3 -2 1
    -2 -3 -1
    -3 -2 1
    -2 -3 -1
    -3 -2 -1
    -2 -3 1
    -2 3 -1
    3 -2 1
    2 -3 -1
    -3 2 1
    -3 -2 1
    -2 -3 -1
    3 2 1
    2 3 -1
    -3 -2 1
    -2 -3 -1
    2 -3 -1
    -3 2 1
    -2 3 -1
    3 -2 1
    3 2 1
    2 3 -1
    3 2 1
    2 3 -1
    2 -3 1
    -3 2 -1
    2 -3 1
    -3 2 -1
    -3 -2 1
    -2 -3 -1
    -2 3 -1
    3 -2 1
    -3 -2 -1
    -2 -3 1
    3 2 -1
    2 3 1
    -3 -2 -1
    -2 -3 1
    -3 -2 -1
    -2 -3 1
    3 2 -1
    2 3 1
    -3 -2 1
    -2 -3 -1
    -2 3 1
    3 -2 -1
    -3 -2 -1
    -2 -3 1
    2 -3 -1
    -3 2 1
    -2 3 1
    3 -2 -1
    2 -3 -1
    -3 2 1
    -2 3 1
    3 -2 -1
    3 2 -1
    2 3 1
    2 -3 1
    -3 2 -1
    2 -3 1
    -3 2 -1
    3 2 1
    2 3 -1
    -2 3 1
    3 -2 -1
    3 2 1
    2 3 -1
    3 2 1
    2 3 -1
    2 -3 1
    -3 2 -1
    -3 -2 -1
    -2 -3 1
    -3 -2 -1
    -2 -3 1
    3 2 1
    2 3 -1
    2 -3 -1
    -3 2 1
    3 2 -1
    2 3 1
    -2 3 -1
    3 -2 1
    -3 -2 -1
    -2 -3 1
    2 -3 -1
    -3 2 1
    -3 -2 1
    -2 -3 -1
    -2 3 -1
    3 -2 1
    -3 -2 1
    -2 -3 -1
    -2 3 -1
    3 -2 1
    -3 -2 1
    -2 -3 -1
    2 -3 1
    -3 2 -1
    -2 3 -1
    3 -2 1
    3 2 -1
    2 3 1
    2 -3 -1
    -3 2 1
    -3 -2 -1
    -2 -3 1
    3 2 -1
    2 3 1
    -2 3 1
    3 -2 -1
    -3 -2 1
    -2 -3 -1
    3 2 -1
    2 3 1
    3 2 1
    2 3 -1
    -2 3 -1
    3 -2 1
    -3 -2 -1
    -2 -3 1
    -3 -2 1
    -2 -3 -1
    2 -3 -1
    -3 2 1
    3 2 1
    2 3 -1
    3 2 -1
    2 3 1
    2 -3 1
    -3 2 -1
    -3 -2 1
    -2 -3 -1
    2 -3 1
    -3 2 -1
    -2 3 -1
    3 -2 1
    2 -3 -1
    -3 2 1
    -3 -2 1
    -2 -3 -1
    -3 -2 1
    -2 -3 -1
    -2 3 1
    3 -2 -1
    2 -3 -1
    -3 2 1
    -3 -2 -1
    -2 -3 1
    3 2 -1
    2 3 1
    2 -3 1
    -3 2 -1
    2 -3 -1
    -3 2 1
    -3 -2 1
    -2 -3 -1
    -3 -2 -1
    -2 -3 1
    -2 3 3
    3 -2 -3
    -2 3 -3
    3 -2 3
    3 2 3
    2 3 -3
    -3 -2 -3
    -2 -3 3
    -3 -2 -3
    -2 -3 3
    3 2 -3
    2 3 3
    3 2 3
    2 3 -3
    2 -3 3
    -3 2 -3
    3 2 3
    2 3 -3
    -3 -2 3
    -2 -3 -3
    -2 3 3
    3 -2 -3
    3 2 3
    2 3 -3
    2 -3 3
    -3 2 -3
    -2 3 -3
    3 -2 3
    2 -3 3
    -3 2 -3
    2 -3 -3
    -3 2 3
    2 -3 -3
    -3 2 3
    -3 -2 3
    -2 -3 -3
    -3 -2 3
    -2 -3 -3
    3 2 -3
    2 3 3
    -2 3 -3
    3 -2 3
    -3 -2 3
    -2 -3 -3
    3 2 -3
    2 3 3
    -3 -2 -3
    -2 -3 3
    -3 -2 -3
    -2 -3 3
    -3 -2 -3
    -2 -3 3
    2 -3 3
    -3 2 -3
    -3 -2 3
    -2 -3 -3
    3 2 -3
    2 3 3
    2 -3 -3
    -3 2 3
    -2 3 -3
    3 -2 3
    3 2 3
    2 3 -3
    2 -3 3
    -3 2 -3
    -2 3 -3
    3 -2 3
    -2 3 -3
    3 -2 3
    2 -3 -3
    -3 2 3
    3 2 3
    2 3 -3
    -2 3 3
    3 -2 -3
    -3 -2 3
    -2 -3 -3
    -2 3 3
    3 -2 -3
    3 2 -3
    2 3 3
    -3 -2 -3
    -2 -3 3
    3 2 3
    2 3 -3
    2 -3 3
    -3 2 -3
    -3 -2 3
    -2 -3 -3
    2 -3 -3
    -3 2 3
    -2 3 3
    3 -2 -3
    -3 -2 3
    -2 -3 -3
    3 2 3
    2 3 -3
    2 -3 3
    -3 2 -3
    -3 -2 3
    -2 -3 -3
    3 2 3
    2 3 -3
    -3 -2 3
    -2 -3 -3
    2 -3 3
    -3 2 -3
    2 -3 -3
    -3 2 3
    3 2 3
    2 3 -3
    -3 -2 -3
    -2 -3 3
    3 2 3
    2 3 -3
    2 -3 3
    -3 2 -3
    -3 -2 -3
    -2 -3 3
    2 -3 -3
    -3 2 3
    -2 3 3
    3 -2 -3
    -3 -2 -3
    -2 -3 3
    -3 -2 3
    -2 -3 -3
    -3 -2 3
    -2 -3 -3
    -2 3 -3
    3 -2 3
    -3 -2 3
    -2 -3 -3
    3 2 -3
    2 3 3
    2 -3 -3
    -3 2 3
    -2 3 -3
    3 -2 3
    -2 3 3
    3 -2 -3
    -2 3 3
    3 -2 -3
    3 2 3
    2 3 -3
    3 2 3
    2 3 -3
    2 -3 -3
    -3 2 3
    3 2 3
    2 3 -3
    2 -3 3
    -3 2 -3
    -3 -2 3
    -2 -3 -3
    -3 -2 3
    -2 -3 -3
    -2 3 -3
    3 -2 3
    -3 -2 3
    -2 -3 -3
    -2 3 3
    3 -2 -3
    -3 -2 3
    -2 -3 -3
    -3 -2 -3
    -2 -3 3
    -2 3 -3
    3 -2 3
    -2 3 3
    3 -2 -3
    2 -3 3
    -3 2 -3
    -3 -2 -3
    -2 -3 3
    2 -3 -3
    -3 2 3
    2 -3 -3
    -3 2 3
    -3 -2 -3
    -2 -3 3
    -2 3 -3
    3 -2 3
    -2 3 3
    3 -2 -3
    2 -3 3
    -3 2 -3
    -3 -2 -3
    -2 -3 3
    3 2 3
    2 3 -3
    3 2 -3
    2 3 3
    3 2 -3
    2 3 3
    3 2 -3
    2 3 3
    -3 -2 -5
    -2 -3 5
    -3 -2 -5
    -2 -3 5
    3 2 -5
    2 3 5
    2 -3 -5
    -3 2 5
    -2 3 -5
    3 -2 5
    -2 3 -5
    3 -2 5
    3 2 -5
    2 3 5
    3 2 5
    2 3 -5
    3 2 5
    2 3 -5
    -2 3 -5
    3 -2 5
    3 2 -5
    2 3 5
    2 -3 5
    -3 2 -5
    -3 -2 -5
    -2 -3 5
    3 2 5
    2 3 -5
    2 -3 -5
    -3 2 5
    2 -3 -5
    -3 2 5
    -2 3 -5
    3 -2 5
    -2 3 -5
    3 -2 5
    -3 -2 5
    -2 -3 -5
    3 2 -5
    2 3 5
    2 -3 5
    -3 2 -5
    3 2 5
    2 3 -5
    -2 3 5
    3 -2 -5
    -3 -2 5
    -2 -3 -5
    3 2 -5
    2 3 5
    3 2 -5
    2 3 5
    -3 -2 -5
    -2 -3 5
    -2 3 -5
    3 -2 5
    3 2 -5
    2 3 5
    -2 3 5
    3 -2 -5
    2 -3 -5
    -3 2 5
    3 2 5
    2 3 -5
    -3 -2 5
    -2 -3 -5
    -3 -2 -5
    -2 -3 5
    2 -3 5
    -3 2 -5
    -2 3 5
    3 -2 -5
    -3 -2 5
    -2 -3 -5
    -3 -2 -5
    -2 -3 5
    3 2 5
    2 3 -5
    2 -3 5
    -3 2 -5
    3 2 -5
    2 3 5
    3 2 5
    2 3 -5
    -3 -2 5
    -2 -3 -5
    2 -3 -5
    -3 2 5
    2 -3 5
    -3 2 -5
    3 2 -5
    2 3 5
    -3 -2 -5
    -2 -3 5
    -2 3 5
    3 -2 -5
    2 -3 -5
    -3 2 5
    -3 -2 5
    -2 -3 -5
    -2 3 -5
    3 -2 5
    2 -3 -7
    -3 2 7
    2 -3 7
    -3 2 -7
    2 -3 -7
    -3 2 7
    -2 3 -7
    3 -2 7
    3 2 7
    2 3 -7
    -3 -2 7
    -2 -3 -7
    3 2 7
    2 3 -7
    -3 -2 7
    -2 -3 -7
    -2 3 7
    3 -2 -7
    -3 -2 -7
    -2 -3 7
    -3 -2 -7
    -2 -3 7
    3 2 -7
    2 3 7
    -2 3 -7
    3 -2 7
    2 -3 -7
    -3 2 7
    3 2 -7
    2 3 7
    -3 -2 -7
    -2 -3 7
    -2 3 -7
    3 -2 7
    -2 3 7
    3 -2 -7
    -3 -2 7
    -2 -3 -7
    -2 3 7
    3 -2 -7
    -3 -2 -7
    -2 -3 7
    3 2 7
    2 3 -7
    3 2 7
    2 3 -7
    2 -3 7
    -3 2 -7
    2 -3 7
    -3 2 -7
    2 -3 7
    -3 2 -7
    -3 -2 -7
    -2 -3 7
    -3 -2 7
    -2 -3 -7
    -2 3 7
    3 -2 -7
    2 -3 -7
    -3 2 7
    3 2 -7
    2 3 7
    -2 3 -7
    3 -2 7
    3 2 -9
    2 3 9
    -3 -2 9
    -2 -3 -9
    -2 3 9
    3 -2 -9
    -2 3 -9
    3 -2 9
    3 2 9
    2 3 -9
    -2 3 9
    3 -2 -9
    -3 -2 -9
    -2 -3 9
    -3 -2 -9
    -2 -3 9
    2 -3 -9
    -3 2 9
    2 -3 9
    -3 2 -9
    -2 3 -9
    3 -2 9
    -3 -2 -9
    -2 -3 9
    2 -3 -9
    -3 2 9
    -2 3 -9
    3 -2 9
    3 2 -9
    2 3 9
    2 -3 9
    -3 2 -9
    -2 3 9
    3 -2 -9
    3 2 9
    2 3 -9
    -3 -2 -9
    -2 -3 9
    2 -3 9
    -3 2 -9
    2 -3 9
    -3 2 -9
    2 -3 -9
    -3 2 9
    -2 3 9
    3 -2 -9
    -3 -2 9
    -2 -3 -9
    -3 -2 -9
    -2 -3 9
    3 2 9
    2 3 -9
    -3 -2 9
    -2 -3 -9
    3 2 -9
    2 3 9
    -2 3 -9
    3 -2 9
    -3 -2 -11
    -2 -3 11
    -3 -2 11
    -2 -3 -11
    -2 3 -11
    3 -2 11
    2 -3 -11
    -3 2 11
    3 2 -11
    2 3 11
    -2 3 11
    3 -2 -11
    2 -3 11
    -3 2 -11
    2 -3 -11
    -3 2 11
    -2 3 -11
    3 -2 11
    3 2 -11
    2 3 11
    -3 -2 -11
    -2 -3 11
    2 -3 11
    -3 2 -11
    -3 -2 11
    -2 -3 -11
    2 -3 11
    -3 2 -11
    2 -3 11
    -3 2 -11
    3 2 -11
    2 3 11
    -3 -2 11
    -2 -3 -11
    -2 3 11
    3 -2 -11
    3 2 11
    2 3 -11
    -2 3 11
    3 -2 -11
    3 2 11
    2 3 -11
    2 -3 -11
    -3 2 11
    1 -3 0
    -3 1 0
    -1 3 0
    3 -1 0
    -3 -1 0
    -1 -3 0
    -3 -1 0
    -1 -3 0
    3 1 0
    1 3 0
    3 1 0
    1 3 0
    -3 -1 0
    -1 -3 0
    -1 3 0
    3 -1 0
    3 1 0
    1 3 0
    -1 3 0
    3 -1 0
    1 -3 0
    -3 1 0
    3 1 0
    1 3 0
    3 1 0
    1 3 0
    -3 -1 0
    -1 -3 0
    -1 3 0
    3 -1 0
    -1 3 0
    3 -1 0
    1 -3 0
    -3 1 0
    -3 -1 0
    -1 -3 0
    1 -3 0
    -3 1 0
    -1 3 0
    3 -1 0
    1 -3 0
    -3 1 0
    -3 -1 0
    -1 -3 0
    -1 3 0
    3 -1 0
    3 1 0
    1 3 0
    1 -3 0
    -3 1 0
    -3 -1 0
    -1 -3 0
    -1 3 0
    3 -1 0
    3 1 0
    1 3 0
    1 -3 0
    -3 1 0
    1 -3 0
    -3 1 0
    -3 -1 0
    -1 -3 0
    1 -3 0
    -3 1 0
    3 1 0
    1 3 0
    -1 3 0
    3 -1 0
    1 -3 0
    -3 1 0
    -1 3 0
    3 -1 0
    -3 -1 0
    -1 -3 0
    1 -3 0
    -3 1 0
    3 1 0
    1 3 0
    3 1 0
    1 3 0
    -3 -1 0
    -1 -3 0
    -1 3 0
    3 -1 0
    1 -3 -2
    -3 1 2
    1 -3 2
    -3 1 -2
    1 -3 2
    -3 1 -2
    3 1 -2
    1 3 2
    -3 -1 -2
    -1 -3 2
    1 -3 2
    -3 1 -2
    -3 -1 2
    -1 -3 -2
    -3 -1 -2
    -1 -3 2
    -1 3 -2
    3 -1 2
    3 1 -2
    1 3 2
    -3 -1 2
    -1 -3 -2
    1 -3 -2
    -3 1 2
    1 -3 -2
    -3 1 2
    -1 3 2
    3 -1 -2
    1 -3 -2
    -3 1 2
    -1 3 -2
    3 -1 2
    -3 -1 -2
    -1 -3 2
    1 -3 -2
    -3 1 2
    3 1 2
    1 3 -2
    -1 3 2
    3 -1 -2
    1 -3 -2
    -3 1 2
    -3 -1 2
    -1 -3 -2
    3 1 -2
    1 3 2
    -1 3 -2
    3 -1 2
    3 1 2
    1 3 -2
    -3 -1 2
    -1 -3 -2
    3 1 2
    1 3 -2
    1 -3 -2
    -3 1 2
    -1 3 -2
    3 -1 2
    1 -3 2
    -3 1 -2
    -3 -1 -2
    -1 -3 2
    -1 3 2
    3 -1 -2
    -3 -1 2
    -1 -3 -2
    3 1 2
    1 3 -2
    -3 -1 2
    -1 -3 -2
    -3 -1 -2
    -1 -3 2
    -1 3 2
    3 -1 -2
    3 1 -2
    1 3 2
    -3 -1 -2
    -1 -3 2
    1 -3 2
    -3 1 -2
    -3 -1 2
    -1 -3 -2
    3 1 2
    1 3 -2
    3 1 -2
    1 3 2
    -3 -1 -2
    -1 -3 2
    3 1 2
    1 3 -2
    -1 3 -2
    3 -1 2
    1 -3 -2
    -3 1 2
    -1 3 2
    3 -1 -2
    -3 -1 2
    -1 -3 -2
    -1 3 -2
    3 -1 2
    -3 -1 -2
    -1 -3 2
    -3 -1 2
    -1 -3 -2
    3 1 2
    1 3 -2
    -3 -1 2
    -1 -3 -2
    -1 3 2
    3 -1 -2
    1 -3 -2
    -3 1 2
    -3 -1 2
    -1 -3 -2
    -3 -1 2
    -1 -3 -2
    1 -3 2
    -3 1 -2
    -1 3 2
    3 -1 -2
    -3 -1 -2
    -1 -3 2
    3 1 -2
    1 3 2
    1 -3 -2
    -3 1 2
    3 1 -2
    1 3 2
    -3 -1 2
    -1 -3 -2
    -1 3 -2
    3 -1 2
    1 -3 2
    -3 1 -2
    -3 -1 -2
    -1 -3 2
    1 -3 -2
    -3 1 2
    -3 -1 -2
    -1 -3 2
    -3 -1 2
    -1 -3 -2
    -3 -1 -2
    -1 -3 2
    -1 3 -2
    3 -1 2
    3 1 2
    1 3 -2
    1 -3 2
    -3 1 -2
    -1 3 2
    3 -1 -2
    3 1 2
    1 3 -2
    -1 3 2
    3 -1 -2
    1 -3 2
    -3 1 -2
    3 1 2
    1 3 -2
    3 1 -2
    1 3 2
    -3 -1 2
    -1 -3 -2
    -3 -1 2
    -1 -3 -2
    3 1 -2
    1 3 2
    -1 3 2
    3 -1 -2
    -3 -1 -2
    -1 -3 2
    -3 -1 2
    -1 -3 -2
    -1 3 2
    3 -1 -2
    -1 3 -2
    3 -1 2
    -1 3 -2
    3 -1 2
    1 -3 -2
    -3 1 2
    1 -3 2
    -3 1 -2
    -1 3 2
    3 -1 -2
    -3 -1 -2
    -1 -3 2
    1 -3 -2
    -3 1 2
    -1 3 -2
    3 -1 2
    1 -3 2
    -3 1 -2
    -3 -1 2
    -1 -3 -2
    1 -3 -2
    -3 1 2
    3 1 2
    1 3 -2
    3 1 -2
    1 3 2
    3 1 4
    1 3 -4
    1 -3 4
    -3 1 -4
    -3 -1 -4
    -1 -3 4
    -3 -1 4
    -1 -3 -4
    -3 -1 -4
    -1 -3 4
    -3 -1 -4
    -1 -3 4
    -1 3 -4
    3 -1 4
    3 1 -4
    1 3 4
    -3 -1 4
    -1 -3 -4
    -3 -1 4
    -1 -3 -4
    3 1 4
    1 3 -4
    1 -3 -4
    -3 1 4
    -1 3 4
    3 -1 -4
    1 -3 -4
    -3 1 4
    3 1 4
    1 3 -4
    3 1 4
    1 3 -4
    -1 3 -4
    3 -1 4
    1 -3 -4
    -3 1 4
    -1 3 4
    3 -1 -4
    1 -3 4
    -3 1 -4
    3 1 -4
    1 3 4
    -1 3 4
    3 -1 -4
    3 1 -4
    1 3 4
    1 -3 4
    -3 1 -4
    -1 3 -4
    3 -1 4
    -3 -1 4
    -1 -3 -4
    -1 3 -4
    3 -1 4
    -1 3 -4
    3 -1 4
    3 1 -4
    1 3 4
    -3 -1 4
    -1 -3 -4
    1 -3 4
    -3 1 -4
    -3 -1 4
    -1 -3 -4
    1 -3 -4
    -3 1 4
    1 -3 -4
    -3 1 4
    -3 -1 -4
    -1 -3 4
    3 1 4
    1 3 -4
    -1 3 4
    3 -1 -4
    3 1 4
    1 3 -4
    -1 3 -4
    3 -1 4
    1 -3 4
    -3 1 -4
    -3 -1 -4
    -1 -3 4
    -3 -1 -4
    -1 -3 4
    -1 3 4
    3 -1 -4
    -3 -1 4
    -1 -3 -4
    3 1 4
    1 3 -4
    1 -3 -4
    -3 1 4
    1 -3 4
    -3 1 -4
    3 1 -4
    1 3 4
    3 1 -4
    1 3 4
    3 1 4
    1 3 -4
    -1 3 4
    3 -1 -4
    -1 3 -4
    3 -1 4
    -1 3 -4
    3 -1 4
    -1 3 4
    3 -1 -4
    -1 3 4
    3 -1 -4
    1 -3 -4
    -3 1 4
    3 1 -4
    1 3 4
    3 1 4
    1 3 -4
    1 -3 4
    -3 1 -4
    3 1 -4
    1 3 4
    -3 -1 -4
    -1 -3 4
    1 -3 -4
    -3 1 4
    -1 3 -4
    3 -1 4
    -3 -1 4
    -1 -3 -4
    3 1 4
    1 3 -4
    -3 -1 4
    -1 -3 -4
    1 -3 4
    -3 1 -4
    1 -3 4
    -3 1 -4
    -3 -1 -4
    -1 -3 4
    -3 -1 -4
    -1 -3 4
    -3 -1 -4
    -1 -3 4
    1 -3 -4
    -3 1 4
    -1 3 4
    3 -1 -4
    1 -3 4
    -3 1 -4
    -3 -1 4
    -1 -3 -4
    -3 -1 4
    -1 -3 -4
    -1 3 4
    3 -1 -4
    1 -3 4
    -3 1 -4
    -1 3 4
    3 -1 -4
    -1 3 -4
    3 -1 4
    1 -3 -4
    -3 1 4
    -1 3 -4
    3 -1 4
    -3 -1 -4
    -1 -3 4
    -3 -1 -4
    -1 -3 4
    1 -3 -4
    -3 1 4
    -3 -1 4
    -1 -3 -4
    3 1 4
    1 3 -4
    -3 -1 4
    -1 -3 -4
    1 -3 4
    -3 1 -4
    1 -3 4
    -3 1 -4
    1 -3 4
    -3 1 -4
    -3 -1 -4
    -1 -3 4
    3 1 4
    1 3 -4
    -1 3 -4
    3 -1 4
    3 1 4
    1 3 -4
    3 1 -4
    1 3 4
    -1 3 4
    3 -1 -4
    -3 -1 4
    -1 -3 -4
    1 -3 -4
    -3 1 4
    -1 3 4
    3 -1 -4
    3 1 -4
    1 3 4
    1 -3 4
    -3 1 -4
    -3 -1 4
    -1 -3 -4
    3 1 4
    1 3 -4
    -3 -1 -6
    -1 -3 6
    1 -3 -6
    -3 1 6
    -3 -1 -6
    -1 -3 6
    -1 3 -6
    3 -1 6
    3 1 -6
    1 3 6
    -1 3 -6
    3 -1 6
    -1 3 -6
    3 -1 6
    3 1 6
    1 3 -6
    -1 3 -6
    3 -1 6
    -3 -1 -6
    -1 -3 6
    1 -3 6
    -3 1 -6
    3 1 6
    1 3 -6
    -1 3 6
    3 -1 -6
    -3 -1 6
    -1 -3 -6
    3 1 -6
    1 3 6
    3 1 -6
    1 3 6
    -3 -1 -6
    -1 -3 6
    1 -3 -6
    -3 1 6
    1 -3 -6
    -3 1 6
    -1 3 6
    3 -1 -6
    -3 -1 6
    -1 -3 -6
    1 -3 -6
    -3 1 6
    3 1 -6
    1 3 6
    3 1 6
    1 3 -6
    -1 3 -6
    3 -1 6
    1 -3 6
    -3 1 -6
    -3 -1 -6
    -1 -3 6
    1 -3 6
    -3 1 -6
    -1 3 6
    3 -1 -6
    -3 -1 -6
    -1 -3 6
    -1 3 -6
    3 -1 6
    3 1 -6
    1 3 6
    -3 -1 6
    -1 -3 -6
    1 -3 6
    -3 1 -6
    3 1 -6
    1 3 6
    -1 3 -6
    3 -1 6
    -1 3 6
    3 -1 -6
    1 -3 -6
    -3 1 6
    3 1 6
    1 3 -6
    -3 -1 -6
    -1 -3 6
    -3 -1 6
    -1 -3 -6
    1 -3 -6
    -3 1 6
    -3 -1 8
    -1 -3 -8
    -1 3 8
    3 -1 -8
    3 1 8
    1 3 -8
    3 1 -8
    1 3 8
    1 -3 8
    -3 1 -8
    -1 3 -8
    3 -1 8
    1 -3 -8
    -3 1 8
    -1 3 8
    3 -1 -8
    -1 3 -8
    3 -1 8
    -3 -1 -8
    -1 -3 8
    -3 -1 -8
    -1 -3 8
    3 1 -8
    1 3 8
    1 -3 -8
    -3 1 8
    -1 3 -8
    3 -1 8
    -3 -1 -8
    -1 -3 8
    -1 3 -8
    3 -1 8
    1 -3 -8
    -3 1 8
    1 -3 8
    -3 1 -8
    1 -3 8
    -3 1 -8
    -3 -1 8
    -1 -3 -8
    -1 3 8
    3 -1 -8
    -3 -1 -8
    -1 -3 8
    1 -3 8
    -3 1 -8
    3 1 8
    1 3 -8
    -3 -1 8
    -1 -3 -8
    3 1 -8
    1 3 8
    3 1 8
    1 3 -8
    -1 3 8
    3 -1 -8
    -3 -1 -8
    -1 -3 8
    3 1 10
    1 3 -10
    -3 -1 -10
    -1 -3 10
    -1 3 10
    3 -1 -10
    3 1 -10
    1 3 10
    -3 -1 10
    -1 -3 -10
    1 -3 10
    -3 1 -10
    1 -3 -10
    -3 1 10
    -1 3 -10
    3 -1 10
    -3 -1 -10
    -1 -3 10
    1 -3 -10
    -3 1 10
    -1 3 -10
    3 -1 10
    3 1 -10
    1 3 10
    -3 -1 10
    -1 -3 -10
    1 -3 10
    -3 1 -10
    3 1 10
    1 3 -10
    3 1 -10
    1 3 10
    1 -3 -10
    -3 1 10
    -1 3 10
    3 -1 -10
    -1 3 10
    3 -1 -10
    3 1 10
    1 3 -10
    1 -3 10
    -3 1 -10
    -3 -1 10
    -1 -3 -10
    -3 -1 -10
    -1 -3 10
    1 -3 10
    -3 1 -10
    -3 -1 12
    -1 -3 -12
    -3 -1 -12
    -1 -3 12
    -1 3 -12
    3 -1 12
    1 -3 -12
    -3 1 12
    1 -3 12
    -3 1 -12
    1 -3 -12
    -3 1 12
    -3 -1 -12
    -1 -3 12
    -1 3 -12
    3 -1 12
    3 1 -12
    1 3 12
    3 1 12
    1 3 -12
    1 -3 12
    -3 1 -12
    1 -3 -12
    -3 1 12
    -1 3 12
    3 -1 -12
    -3 -1 12
    -1 -3 -12
    3 1 12
    1 3 -12
    1 -3 12
    -3 1 -12
    -3 -1 12
    -1 -3 -12
    -1 3 12
    3 -1 -12
    1 -3 12
    -3 1 -12
    3 1 -12
    1 3 12
    0 3 1
    3 0 -1
    -3 0 1
    0 -3 -1
    3 0 1
    0 3 -1
    -3 0 1
    0 -3 -1
    -3 0 1
    0 -3 -1
    -3 0 -1
    0 -3 1
    0 -3 -1
    -3 0 1
    3 0 -1
    0 3 1
    0 3 -1
    3 0 1
    -3 0 -1
    0 -3 1
    0 -3 -1
    -3 0 1
    -3 0 -1
    0 -3 1
    3 0 -1
    0 3 1
    0 -3 -1
    -3 0 1
    3 0 -1
    0 3 1
    0 3 1
    3 0 -1
    -3 0 1
    0 -3 -1
    3 0 -1
    0 3 1
    0 3 -1
    3 0 1
    0 3 1
    3 0 -1
    0 3 1
    3 0 -1
    -3 0 -1
    0 -3 1
    3 0 1
    0 3 -1
    0 -3 1
    -3 0 -1
    0 3 -1
    3 0 1
    0 -3 -1
    -3 0 1
    0 3 1
    3 0 -1
    3 0 -1
    0 3 1
    -3 0 -1
    0 -3 1
    -3 0 1
    0 -3 -1
    -3 0 -1
    0 -3 1
    0 -3 1
    -3 0 -1
    3 0 1
    0 3 -1
    0 3 -1
    3 0 1
    0 3 -1
    3 0 1
    -3 0 1
    0 -3 -1
    0 3 -1
    3 0 1
    -3 0 1
    0 -3 -1
    0 -3 -1
    -3 0 1
    3 0 1
    0 3 -1
    0 -3 -1
    -3 0 1
    0 3 1
    3 0 -1
    3 0 1
    0 3 -1
    -3 0 -1
    0 -3 1
    -3 0 1
    0 -3 -1
    0 -3 1
    -3 0 -1
    3 0 1
    0 3 -1
    0 -3 1
    -3 0 -1
    3 0 1
    0 3 -1
    -3 0 1
    0 -3 -1
    0 3 1
    3 0 -1
    -3 0 1
    0 -3 -1
    0 -3 -1
    -3 0 1
    -3 0 -1
    0 -3 1
    -3 0 -1
    0 -3 1
    3 0 -1
    0 3 1
    3 0 -1
    0 3 1
    -3 0 -1
    0 -3 1
    0 3 1
    3 0 -1
    0 -3 1
    -3 0 -1
    3 0 -1
    0 3 1
    0 -3 -1
    -3 0 1
    3 0 1
    0 3 -1
    3 0 1
    0 3 -1
    0 3 -1
    3 0 1
    0 -3 1
    -3 0 -1
    0 3 1
    3 0 -1
    -3 0 -1
    0 -3 1
    0 3 1
    3 0 -1
    0 3 -1
    3 0 1
    -3 0 1
    0 -3 -1
    3 0 -1
    0 3 1
    0 3 -1
    3 0 1
    0 -3 -1
    -3 0 1
    3 0 -1
    0 3 1
    -3 0 1
    0 -3 -1
    -3 0 -1
    0 -3 1
    -3 0 1
    0 -3 -1
    3 0 1
    0 3 -1
    -3 0 -1
    0 -3 1
    0 -3 -1
    -3 0 1
    0 -3 1
    -3 0 -1
    3 0 1
    0 3 -1
    0 3 -1
    3 0 1
    0 3 -1
    3 0 1
    3 0 -1
    0 3 1
    3 0 1
    0 3 -1
    0 3 1
    3 0 -1
    0 -3 1
    -3 0 -1
    -3 0 1
    0 -3 -1
    0 3 -1
    3 0 1
    0 3 1
    3 0 -1
    0 -3 -1
    -3 0 1
    0 3 1
    3 0 -1
    3 0 -3
    0 3 3
    0 3 3
    3 0 -3
    0 -3 3
    -3 0 -3
    -3 0 -3
    0 -3 3
    -3 0 3
    0 -3 -3
    0 3 -3
    3 0 3
    0 -3 -3
    -3 0 3
    3 0 -3
    0 3 3
    0 -3 -3
    -3 0 3
    0 -3 -3
    -3 0 3
    3 0 3
    0 3 -3
    3 0 -3
    0 3 3
    -3 0 3
    0 -3 -3
    0 -3 -3
    -3 0 3
    3 0 3
    0 3 -3
    0 3 3
    3 0 -3
    3 0 3
    0 3 -3
    -3 0 -3
    0 -3 3
    0 -3 3
    -3 0 -3
    0 3 3
    3 0 -3
    0 3 -3
    3 0 3
    -3 0 3
    0 -3 -3
    0 -3 3
    -3 0 -3
    -3 0 -3
    0 -3 3
    0 3 -3
    3 0 3
    3 0 3
    0 3 -3
    0 -3 -3
    -3 0 3
    0 3 -3
    3 0 3
    0 3 3
    3 0 -3
    3 0 -3
    0 3 3
    3 0 -3
    0 3 3
    0 -3 3
    -3 0 -3
    -3 0 -3
    0 -3 3
    0 -3 -3
    -3 0 3
    -3 0 -3
    0 -3 3
    0 3 3
    3 0 -3
    0 -3 -3
    -3 0 3
    3 0 3
    0 3 -3
    -3 0 3
    0 -3 -3
    0 3 3
    3 0 -3
    0 3 -3
    3 0 3
    -3 0 3
    0 -3 -3
    3 0 -3
    0 3 3
    -3 0 3
    0 -3 -3
    -3 0 -3
    0 -3 3
    -3 0 -3
    0 -3 3
    3 0 3
    0 3 -3
    0 3 -3
    3 0 3
    0 -3 3
    -3 0 -3
    0 3 -3
    3 0 3
    0 -3 3
    -3 0 -3
    0 -3 -3
    -3 0 3
    3 0 3
    0 3 -3
    0 -3 -3
    -3 0 3
    0 -3 3
    -3 0 -3
    -3 0 3
    0 -3 -3
    -3 0 3
    0 -3 -3
    0 3 -3
    3 0 3
    -3 0 -3
    0 -3 3
    3 0 -3
    0 3 3
    -3 0 3
    0 -3 -3
    3 0 -3
    0 3 3
    -3 0 -3
    0 -3 3
    0 3 3
    3 0 -3
    3 0 3
    0 3 -3
    0 3 3
    3 0 -3
    0 -3 -3
    -3 0 3
    -3 0 -3
    0 -3 3
    0 -3 3
    -3 0 -3
    -3 0 -3
    0 -3 3
    0 3 -3
    3 0 3
    3 0 3
    0 3 -3
    0 3 3
    3 0 -3
    3 0 -3
    0 3 3
    0 -3 3
    -3 0 -3
    0 -3 3
    -3 0 -3
    0 3 3
    3 0 -3
    0 3 3
    3 0 -3
    0 3 -3
    3 0 3
    0 -3 -3
    -3 0 3
    -3 0 -3
    0 -3 3
    0 -3 3
    -3 0 -3
    0 -3 -3
    -3 0 3
    -3 0 3
    0 -3 -3
    -3 0 -3
    0 -3 3
    -3 0 3
    0 -3 -3
    -3 0 -3
    0 -3 3
    3 0 3
    0 3 -3
    3 0 -3
    0 3 3
    0 3 3
    3 0 -3
    0 -3 3
    -3 0 -3
    0 -3 -3
    -3 0 3
    3 0 3
    0 3 -3
    0 3 3
    3 0 -3
    3 0 -3
    0 3 3
    -3 0 -3
    0 -3 3
    0 3 -3
    3 0 3
    0 3 -3
    3 0 3
    -3 0 3
    0 -3 -3
    0 3 -3
    3 0 3
    0 3 3
    3 0 -3
    0 -3 3
    -3 0 -3
    3 0 5
    0 3 -5
    0 -3 -5
    -3 0 5
    0 3 -5
    3 0 5
    3 0 5
    0 3 -5
    -3 0 -5
    0 -3 5
    0 -3 5
    -3 0 -5
    3 0 -5
    0 3 5
    0 3 -5
    3 0 5
    -3 0 -5
    0 -3 5
    0 -3 5
    -3 0 -5
    0 -3 -5
    -3 0 5
    0 3 -5
    3 0 5
    -3 0 5
    0 -3 -5
    3 0 5
    0 3 -5
    3 0 -5
    0 3 5
    3 0 -5
    0 3 5
    -3 0 5
    0 -3 -5
    0 -3 5
    -3 0 -5
    -3 0 -5
    0 -3 5
    0 -3 5
    -3 0 -5
    -3 0 -5
    0 -3 5
    0 3 -5
    3 0 5
    0 3 5
    3 0 -5
    3 0 5
    0 3 -5
    0 -3 -5
    -3 0 5
    0 3 5
    3 0 -5
    -3 0 -5
    0 -3 5
    0 -3 -5
    -3 0 5
    -3 0 -5
    0 -3 5
    0 3 -5
    3 0 5
    3 0 -5
    0 3 5
    3 0 5
    0 3 -5
    0 -3 -5
    -3 0 5
    -3 0 5
    0 -3 -5
    3 0 5
    0 3 -5
    0 3 5
    3 0 -5
    3 0 -5
    0 3 5
    3 0 5
    0 3 -5
    0 3 -5
    3 0 5
    -3 0 5
    0 -3 -5
    3 0 -5
    0 3 5
    0 3 5
    3 0 -5
    3 0 -5
    0 3 5
    0 -3 -5
    -3 0 5
    0 3 5
    3 0 -5
    -3 0 5
    0 -3 -5
    -3 0 -5
    0 -3 5
    -3 0 -5
    0 -3 5
    0 -3 -5
    -3 0 5
    0 3 5
    3 0 -5
    0 -3 5
    -3 0 -5
    0 -3 5
    -3 0 -5
    0 3 -5
    3 0 5
    -3 0 5
    0 -3 -5
    0 -3 7
    -3 0 -7
    0 -3 -7
    -3 0 7
    0 3 -7
    3 0 7
    0 -3 -7
    -3 0 7
    -3 0 -7
    0 -3 7
    -3 0 7
    0 -3 -7
    0 3 7
    3 0 -7
    -3 0 7
    0 -3 -7
    3 0 -7
    0 3 7
    -3 0 -7
    0 -3 7
    0 3 -7
    3 0 7
    3 0 7
    0 3 -7
    0 3 7
    3 0 -7
    -3 0 -7
    0 -3 7
    3 0 -7
    0 3 7
    0 3 -7
    3 0 7
    0 -3 -7
    -3 0 7
    3 0 -7
    0 3 7
    -3 0 7
    0 -3 -7
    0 3 7
    3 0 -7
    3 0 7
    0 3 -7
    0 3 -7
    3 0 7
    -3 0 -7
    0 -3 7
    -3 0 -7
    0 -3 7
    0 -3 -7
    -3 0 7
    0 3 -7
    3 0 7
    -3 0 7
    0 -3 -7
    0 -3 -7
    -3 0 7
    0 -3 7
    -3 0 -7
    0 -3 7
    -3 0 -7
    3 0 7
    0 3 -7
    0 3 7
    3 0 -7
    3 0 -9
    0 3 9
    -3 0 -9
    0 -3 9
    0 3 9
    3 0 -9
    0 -3 9
    -3 0 -9
    3 0 9
    0 3 -9
    0 -3 -9
    -3 0 9
    0 3 9
    3 0 -9
    0 3 -9
    3 0 9
    0 3 -9
    3 0 9
    -3 0 9
    0 -3 -9
    -3 0 -9
    0 -3 9
    3 0 -9
    0 3 9
    -3 0 -9
    0 -3 9
    0 3 -9
    3 0 9
    0 -3 -9
    -3 0 9
    3 0 9
    0 3 -9
    0 3 9
    3 0 -9
    -3 0 -9
    0 -3 9
    0 -3 9
    -3 0 -9
    0 3 -9
    3 0 9
    0 3 -9
    3 0 9
    0 -3 9
    -3 0 -9
    0 3 9
    3 0 -9
    -3 0 9
    0 -3 -9
    3 0 -9
    0 3 9
    -3 0 9
    0 -3 -9
    0 -3 -9
    -3 0 9
    3 0 9
    0 3 -9
    0 -3 9
    -3 0 -9
    -3 0 -9
    0 -3 9
    0 3 -11
    3 0 11
    3 0 -11
    0 3 11
    -3 0 11
    0 -3 -11
    0 -3 -11
    -3 0 11
    -3 0 -11
    0 -3 11
    0 3 11
    3 0 -11
    0 -3 11
    -3 0 -11
    3 0 11
    0 3 -11
    -3 0 -11
    0 -3 11
    0 -3 -11
    -3 0 11
    3 0 -11
    0 3 11
    0 3 -11
    3 0 11
    3 0 -11
    0 3 11
    3 0 11
    0 3 -11
    0 3 11
    3 0 -11
    -3 0 11
    0 -3 -11
    3 0 11
    0 3 -11
    0 -3 11
    -3 0 -11
    0 -3 -11
    -3 0 11
    -3 0 11
    0 -3 -11
    0 3 11
    3 0 -11
    3 0 11
    0 3 -11
    0 -3 11
    -3 0 -11
    0 -3 11
    -3 0 -11
    -3 1 0
    1 -3 0
    3 -1 0
    -1 3 0
    -3 1 0
    1 -3 0
    -3 1 0
    1 -3 0
    1 3 0
    3 1 0
    3 -1 0
    -1 3 0
    1 3 0
    3 1 0
    1 3 0
    3 1 0
    3 -1 0
    -1 3 0
    1 3 0
    3 1 0
    3 -1 0
    -1 3 0
    -3 1 0
    1 -3 0
    -1 -3 0
    -3 -1 0
    -1 -3 0
    -3 -1 0
    3 -1 0
    -1 3 0
    -1 -3 0
    -3 -1 0
    -3 1 0
    1 -3 0
    -3 1 0
    1 -3 0
    1 3 0
    3 1 0
    -1 -3 0
    -3 -1 0
    -3 1 0
    1 -3 0
    3 -1 0
    -1 3 0
    3 -1 0
    -1 3 0
    -1 -3 0
    -3 -1 0
    1 3 0
    3 1 0
    1 3 0
    3 1 0
    3 -1 0
    -1 3 0
    -3 1 0
    1 -3 0
    -3 1 0
    1 -3 0
    3 -1 0
    -1 3 0
    -1 -3 0
    -3 -1 0
    3 -1 0
    -1 3 0
    -3 1 0
    1 -3 0
    -1 -3 0
    -3 -1 0
    -3 1 0
    1 -3 0
    1 3 0
    3 1 0
    3 -1 0
    -1 3 0
    3 -1 -2
    -1 3 2
    1 3 -2
    3 1 2
    1 3 2
    3 1 -2
    3 -1 2
    -1 3 -2
    -1 -3 -2
    -3 -1 2
    1 3 2
    3 1 -2
    -1 -3 2
    -3 -1 -2
    1 3 -2
    3 1 2
    -1 -3 2
    -3 -1 -2
    -1 -3 -2
    -3 -1 2
    -1 -3 2
    -3 -1 -2
    -3 1 -2
    1 -3 2
    -1 -3 2
    -3 -1 -2
    -3 1 -2
    1 -3 2
    -1 -3 -2
    -3 -1 2
    1 3 -2
    3 1 2
    -3 1 -2
    1 -3 2
    3 -1 2
    -1 3 -2
    3 -1 2
    -1 3 -2
    3 -1 -2
    -1 3 2
    1 3 2
    3 1 -2
    -1 -3 -2
    -3 -1 2
    -3 1 2
    1 -3 -2
    -3 1 -2
    1 -3 2
    -3 1 -2
    1 -3 2
    -1 -3 2
    -3 -1 -2
    -3 1 -2
    1 -3 2
    1 3 -2
    3 1 2
    1 3 2
    3 1 -2
    -3 1 2
    1 -3 -2
    -3 1 2
    1 -3 -2
    -3 1 2
    1 -3 -2
    -1 -3 -2
    -3 -1 2
    3 -1 2
    -1 3 -2
    3 -1 2
    -1 3 -2
    3 -1 -2
    -1 3 2
    1 3 -2
    3 1 2
    -1 -3 -2
    -3 -1 2
    1 3 2
    3 1 -2
    -1 -3 2
    -3 -1 -2
    -1 -3 2
    -3 -1 -2
    3 -1 2
    -1 3 -2
    3 -1 2
    -1 3 -2
    -3 1 -2
    1 -3 2
    -1 -3 2
    -3 -1 -2
    3 -1 -2
    -1 3 2
    3 -1 -2
    -1 3 2
    -1 -3 2
    -3 -1 -2
    -1 -3 -2
    -3 -1 2
    -1 -3 2
    -3 -1 -2
    3 -1 2
    -1 3 -2
    -3 1 -2
    1 -3 2
    -3 1 2
    1 -3 -2
    -1 -3 2
    -3 -1 -2
    1 3 -2
    3 1 2
    3 -1 2
    -1 3 -2
    1 3 -2
    3 1 2
    3 -1 2
    -1 3 -2
    3 -1 -2
    -1 3 2
    1 3 -2
    3 1 2
    1 3 2
    3 1 -2
    -3 1 2
    1 -3 -2
    -3 1 -2
    1 -3 2
    -3 1 2
    1 -3 -2
    -1 -3 -2
    -3 -1 2
    3 -1 -2
    -1 3 2
    -1 -3 -2
    -3 -1 2
    -3 1 -2
    1 -3 2
    1 3 2
    3 1 -2
    -1 -3 -2
    -3 -1 2
    3 -1 2
    -1 3 -2
    3 -1 -2
    -1 3 2
    1 3 2
    3 1 -2
    -3 1 2
    1 -3 -2
    1 3 2
    3 1 -2
    -1 -3 2
    -3 -1 -2
    -1 -3 -2
    -3 -1 2
    -1 -3 -2
    -3 -1 2
    3 -1 -2
    -1 3 2
    -1 -3 2
    -3 -1 -2
    -1 -3 2
    -3 -1 -2
    -1 -3 2
    -3 -1 -2
    3 -1 -2
    -1 3 2
    3 -1 2
    -1 3 -2
    -3 1 -2
    1 -3 2
    -3 1 2
    1 -3 -2
    1 3 -2
    3 1 2
    1 3 -2
    3 1 2
    1 3 2
    3 1 -2
    3 -1 2
    -1 3 -2
    1 3 -2
    3 1 2
    1 3 2
    3 1 -2
    1 3 2
    3 1 -2
    3 -1 -2
    -1 3 2
    3 -1 2
    -1 3 -2
    -1 -3 -2
    -3 -1 2
    -1 -3 -2
    -3 -1 2
    1 3 2
    3 1 -2
    -3 1 -2
    1 -3 2
    3 -1 2
    -1 3 -2
    -1 -3 2
    -3 -1 -2
    -3 1 2
    1 -3 -2
    3 -1 4
    -1 3 -4
    -3 1 4
    1 -3 -4
    1 3 4
    3 1 -4
    1 3 -4
    3 1 4
    1 3 -4
    3 1 4
    3 -1 4
    -1 3 -4
    -3 1 4
    1 -3 -4
    -3 1 4
    1 -3 -4
    -3 1 -4
    1 -3 4
    -1 -3 4
    -3 -1 -4
    -1 -3 -4
    -3 -1 4
    1 3 -4
    3 1 4
    3 -1 -4
    -1 3 4
    -1 -3 -4
    -3 -1 4
    3 -1 4
    -1 3 -4
    1 3 4
    3 1 -4
    -3 1 -4
    1 -3 4
    -3 1 4
    1 -3 -4
    -3 1 -4
    1 -3 4
    1 3 4
    3 1 -4
    -1 -3 4
    -3 -1 -4
    -1 -3 -4
    -3 -1 4
    -1 -3 -4
    -3 -1 4
    -3 1 4
    1 -3 -4
    3 -1 -4
    -1 3 4
    -1 -3 4
    -3 -1 -4
    -1 -3 -4
    -3 -1 4
    3 -1 -4
    -1 3 4
    -3 1 4
    1 -3 -4
    1 3 -4
    3 1 4
    3 -1 4
    -1 3 -4
    3 -1 4
    -1 3 -4
    -1 -3 4
    -3 -1 -4
    3 -1 -4
    -1 3 4
    -1 -3 4
    -3 -1 -4
    3 -1 4
    -1 3 -4
    -3 1 -4
    1 -3 4
    -3 1 4
    1 -3 -4
    1 3 -4
    3 1 4
    -1 -3 -4
    -3 -1 4
    3 -1 -4
    -1 3 4
    -1 -3 -4
    -3 -1 4
    -3 1 4
    1 -3 -4
    -3 1 -4
    1 -3 4
    3 -1 4
    -1 3 -4
    1 3 4
    3 1 -4
    -3 1 -4
    1 -3 4
    1 3 -4
    3 1 4
    -1 -3 4
    -3 -1 -4
    -1 -3 -4
    -3 -1 4
    1 3 4
    3 1 -4
    -3 1 -4
    1 -3 4
    -1 -3 4
    -3 -1 -4
    3 -1 -4
    -1 3 4
    1 3 -4
    3 1 4
    -3 1 -4
    1 -3 4
    -3 1 -4
    1 -3 4
    3 -1 -4
    -1 3 4
    -3 1 -4
    1 -3 4
    3 -1 -4
    -1 3 4
    -3 1 4
    1 -3 -4
    -1 -3 -4
    -3 -1 4
    3 -1 4
    -1 3 -4
    1 3 4
    3 1 -4
    -3 1 -4
    1 -3 4
    -1 -3 4
    -3 -1 -4
    -1 -3 4
    -3 -1 -4
    -3 1 4
    1 -3 -4
    3 -1 4
    -1 3 -4
    -1 -3 -4
    -3 -1 4
    3 -1 -4
    -1 3 4
    1 3 -4
    3 1 4
    -1 -3 -4
    -3 -1 4
    -1 -3 4
    -3 -1 -4
    1 3 4
    3 1 -4
    1 3 4
    3 1 -4
    -3 1 4
    1 -3 -4
    -1 -3 -4
    -3 -1 4
    3 -1 4
    -1 3 -4
    -3 1 -4
    1 -3 4
    1 3 4
    3 1 -4
    -3 1 4
    1 -3 -4
    1 3 -4
    3 1 4
    -1 -3 -4
    -3 -1 4
    1 3 -4
    3 1 4
    -1 -3 4
    -3 -1 -4
    -3 1 -4
    1 -3 4
    3 -1 -4
    -1 3 4
    3 -1 4
    -1 3 -4
    3 -1 4
    -1 3 -4
    -3 1 4
    1 -3 -4
    3 -1 4
    -1 3 -4
    -1 -3 4
    -3 -1 -4
    1 3 4
    3 1 -4
    3 -1 -4
    -1 3 4
    1 3 4
    3 1 -4
    -1 -3 4
    -3 -1 -4
    1 3 -4
    3 1 4
    -1 -3 -4
    -3 -1 4
    1 3 4
    3 1 -4
    -3 1 -4
    1 -3 4
    3 -1 -6
    -1 3 6
    -3 1 -6
    1 -3 6
    -3 1 -6
    1 -3 6
    -3 1 6
    1 -3 -6
    3 -1 -6
    -1 3 6
    -3 1 -6
    1 -3 6
    -1 -3 6
    -3 -1 -6
    -1 -3 -6
    -3 -1 6
    1 3 -6
    3 1 6
    3 -1 6
    -1 3 -6
    1 3 6
    3 1 -6
    -1 -3 -6
    -3 -1 6
    3 -1 -6
    -1 3 6
    1 3 6
    3 1 -6
    -1 -3 6
    -3 -1 -6
    3 -1 6
    -1 3 -6
    -3 1 -6
    1 -3 6
    1 3 -6
    3 1 6
    3 -1 -6
    -1 3 6
    -3 1 -6
    1 -3 6
    1 3 -6
    3 1 6
    3 -1 6
    -1 3 -6
    1 3 6
    3 1 -6
    -3 1 6
    1 -3 -6
    -1 -3 -6
    -3 -1 6
    -1 -3 6
    -3 -1 -6
    -3 1 6
    1 -3 -6
    -3 1 6
    1 -3 -6
    1 3 6
    3 1 -6
    3 -1 -6
    -1 3 6
    1 3 -6
    3 1 6
    1 3 -6
    3 1 6
    -1 -3 -6
    -3 -1 6
    1 3 6
    3 1 -6
    -1 -3 6
    -3 -1 -6
    -3 1 -6
    1 -3 6
    3 -1 -6
    -1 3 6
    -3 1 -6
    1 -3 6
    -1 -3 -6
    -3 -1 6
    3 -1 6
    -1 3 -6
    1 3 -8
    3 1 8
    3 -1 8
    -1 3 -8
    1 3 8
    3 1 -8
    -3 1 -8
    1 -3 8
    -3 1 8
    1 -3 -8
    1 3 8
    3 1 -8
    1 3 -8
    3 1 8
    -3 1 8
    1 -3 -8
    3 -1 -8
    -1 3 8
    -3 1 -8
    1 -3 8
    -1 -3 -8
    -3 -1 8
    -1 -3 8
    -3 -1 -8
    -1 -3 -8
    -3 -1 8
    -3 1 -8
    1 -3 8
    -1 -3 -8
    -3 -1 8
    1 3 -8
    3 1 8
    3 -1 -8
    -1 3 8
    -3 1 8
    1 -3 -8
    -3 1 8
    1 -3 -8
    1 3 -8
    3 1 8
    -1 -3 -8
    -3 -1 8
    1 3 8
    3 1 -8
    -1 -3 -8
    -3 -1 8
    1 3 -8
    3 1 8
    -3 1 -8
    1 -3 8
    1 3 8
    3 1 -8
    -3 1 -8
    1 -3 8
    -1 -3 8
    -3 -1 -8
    3 -1 8
    -1 3 -8
    3 -1 8
    -1 3 -8
    3 -1 -8
    -1 3 8
    -1 -3 8
    -3 -1 -8
    3 -1 8
    -1 3 -8
    3 -1 10
    -1 3 -10
    3 -1 -10
    -1 3 10
    -3 1 -10
    1 -3 10
    1 3 10
    3 1 -10
    -3 1 -10
    1 -3 10
    -1 -3 -10
    -3 -1 10
    -3 1 10
    1 -3 -10
    -1 -3 10
    -3 -1 -10
    1 3 -10
    3 1 10
    -1 -3 -10
    -3 -1 10
    1 3 -10
    3 1 10
    3 -1 -10
    -1 3 10
    -3 1 -10
    1 -3 10
    -1 -3 10
    -3 -1 -10
    -1 -3 10
    -3 -1 -10
    1 3 -10
    3 1 10
    3 -1 10
    -1 3 -10
    3 -1 10
    -1 3 -10
    -1 -3 10
    -3 -1 -10
    -3 1 10
    1 -3 -10
    1 3 10
    3 1 -10
    1 3 10
    3 1 -10
    -3 1 -10
    1 -3 10
    3 -1 10
    -1 3 -10
    -3 1 10
    1 -3 -10
    -1 -3 -10
    -3 -1 10
    3 -1 -10
    -1 3 10
    -1 -3 -12
    -3 -1 12
    -3 1 12
    1 -3 -12
    -1 -3 12
    -3 -1 -12
    1 3 -12
    3 1 12
    -3 1 -12
    1 -3 12
    3 -1 12
    -1 3 -12
    3 -1 -12
    -1 3 12
    1 3 -12
    3 1 12
    -1 -3 -12
    -3 -1 12
    -3 1 -12
    1 -3 12
    -3 1 12
    1 -3 -12
    1 3 12
    3 1 -12
    -1 -3 12
    -3 -1 -12
    1 3 12
    3 1 -12
    3 -1 -12
    -1 3 12
    -3 1 12
    1 -3 -12
    3 -1 12
    -1 3 -12
    -1 -3 12
    -3 -1 -12
    -1 -3 12
    -3 -1 -12
    3 -1 12
    -1 3 -12
    -2 -3 1
    -3 -2 -1
    -3 2 1
    2 -3 -1
    -2 -3 -1
    -3 -2 1
    2 3 -1
    3 2 1
    2 3 1
    3 2 -1
    -2 -3 1
    -3 -2 -1
    -3 2 -1
    2 -3 1
    -3 2 1
    2 -3 -1
    -3 2 1
    2 -3 -1
    3 -2 1
    -2 3 -1
    -2 -3 1
    -3 -2 -1
    2 3 -1
    3 2 1
    3 -2 -1
    -2 3 1
    3 -2 -1
    -2 3 1
    -3 2 -1
    2 -3 1
    -2 -3 1
    -3 -2 -1
    2 3 1
    3 2 -1
    3 -2 -1
    -2 3 1
    -2 -3 -1
    -3 -2 1
    3 -2 1
    -2 3 -1
    -3 2 -1
    2 -3 1
    3 -2 -1
    -2 3 1
    3 -2 -1
    -2 3 1
    -2 -3 1
    -3 -2 -1
    -2 -3 -1
    -3 -2 1
    -2 -3 1
    -3 -2 -1
    -3 2 -1
    2 -3 1
    3 -2 1
    -2 3 -1
    2 3 1
    3 2 -1
    -3 2 -1
    2 -3 1
    3 -2 -1
    -2 3 1
    2 3 -1
    3 2 1
    -3 2 1
    2 -3 -1
    -2 -3 1
    -3 -2 -1
    -3 2 1
    2 -3 -1
    3 -2 1
    -2 3 -1
    -3 2 -1
    2 -3 1
    -2 -3 1
    -3 -2 -1
    2 3 1
    3 2 -1
    3 -2 1
    -2 3 -1
    2 3 -1
    3 2 1
    -2 -3 -1
    -3 -2 1
    -2 -3 1
    -3 -2 -1
    2 3 1
    3 2 -1
    2 3 -1
    3 2 1
    2 3 1
    3 2 -1
    -2 -3 -1
    -3 -2 1
    3 -2 1
    -2 3 -1
    3 -2 -1
    -2 3 1
    -2 -3 1
    -3 -2 -1
    -2 -3 -1
    -3 -2 1
    -2 -3 1
    -3 -2 -1
    -3 2 1
    2 -3 -1
    2 3 1
    3 2 -1
    -3 2 1
    2 -3 -1
    2 3 -1
    3 2 1
    -3 2 -1
    2 -3 1
    3 -2 -1
    -2 3 1
    -2 -3 -1
    -3 -2 1
    -3 2 -1
    2 -3 1
    3 -2 1
    -2 3 -1
    3 -2 -1
    -2 3 1
    2 3 1
    3 2 -1
    -3 2 1
    2 -3 -1
    -2 -3 -1
    -3 -2 1
    -3 2 -1
    2 -3 1
    -3 2 1
    2 -3 -1
    3 -2 1
    -2 3 -1
    -2 -3 1
    -3 -2 -1
    -2 -3 1
    -3 -2 -1
    3 -2 1
    -2 3 -1
    -3 2 -1
    2 -3 1
    -2 -3 1
    -3 -2 -1
    3 -2 1
    -2 3 -1
    3 -2 1
    -2 3 -1
    -3 2 -1
    2 -3 1
    2 3 1
    3 2 -1
    -3 2 1
    2 -3 -1
    -2 -3 -1
    -3 -2 1
    -2 -3 -1
    -3 -2 1
    -3 2 -1
    2 -3 1
    2 3 -1
    3 2 1
    3 -2 1
    -2 3 -1
    3 -2 -1
    -2 3 1
    -2 -3 1
    -3 -2 -1
    -2 -3 -1
    -3 -2 1
    -2 -3 -1
    -3 -2 1
    -2 -3 1
    -3 -2 -1
    -2 -3 1
    -3 -2 -1
    2 3 1
    3 2 -1
    2 3 -1
    3 2 1
    2 3 -1
    3 2 1
    -3 2 -1
    2 -3 1
    2 3 1
    3 2 -1
    3 -2 -1
    -2 3 1
    3 -2 3
    -2 3 -3
    -3 2 3
    2 -3 -3
    3 -2 -3
    -2 3 3
    2 3 -3
    3 2 3
    -2 -3 -3
    -3 -2 3
    3 -2 3
    -2 3 -3
    -2 -3 3
    -3 -2 -3
    -3 2 -3
    2 -3 3
    -2 -3 3
    -3 -2 -3
    2 3 3
    3 2 -3
    -3 2 3
    2 -3 -3
    -3 2 -3
    2 -3 3
    2 3 3
    3 2 -3
    -2 -3 -3
    -3 -2 3
    -2 -3 3
    -3 -2 -3
    2 3 -3
    3 2 3
    3 -2 3
    -2 3 -3
    -2 -3 3
    -3 -2 -3
    -2 -3 -3
    -3 -2 3
    3 -2 -3
    -2 3 3
    2 3 3
    3 2 -3
    -3 2 -3
    2 -3 3
    -3 2 -3
    2 -3 3
    -2 -3 3
    -3 -2 -3
    2 3 3
    3 2 -3
    -2 -3 3
    -3 -2 -3
    3 -2 -3
    -2 3 3
    -3 2 -3
    2 -3 3
    -2 -3 3
    -3 -2 -3
    3 -2 3
    -2 3 -3
    -3 2 3
    2 -3 -3
    3 -2 -3
    -2 3 3
    -2 -3 3
    -3 -2 -3
    -2 -3 -3
    -3 -2 3
    2 3 3
    3 2 -3
    3 -2 3
    -2 3 -3
    3 -2 -3
    -2 3 3
    -3 2 -3
    2 -3 3
    2 3 3
    3 2 -3
    -2 -3 -3
    -3 -2 3
    2 3 -3
    3 2 3
    2 3 3
    3 2 -3
    -2 -3 3
    -3 -2 -3
    -3 2 3
    2 -3 -3
    2 3 -3
    3 2 3
    -2 -3 -3
    -3 -2 3
    -3 2 3
    2 -3 -3
    -3 2 -3
    2 -3 3
    3 -2 3
    -2 3 -3
    2 3 3
    3 2 -3
    -2 -3 -3
    -3 -2 3
    2 3 3
    3 2 -3
    3 -2 3
    -2 3 -3
    -3 2 -3
    2 -3 3
    -3 2 -3
    2 -3 3
    -3 2 3
    2 -3 -3
    -3 2 -3
    2 -3 3
    3 -2 -3
    -2 3 3
    -3 2 3
    2 -3 -3
    -2 -3 3
    -3 -2 -3
    3 -2 -3
    -2 3 3
    -3 2 3
    2 -3 -3
    2 3 -3
    3 2 3
    -2 -3 -3
    -3 -2 3
    2 3 -3
    3 2 3
    3 -2 3
    -2 3 -3
    -3 2 3
    2 -3 -3
    -3 2 -3
    2 -3 3
    2 3 3
    3 2 -3
    -2 -3 3
    -3 -2 -3
    3 -2 3
    -2 3 -3
    -2 -3 -3
    -3 -2 3
    3 -2 3
    -2 3 -3
    -2 -3 3
    -3 -2 -3
    2 3 3
    3 2 -3
    -2 -3 3
    -3 -2 -3
    3 -2 -3
    -2 3 3
    3 -2 -3
    -2 3 3
    -3 2 3
    2 -3 -3
    3 -2 3
    -2 3 -3
    -2 -3 3
    -3 -2 -3
    -2 -3 3
    -3 -2 -3
    -3 2 3
    2 -3 -3
    -2 -3 -3
    -3 -2 3
    2 3 3
    3 2 -3
    -2 -3 3
    -3 -2 -3
    -2 -3 3
    -3 -2 -3
    3 -2 -3
    -2 3 3
    2 3 3
    3 2 -3
    3 -2 3
    -2 3 -3
    2 3 3
    3 2 -3
    -3 2 -3
    2 -3 3
    -2 -3 -3
    -3 -2 3
    2 3 -3
    3 2 3
    -2 -3 -3
    -3 -2 3
    2 3 -3
    3 2 3
    -3 2 -3
    2 -3 3
    3 -2 3
    -2 3 -3
    2 3 -3
    3 2 3
    -2 -3 -3
    -3 -2 3
    -2 -3 -3
    -3 -2 3
    -3 2 3
    2 -3 -3
    -2 -3 3
    -3 -2 -3
    -3 2 -5
    2 -3 5
    3 -2 -5
    -2 3 5
    2 3 -5
    3 2 5
    -3 2 -5
    2 -3 5
    2 3 -5
    3 2 5
    -3 2 -5
    2 -3 5
    -2 -3 -5
    -3 -2 5
    -2 -3 -5
    -3 -2 5
    3 -2 5
    -2 3 -5
    3 -2 5
    -2 3 -5
    3 -2 -5
    -2 3 5
    2 3 5
    3 2 -5
    -3 2 5
    2 -3 -5
    -2 -3 5
    -3 -2 -5
    -2 -3 -5
    -3 -2 5
    2 3 -5
    3 2 5
    2 3 -5
    3 2 5
    2 3 5
    3 2 -5
    -2 -3 -5
    -3 -2 5
    -3 2 -5
    2 -3 5
    3 -2 -5
    -2 3 5
    -2 -3 5
    -3 -2 -5
    -3 2 -5
    2 -3 5
    -2 -3 -5
    -3 -2 5
    -2 -3 -5
    -3 -2 5
    -3 2 5
    2 -3 -5
    -2 -3 5
    -3 -2 -5
    -3 2 -5
    2 -3 5
    2 3 -5
    3 2 5
    3 -2 -5
    -2 3 5
    2 3 5
    3 2 -5
    -2 -3 -5
    -3 -2 5
    -3 2 5
    2 -3 -5
    -2 -3 5
    -3 -2 -5
    2 3 -5
    3 2 5
    2 3 5
    3 2 -5
    3 -2 -5
    -2 3 5
    -3 2 -5
    2 -3 5
    -2 -3 5
    -3 -2 -5
    3 -2 5
    -2 3 -5
    2 3 -5
    3 2 5
    -3 2 5
    2 -3 -5
    -2 -3 -5
    -3 -2 5
    3 -2 5
    -2 3 -5
    3 -2 -5
    -2 3 5
    2 3 5
    3 2 -5
    3 -2 5
    -2 3 -5
    3 -2 -7
    -2 3 7
    2 3 -7
    3 2 7
    -3 2 -7
    2 -3 7
    -2 -3 7
    -3 -2 -7
    -2 -3 -7
    -3 -2 7
    3 -2 -7
    -2 3 7
    2 3 7
    3 2 -7
    2 3 7
    3 2 -7
    -3 2 -7
    2 -3 7
    -2 -3 -7
    -3 -2 7
    -3 2 7
    2 -3 -7
    2 3 -7
    3 2 7
    3 -2 7
    -2 3 -7
    -3 2 -7
    2 -3 7
    2 3 -7
    3 2 7
    3 -2 -7
    -2 3 7
    -2 -3 -7
    -3 -2 7
    -2 -3 -7
    -3 -2 7
    -3 2 -7
    2 -3 7
    3 -2 7
    -2 3 -7
    2 3 7
    3 2 -7
    -3 2 7
    2 -3 -7
    -2 -3 7
    -3 -2 -7
    3 -2 7
    -2 3 -7
    -2 -3 -7
    -3 -2 7
    2 3 -7
    3 2 7
    2 3 -7
    3 2 7
    3 -2 -7
    -2 3 7
    -2 -3 7
    -3 -2 -7
    2 3 7
    3 2 -7
    3 -2 7
    -2 3 -7
    -3 2 7
    2 -3 -7
    2 3 9
    3 2 -9
    -3 2 -9
    2 -3 9
    -3 2 -9
    2 -3 9
    3 -2 -9
    -2 3 9
    3 -2 9
    -2 3 -9
    -2 -3 9
    -3 -2 -9
    -3 2 9
    2 -3 -9
    -3 2 9
    2 -3 -9
    -2 -3 -9
    -3 -2 9
    2 3 -9
    3 2 9
    3 -2 -9
    -2 3 9
    2 3 -9
    3 2 9
    -2 -3 -9
    -3 -2 9
    -3 2 -9
    2 -3 9
    -3 2 9
    2 -3 -9
    3 -2 9
    -2 3 -9
    2 3 -9
    3 2 9
    -2 -3 -9
    -3 -2 9
    3 -2 -9
    -2 3 9
    -3 2 9
    2 -3 -9
    3 -2 9
    -2 3 -9
    -2 -3 9
    -3 -2 -9
    -2 -3 9
    -3 -2 -9
    -3 2 -9
    2 -3 9
    3 -2 9
    -2 3 -9
    2 3 9
    3 2 -9
    2 3 9
    3 2 -9
    3 -2 -11
    -2 3 11
    -2 -3 11
    -3 -2 -11
    -3 2 11
    2 -3 -11
    -2 -3 -11
    -3 -2 11
    -3 2 -11
    2 -3 11
    2 3 -11
    3 2 11
    3 -2 11
    -2 3 -11
    -3 2 -11
    2 -3 11
    3 -2 -11
    -2 3 11
    -2 -3 -11
    -3 -2 11
    2 3 -11
    3 2 11
    -2 -3 11
    -3 -2 -11
    3 -2 11
    -2 3 -11
    3 -2 11
    -2 3 -11
    2 3 11
    3 2 -11
    3 -2 11
    -2 3 -11
    3 -2 -11
    -2 3 11
    2 3 11
    3 2 -11
    -3 2 11
    2 -3 -11
    -3 2 11
    2 -3 -11
    -2 -3 11
    -3 -2 -11
    -2 -3 11
    -3 -2 -11
    -3 3 0
    3 -3 0
    3 -3 0
    -3 3 0
    3 -3 0
    -3 3 0
    -3 -3 0
    -3 -3 0
    -3 -3 0
    -3 -3 0
    -3 3 0
    3 -3 0
    3 -3 0
    -3 3 0
    -3 3 0
    3 -3 0
    3 3 0
    3 3 0
    -3 -3 0
    -3 -3 0
    3 3 0
    3 3 0
    3 -3 0
    -3 3 0
    3 -3 0
    -3 3 0
    -3 3 0
    3 -3 0
    3 3 0
    3 3 0
    3 -3 0
    -3 3 0
    -3 3 0
    3 -3 0
    -3 3 0
    3 -3 0
    3 3 0
    3 3 0
    -3 -3 0
    -3 -3 0
    -3 -3 0
    -3 -3 0
    3 -3 0
    -3 3 0
    3 -3 0
    -3 3 0
    3 3 0
    3 3 0
    -3 3 0
    3 -3 0
    3 3 0
    3 3 0
    3 3 0
    3 3 0
    3 3 0
    3 3 0
    -3 3 0
    3 -3 0
    -3 3 0
    3 -3 0
    -3 -3 0
    -3 -3 0
    3 -3 0
    -3 3 0
    3 -3 0
    -3 3 0
    -3 -3 0
    -3 -3 0
    3 -3 0
    -3 3 0
    3 -3 0
    -3 3 0
    -3 -3 0
    -3 -3 0
    3 3 0
    3 3 0
    -3 3 0
    3 -3 0
    -3 3 0
    3 -3 0
    -3 3 0
    3 -3 0
    3 -3 0
    -3 3 0
    -3 -3 0
    -3 -3 0
    -3 -3 0
    -3 -3 0
    3 -3 0
    -3 3 0
    3 3 0
    3 3 0
    3 3 0
    3 3 0
    3 3 2
    3 3 -2
    -3 -3 2
    -3 -3 -2
    -3 -3 2
    -3 -3 -2
    -3 3 -2
    3 -3 2
    3 -3 2
    -3 3 -2
    3 3 -2
    3 3 2
    3 -3 -2
    -3 3 2
    3 -3 -2
    -3 3 2
    -3 3 2
    3 -3 -2
    -3 3 -2
    3 -3 2
    3 3 -2
    3 3 2
    3 3 2
    3 3 -2
    -3 -3 2
    -3 -3 -2
    3 -3 2
    -3 3 -2
    -3 -3 -2
    -3 -3 2
    -3 -3 -2
    -3 -3 2
    -3 3 -2
    3 -3 2
    3 3 -2
    3 3 2
    -3 3 2
    3 -3 -2
    3 3 2
    3 3 -2
    -3 -3 2
    -3 -3 -2
    -3 -3 -2
    -3 -3 2
    -3 -3 2
    -3 -3 -2
    -3 -3 2
    -3 -3 -2
    3 3 2
    3 3 -2
    3 -3 2
    -3 3 -2
    3 -3 -2
    -3 3 2
    -3 -3 -2
    -3 -3 2
    -3 3 -2
    3 -3 2
    3 -3 -2
    -3 3 2
    -3 -3 -2
    -3 -3 2
    -3 3 -2
    3 -3 2
    -3 3 -2
    3 -3 2
    -3 3 2
    3 -3 -2
    -3 -3 -2
    -3 -3 2
    -3 3 2
    3 -3 -2
    3 3 -2
    3 3 2
    3 -3 2
    -3 3 -2
    3 3 2
    3 3 -2
    3 3 -2
    3 3 2
    -3 -3 2
    -3 -3 -2
    3 3 -2
    3 3 2
    3 3 2
    3 3 -2
    3 -3 2
    -3 3 -2
    -3 3 2
    3 -3 -2
    3 -3 -2
    -3 3 2
    -3 -3 2
    -3 -3 -2
    3 3 -2
    3 3 2
    3 3 2
    3 3 -2
    3 -3 -2
    -3 3 2
    3 -3 -2
    -3 3 2
    3 -3 2
    -3 3 -2
    3 3 2
    3 3 -2
    -3 -3 -2
    -3 -3 2
    -3 -3 -2
    -3 -3 2
    -3 -3 2
    -3 -3 -2
    -3 3 -2
    3 -3 2
    3 3 2
    3 3 -2
    3 3 2
    3 3 -2
    -3 3 2
    3 -3 -2
    -3 -3 2
    -3 -3 -2
    3 -3 2
    -3 3 -2
    -3 3 -2
    3 -3 2
    3 3 -2
    3 3 2
    3 -3 -2
    -3 3 2
    3 3 -2
    3 3 2
    3 -3 2
    -3 3 -2
    -3 3 -2
    3 -3 2
    -3 3 2
    3 -3 -2
    -3 3 2
    3 -3 -2
    -3 -3 -2
    -3 -3 2
    -3 3 -2
    3 -3 2
    -3 3 2
    3 -3 -2
    3 -3 2
    -3 3 -2
    3 3 2
    3 3 -2
    -3 -3 -2
    -3 -3 2
    3 -3 2
    -3 3 -2
    -3 -3 -2
    -3 -3 2
    3 -3 2
    -3 3 -2
    -3 -3 2
    -3 -3 -2
    -3 -3 2
    -3 -3 -2
    3 -3 -2
    -3 3 2
    3 3 -2
    3 3 2
    -3 3 -2
    3 -3 2
    3 -3 2
    -3 3 -2
    -3 3 -2
    3 -3 2
    3 3 -2
    3 3 2
    -3 3 -2
    3 -3 2
    3 3 -2
    3 3 2
    3 -3 -2
    -3 3 2
    -3 -3 -2
    -3 -3 2
    3 3 2
    3 3 -2
    -3 -3 -2
    -3 -3 2
    -3 3 2
    3 -3 -2
    -3 3 2
    3 -3 -2
    -3 -3 2
    -3 -3 -2
    3 -3 -2
    -3 3 2
    3 3 -2
    3 3 2
    -3 -3 -2
    -3 -3 2
    -3 -3 4
    -3 -3 -4
    3 3 4
    3 3 -4
    -3 3 -4
    3 -3 4
    -3 -3 -4
    -3 -3 4
    3 3 4
    3 3 -4
    3 -3 4
    -3 3 -4
    -3 -3 -4
    -3 -3 4
    3 -3 -4
    -3 3 4
    -3 -3 -4
    -3 -3 4
    3 3 4
    3 3 -4
    -3 3 -4
    3 -3 4
    3 3 -4
    3 3 4
    -3 3 -4
    3 -3 4
    -3 -3 4
    -3 -3 -4
    -3 3 4
    3 -3 -4
    -3 -3 4
    -3 -3 -4
    -3 -3 -4
    -3 -3 4
    3 -3 4
    -3 3 -4
    3 3 -4
    3 3 4
    3 3 -4
    3 3 4
    3 3 -4
    3 3 4
    3 -3 4
    -3 3 -4
    -3 -3 4
    -3 -3 -4
    3 3 -4
    3 3 4
    -3 3 4
    3 -3 -4
    -3 3 4
    3 -3 -4
    -3 3 -4
    3 -3 4
    3 3 4
    3 3 -4
    3 3 4
    3 3 -4
    3 3 -4
    3 3 4
    -3 -3 4
    -3 -3 -4
    3 -3 4
    -3 3 -4
    -3 -3 4
    -3 -3 -4
    -3 -3 -4
    -3 -3 4
    3 -3 -4
    -3 3 4
    -3 3 -4
    3 -3 4
    -3 -3 4
    -3 -3 -4
    3 3 4
    3 3 -4
    -3 -3 4
    -3 -3 -4
    -3 -3 -4
    -3 -3 4
    -3 3 -4
    3 -3 4
    3 -3 4
    -3 3 -4
    -3 3 4
    3 -3 -4
    -3 -3 -4
    -3 -3 4
    3 -3 -4
    -3 3 4
    -3 -3 4
    -3 -3 -4
    3 -3 -4
    -3 3 4
    3 -3 -4
    -3 3 4
    3 -3 4
    -3 3 -4
    -3 3 4
    3 -3 -4
    -3 3 4
    3 -3 -4
    3 3 4
    3 3 -4
    -3 -3 4
    -3 -3 -4
    -3 -3 4
    -3 -3 -4
    3 3 4
    3 3 -4
    -3 3 -4
    3 -3 4
    -3 -3 4
    -3 -3 -4
    3 3 4
    3 3 -4
    3 -3 -4
    -3 3 4
    -3 -3 -4
    -3 -3 4
    3 3 -4
    3 3 4
    -3 3 4
    3 -3 -4
    -3 3 -4
    3 -3 4
    3 -3 4
    -3 3 -4
    -3 -3 -4
    -3 -3 4
    -3 -3 -4
    -3 -3 4
    -3 -3 -4
    -3 -3 4
    -3 -3 -4
    -3 -3 4
    -3 3 -4
    3 -3 4
    -3 -3 -4
    -3 -3 4
    -3 -3 4
    -3 -3 -4
    3 -3 -4
    -3 3 4
    3 3 4
    3 3 -4
    -3 -3 4
    -3 -3 -4
    3 -3 4
    -3 3 -4
    -3 -3 4
    -3 -3 -4
    -3 -3 4
    -3 -3 -4
    3 -3 4
    -3 3 -4
    3 3 4
    3 3 -4
    3 3 4
    3 3 -4
    -3 3 -4
    3 -3 4
    -3 3 4
    3 -3 -4
    -3 3 4
    3 -3 -4
    3 3 -4
    3 3 4
    3 3 4
    3 3 -4
    3 -3 4
    -3 3 -4
    3 3 -4
    3 3 4
    3 -3 4
    -3 3 -4
    3 -3 -4
    -3 3 4
    -3 3 -6
    3 -3 6
    3 -3 -6
    -3 3 6
    -3 3 -6
    3 -3 6
    -3 3 6
    3 -3 -6
    3 3 -6
    3 3 6
    3 -3 6
    -3 3 -6
    3 3 6
    3 3 -6
    3 3 6
    3 3 -6
    3 -3 -6
    -3 3 6
    -3 -3 6
    -3 -3 -6
    -3 -3 6
    -3 -3 -6
    -3 -3 -6
    -3 -3 6
    -3 -3 -6
    -3 -3 6
    3 3 -6
    3 3 6
    -3 3 -6
    3 -3 6
    -3 3 -6
    3 -3 6
    -3 3 6
    3 -3 -6
    3 -3 -6
    -3 3 6
    3 3 6
    3 3 -6
    3 3 -6
    3 3 6
    3 3 6
    3 3 -6
    -3 3 -6
    3 -3 6
    3 -3 6
    -3 3 -6
    -3 -3 -6
    -3 -3 6
    3 3 6
    3 3 -6
    -3 -3 -6
    -3 -3 6
    3 3 -6
    3 3 6
    -3 -3 -6
    -3 -3 6
    -3 3 -6
    3 -3 6
    -3 -3 6
    -3 -3 -6
    3 -3 6
    -3 3 -6
    -3 -3 6
    -3 -3 -6
    -3 3 6
    3 -3 -6
    3 -3 6
    -3 3 -6
    3 3 -6
    3 3 6
    3 -3 -6
    -3 3 6
    -3 3 6
    3 -3 -6
    3 -3 -8
    -3 3 8
    -3 -3 -8
    -3 -3 8
    -3 3 -8
    3 -3 8
    -3 3 8
    3 -3 -8
    3 3 -8
    3 3 8
    3 -3 -8
    -3 3 8
    -3 -3 -8
    -3 -3 8
    3 -3 8
    -3 3 -8
    3 3 8
    3 3 -8
    -3 -3 8
    -3 -3 -8
    3 3 8
    3 3 -8
    -3 3 -8
    3 -3 8
    -3 -3 -8
    -3 -3 8
    3 -3 -8
    -3 3 8
    3 3 -8
    3 3 8
    -3 3 -8
    3 -3 8
    -3 -3 -8
    -3 -3 8
    -3 3 8
    3 -3 -8
    3 3 8
    3 3 -8
    3 -3 -8
    -3 3 8
    3 3 -8
    3 3 8
    -3 -3 8
    -3 -3 -8
    -3 -3 8
    -3 -3 -8
    3 -3 8
    -3 3 -8
    -3 3 8
    3 -3 -8
    -3 3 -8
    3 -3 8
    3 3 8
    3 3 -8
    -3 -3 -8
    -3 -3 8
    3 -3 8
    -3 3 -8
    3 -3 8
    -3 3 -8
    3 -3 10
    -3 3 -10
    3 3 -10
    3 3 10
    -3 3 10
    3 -3 -10
    -3 3 -10
    3 -3 10
    -3 -3 -10
    -3 -3 10
    3 -3 -10
    -3 3 10
    -3 -3 10
    -3 -3 -10
    -3 3 -10
    3 -3 10
    -3 3 -10
    3 -3 10
    3 -3 -10
    -3 3 10
    3 3 -10
    3 3 10
    -3 -3 -10
    -3 -3 10
    3 3 10
    3 3 -10
    3 -3 10
    -3 3 -10
    -3 3 10
    3 -3 -10
    3 3 -10
    3 3 10
    3 3 10
    3 3 -10
    3 -3 10
    -3 3 -10
    3 -3 -10
    -3 3 10
    3 -3 10
    -3 3 -10
    -3 -3 10
    -3 -3 -10
    -3 3 10
    3 -3 -10
    -3 3 -10
    3 -3 10
    -3 -3 10
    -3 -3 -10
    -3 3 -12
    3 -3 12
    3 -3 12
    -3 3 -12
    -3 3 12
    3 -3 -12
    -3 -3 -12
    -3 -3 12
    -3 -3 12
    -3 -3 -12
    -3 -3 -12
    -3 -3 12
    3 -3 -12
    -3 3 12
    3 3 -12
    3 3 12
    -3 3 -12
    3 -3 12
    3 3 12
    3 3 -12
    -3 -3 12
    -3 -3 -12
    3 3 12
    3 3 -12
    3 -3 12
    -3 3 -12
    -3 -3 12
    -3 -3 -12
    3 -3 12
    -3 3 -12
    -3 3 12
    3 -3 -12
    3 -3 -12
    -3 3 12
    3 -3 12
    -3 3 -12
    -3 -3 12
    -3 -3 -12
    -3 3 12
    3 -3 -12
    -4 -3 1
    -3 -4 -1
    4 3 -1
    3 4 1
    -3 4 1
    4 -3 -1
    -3 4 -1
    4 -3 1
    3 -4 1
    -4 3 -1
    -4 -3 1
    -3 -4 -1
    -4 -3 -1
    -3 -4 1
    -4 -3 1
    -3 -4 -1
    3 -4 -1
    -4 3 1
    3 -4 -1
    -4 3 1
    -4 -3 -1
    -3 -4 1
    3 -4 1
    -4 3 -1
    -4 -3 1
    -3 -4 -1
    4 3 1
    3 4 -1
    -3 4 -1
    4 -3 1
    -3 4 1
    4 -3 -1
    3 -4 -1
    -4 3 1
    -3 4 -1
    4 -3 1
    -3 4 1
    4 -3 -1
    -4 -3 1
    -3 -4 -1
    -4 -3 -1
    -3 -4 1
    3 -4 -1
    -4 3 1
    3 -4 1
    -4 3 -1
    -3 4 1
    4 -3 -1
    -3 4 -1
    4 -3 1
    -4 -3 1
    -3 -4 -1
    3 -4 -1
    -4 3 1
    3 -4 -1
    -4 3 1
    -4 -3 1
    -3 -4 -1
    -3 4 -1
    4 -3 1
    -4 -3 -1
    -3 -4 1
    -4 -3 1
    -3 -4 -1
    3 -4 -1
    -4 3 1
    -3 4 -1
    4 -3 1
    -4 -3 1
    -3 -4 -1
    -4 -3 -1
    -3 -4 1
    -3 4 1
    4 -3 -1
    -3 4 1
    4 -3 -1
    -3 4 -1
    4 -3 1
    4 3 -1
    3 4 1
    -3 4 -1
    4 -3 1
    3 -4 -1
    -4 3 1
    3 -4 1
    -4 3 -1
    4 3 1
    3 4 -1
    -4 -3 -1
    -3 -4 1
    4 3 1
    3 4 -1
    -4 -3 1
    -3 -4 -1
    4 3 1
    3 4 -1
    3 -4 1
    -4 3 -1
    -4 -3 1
    -3 -4 -1
    -3 4 -1
    4 -3 1
    3 -4 1
    -4 3 -1
    -4 -3 1
    -3 -4 -1
    4 3 -1
    3 4 1
    -3 4 1
    4 -3 -1
    -3 4 -1
    4 -3 1
    -4 -3 -1
    -3 -4 1
    4 3 -1
    3 4 1
    4 3 -1
    3 4 1
    -3 4 -1
    4 -3 1
    3 -4 -1
    -4 3 1
    3 -4 -1
    -4 3 1
    4 3 1
    3 4 -1
    -3 4 1
    4 -3 -1
    -3 4 1
    4 -3 -1
    3 -4 -1
    -4 3 1
    -4 -3 1
    -3 -4 -1
    -3 4 -1
    4 -3 1
    -4 -3 -1
    -3 -4 1
    3 -4 -1
    -4 3 1
    3 -4 1
    -4 3 -1
    3 -4 1
    -4 3 -1
    -4 -3 -1
    -3 -4 1
    -4 -3 1
    -3 -4 -1
    4 3 1
    3 4 -1
    -4 -3 1
    -3 -4 -1
    4 3 1
    3 4 -1
    -3 4 1
    4 -3 -1
    -4 -3 -1
    -3 -4 1
    4 3 1
    3 4 -1
    3 -4 1
    -4 3 -1
    4 3 -1
    3 4 1
    -4 -3 1
    -3 -4 -1
    3 -4 -1
    -4 3 1
    -4 -3 -1
    -3 -4 1
    3 -4 -1
    -4 3 1
    -3 4 1
    4 -3 -1
    -4 -3 1
    -3 -4 -1
    3 -4 1
    -4 3 -1
    3 -4 1
    -4 3 -1
    -3 4 -1
    4 -3 1
    -3 4 -1
    4 -3 1
    4 3 -1
    3 4 1
    -4 -3 1
    -3 -4 -1
    -4 -3 1
    -3 -4 -1
    -4 -3 1
    -3 -4 -1
    3 -4 1
    -4 3 -1
    4 3 1
    3 4 -1
    3 -4 -1
    -4 3 1
    4 3 1
    3 4 -1
    -4 -3 -1
    -3 -4 1
    -4 -3 -1
    -3 -4 1
    4 3 -1
    3 4 1
    3 -4 -1
    -4 3 1
    -3 4 -3
    4 -3 3
    4 3 3
    3 4 -3
    3 -4 -3
    -4 3 3
    -4 -3 3
    -3 -4 -3
    4 3 3
    3 4 -3
    -4 -3 -3
    -3 -4 3
    -3 4 3
    4 -3 -3
    3 -4 3
    -4 3 -3
    4 3 -3
    3 4 3
    -3 4 -3
    4 -3 3
    -4 -3 3
    -3 -4 -3
    -4 -3 -3
    -3 -4 3
    -4 -3 3
    -3 -4 -3
    3 -4 3
    -4 3 -3
    -4 -3 -3
    -3 -4 3
    3 -4 -3
    -4 3 3
    -4 -3 3
    -3 -4 -3
    -3 4 3
    4 -3 -3
    4 3 3
    3 4 -3
    4 3 -3
    3 4 3
    3 -4 3
    -4 3 -3
    -3 4 -3
    4 -3 3
    4 3 -3
    3 4 3
    -3 4 -3
    4 -3 3
    3 -4 -3
    -4 3 3
    4 3 -3
    3 4 3
    -4 -3 -3
    -3 -4 3
    -3 4 3
    4 -3 -3
    -4 -3 3
    -3 -4 -3
    -4 -3 3
    -3 -4 -3
    -4 -3 3
    -3 -4 -3
    3 -4 3
    -4 3 -3
    -4 -3 3
    -3 -4 -3
    -3 4 -3
    4 -3 3
    -3 4 -3
    4 -3 3
    -4 -3 -3
    -3 -4 3
    4 3 -3
    3 4 3
    -4 -3 -3
    -3 -4 3
    -3 4 -3
    4 -3 3
    3 -4 3
    -4 3 -3
    4 3 3
    3 4 -3
    3 -4 -3
    -4 3 3
    4 3 3
    3 4 -3
    3 -4 3
    -4 3 -3
    4 3 3
    3 4 -3
    -3 4 3
    4 -3 -3
    -3 4 3
    4 -3 -3
    3 -4 3
    -4 3 -3
    -3 4 -3
    4 -3 3
    -4 -3 3
    -3 -4 -3
    -4 -3 -3
    -3 -4 3
    -4 -3 3
    -3 -4 -3
    -4 -3 3
    -3 -4 -3
    4 3 3
    3 4 -3
    3 -4 3
    -4 3 -3
    4 3 3
    3 4 -3
    -3 4 3
    4 -3 -3
    4 3 -3
    3 4 3
    -4 -3 3
    -3 -4 -3
    -4 -3 3
    -3 -4 -3
    -3 4 -3
    4 -3 3
    -3 4 3
    4 -3 -3
    3 -4 -3
    -4 3 3
    3 -4 3
    -4 3 -3
    4 3 3
    3 4 -3
    -4 -3 3
    -3 -4 -3
    3 -4 3
    -4 3 -3
    -3 4 3
    4 -3 -3
    3 -4 -3
    -4 3 3
    -4 -3 -3
    -3 -4 3
    -4 -3 -3
    -3 -4 3
    4 3 3
    3 4 -3
    3 -4 3
    -4 3 -3
    3 -4 -3
    -4 3 3
    4 3 -3
    3 4 3
    3 -4 3
    -4 3 -3
    3 -4 -3
    -4 3 3
    4 3 3
    3 4 -3
    -3 4 3
    4 -3 -3
    -4 -3 3
    -3 -4 -3
    3 -4 3
    -4 3 -3
    3 -4 3
    -4 3 -3
    -3 4 3
    4 -3 -3
    -3 4 -3
    4 -3 3
    -3 4 3
    4 -3 -3
    3 -4 -3
    -4 3 3
    -4 -3 -3
    -3 -4 3
    4 3 -3
    3 4 3
    -4 -3 3
    -3 -4 -3
    -4 -3 -3
    -3 -4 3
    4 3 3
    3 4 -3
    -3 4 -3
    4 -3 3
    4 3 -3
    3 4 3
    -4 -3 -3
    -3 -4 3
    -4 -3 -3
    -3 -4 3
    -4 -3 -3
    -3 -4 3
    -3 4 3
    4 -3 -3
    -4 -3 3
    -3 -4 -3
    -4 -3 3
    -3 -4 -3
    -3 4 -3
    4 -3 3
    -4 -3 -5
    -3 -4 5
    4 3 -5
    3 4 5
    -3 4 -5
    4 -3 5
    -3 4 -5
    4 -3 5
    4 3 5
    3 4 -5
    3 -4 -5
    -4 3 5
    -3 4 -5
    4 -3 5
    -4 -3 -5
    -3 -4 5
    4 3 -5
    3 4 5
    4 3 5
    3 4 -5
    4 3 -5
    3 4 5
    3 -4 5
    -4 3 -5
    -4 -3 -5
    -3 -4 5
    4 3 -5
    3 4 5
    3 -4 -5
    -4 3 5
    4 3 5
    3 4 -5
    -4 -3 5
    -3 -4 -5
    -3 4 -5
    4 -3 5
    4 3 5
    3 4 -5
    -3 4 -5
    4 -3 5
    4 3 -5
    3 4 5
    -4 -3 5
    -3 -4 -5
    -4 -3 -5
    -3 -4 5
    3 -4 -5
    -4 3 5
    -3 4 5
    4 -3 -5
    4 3 -5
    3 4 5
    3 -4 5
    -4 3 -5
    -3 4 -5
    4 -3 5
    -3 4 5
    4 -3 -5
    3 -4 -5
    -4 3 5
    4 3 5
    3 4 -5
    -4 -3 -5
    -3 -4 5
    -3 4 5
    4 -3 -5
    -4 -3 5
    -3 -4 -5
    4 3 5
    3 4 -5
    3 -4 5
    -4 3 -5
    4 3 -5
    3 4 5
    4 3 5
    3 4 -5
    -4 -3 5
    -3 -4 -5
    -4 -3 -5
    -3 -4 5
    3 -4 5
    -4 3 -5
    -3 4 5
    4 -3 -5
    -3 4 5
    4 -3 -5
    -3 4 -5
    4 -3 5
    -4 -3 5
    -3 -4 -5
    4 3 -5
    3 4 5
    -4 -3 -5
    -3 -4 5
    3 -4 -5
    -4 3 5
    3 -4 -5
    -4 3 5
    -4 -3 5
    -3 -4 -5
    -3 4 -7
    4 -3 7
    3 -4 -7
    -4 3 7
    -3 4 -7
    4 -3 7
    3 -4 7
    -4 3 -7
    4 3 -7
    3 4 7
    4 3 7
    3 4 -7
    -4 -3 7
    -3 -4 -7
    -3 4 -7
    4 -3 7
    -3 4 7
    4 -3 -7
    -4 -3 -7
    -3 -4 7
    4 3 7
    3 4 -7
    -3 4 -7
    4 -3 7
    3 -4 -7
    -4 3 7
    -4 -3 -7
    -3 -4 7
    -4 -3 -7
    -3 -4 7
    4 3 -7
    3 4 7
    3 -4 7
    -4 3 -7
    -3 4 -7
    4 -3 7
    -3 4 7
    4 -3 -7
    3 -4 -7
    -4 3 7
    4 3 7
    3 4 -7
    -3 4 -7
    4 -3 7
    -3 4 7
    4 -3 -7
    3 -4 7
    -4 3 -7
    3 -4 -7
    -4 3 7
    4 3 7
    3 4 -7
    -4 -3 -7
    -3 -4 7
    -4 -3 7
    -3 -4 -7
    -4 -3 -7
    -3 -4 7
    3 -4 7
    -4 3 -7
    -4 -3 7
    -3 -4 -7
    4 3 -7
    3 4 7
    -3 4 7
    4 -3 -7
    -3 4 -9
    4 -3 9
    -3 4 -9
    4 -3 9
    3 -4 9
    -4 3 -9
    3 -4 -9
    -4 3 9
    -3 4 9
    4 -3 -9
    -4 -3 -9
    -3 -4 9
    -3 4 9
    4 -3 -9
    -4 -3 -9
    -3 -4 9
    4 3 -9
    3 4 9
    -4 -3 9
    -3 -4 -9
    -4 -3 -9
    -3 -4 9
    4 3 -9
    3 4 9
    -3 4 -9
    4 -3 9
    3 -4 -9
    -4 3 9
    4 3 -9
    3 4 9
    -4 -3 9
    -3 -4 -9
    -3 4 9
    4 -3 -9
    3 -4 9
    -4 3 -9
    3 -4 9
    -4 3 -9
    -3 4 -9
    4 -3 9
    -3 4 9
    4 -3 -9
    -4 -3 -9
    -3 -4 9
    -4 -3 9
    -3 -4 -9
    4 3 9
    3 4 -9
    3 -4 -9
    -4 3 9
    4 3 9
    3 4 -9
    3 -4 9
    -4 3 -9
    -3 4 11
    4 -3 -11
    -3 4 -11
    4 -3 11
    -4 -3 -11
    -3 -4 11
    3 -4 11
    -4 3 -11
    -4 -3 11
    -3 -4 -11
    -4 -3 -11
    -3 -4 11
    4 3 -11
    3 4 11
    -3 4 -11
    4 -3 11
    3 -4 -11
    -4 3 11
    4 3 11
    3 4 -11
    3 -4 -11
    -4 3 11
    4 3 11
    3 4 -11
    -4 -3 11
    -3 -4 -11
    -3 4 11
    4 -3 -11
    3 -4 11
    -4 3 -11
    -4 -3 11
    -3 -4 -11
    3 -4 11
    -4 3 -11
    4 3 -11
    3 4 11
    -3 4 11
    4 -3 -11
    3 -4 11
    -4 3 -11
    -2 4 0
    4 -2 0
    -4 -2 0
    -2 -4 0
    -2 4 0
    4 -2 0
    4 2 0
    2 4 0
    4 2 0
    2 4 0
    2 -4 0
    -4 2 0
    -2 4 0
    4 -2 0
    -4 -2 0
    -2 -4 0
    2 -4 0
    -4 2 0
    -4 -2 0
    -2 -4 0
    -2 4 0
    4 -2 0
    -4 -2 0
    -2 -4 0
    2 -4 0
    -4 2 0
    4 2 0
    2 4 0
    2 -4 0
    -4 2 0
    2 -4 0
    -4 2 0
    -2 4 0
    4 -2 0
    4 2 0
    2 4 0
    2 -4 0
    -4 2 0
    4 2 0
    2 4 0
    -2 4 0
    4 -2 0
    2 -4 0
    -4 2 0
    -2 4 0
    4 -2 0
    4 2 0
    2 4 0
    -4 -2 0
    -2 -4 0
    -4 -2 0
    -2 -4 0
    -2 4 0
    4 -2 0
    2 -4 0
    -4 2 0
    4 2 0
    2 4 0
    -2 4 0
    4 -2 0
    2 -4 0
    -4 2 0
    -4 -2 0
    -2 -4 0
    2 -4 0
    -4 2 0
    -2 4 0
    4 -2 0
    4 2 0
    2 4 0
    4 2 0
    2 4 0
    2 -4 0
    -4 2 0
    2 -4 0
    -4 2 0
    -4 -2 0
    -2 -4 0
    -2 4 0
    4 -2 0
    -4 -2 0
    -2 -4 0
    4 2 0
    2 4 0
    4 2 0
    2 4 0
    2 -4 0
    -4 2 0
    -2 4 0
    4 -2 0
    2 -4 -2
    -4 2 2
    2 -4 2
    -4 2 -2
    -2 4 2
    4 -2 -2
    -4 -2 -2
    -2 -4 2
    -2 4 2
    4 -2 -2
    -2 4 -2
    4 -2 2
    4 2 2
    2 4 -2
    -2 4 2
    4 -2 -2
    -4 -2 2
    -2 -4 -2
    -4 -2 -2
    -2 -4 2
    -4 -2 2
    -2 -4 -2
    -4 -2 2
    -2 -4 -2
    4 2 -2
    2 4 2
    2 -4 -2
    -4 2 2
    -2 4 -2
    4 -2 2
    2 -4 -2
    -4 2 2
    4 2 2
    2 4 -2
    -4 -2 2
    -2 -4 -2
    -4 -2 2
    -2 -4 -2
    2 -4 -2
    -4 2 2
    -2 4 -2
    4 -2 2
    -4 -2 2
    -2 -4 -2
    -4 -2 2
    -2 -4 -2
    4 2 2
    2 4 -2
    -2 4 2
    4 -2 -2
    -4 -2 -2
    -2 -4 2
    -4 -2 -2
    -2 -4 2
    2 -4 2
    -4 2 -2
    -4 -2 2
    -2 -4 -2
    2 -4 2
    -4 2 -2
    2 -4 -2
    -4 2 2
    -2 4 -2
    4 -2 2
    -4 -2 -2
    -2 -4 2
    4 2 -2
    2 4 2
    -2 4 -2
    4 -2 2
    -4 -2 -2
    -2 -4 2
    -2 4 2
    4 -2 -2
    2 -4 2
    -4 2 -2
    -4 -2 2
    -2 -4 -2
    4 2 -2
    2 4 2
    4 2 2
    2 4 -2
    -2 4 2
    4 -2 -2
    -4 -2 2
    -2 -4 -2
    -2 4 2
    4 -2 -2
    2 -4 -2
    -4 2 2
    -2 4 -2
    4 -2 2
    4 2 2
    2 4 -2
    4 2 2
    2 4 -2
    4 2 -2
    2 4 2
    -4 -2 -2
    -2 -4 2
    2 -4 2
    -4 2 -2
    4 2 2
    2 4 -2
    -4 -2 2
    -2 -4 -2
    -4 -2 2
    -2 -4 -2
    4 2 2
    2 4 -2
    -4 -2 2
    -2 -4 -2
    2 -4 2
    -4 2 -2
    2 -4 -2
    -4 2 2
    -2 4 -2
    4 -2 2
    -4 -2 -2
    -2 -4 2
    -2 4 -2
    4 -2 2
    2 -4 2
    -4 2 -2
    2 -4 -2
    -4 2 2
    -4 -2 2
    -2 -4 -2
    -4 -2 2
    -2 -4 -2
    -2 4 2
    4 -2 -2
    2 -4 2
    -4 2 -2
    -2 4 2
    4 -2 -2
    -4 -2 2
    -2 -4 -2
    -4 -2 -2
    -2 -4 2
    4 2 -2
    2 4 2
    -2 4 2
    4 -2 -2
    2 -4 -2
    -4 2 2
    -4 -2 -2
    -2 -4 2
    4 2 2
    2 4 -2
    -2 4 2
    4 -2 -2
    -2 4 2
    4 -2 -2
    4 2 2
    2 4 -2
    2 -4 2
    -4 2 -2
    -2 4 -2
    4 -2 2
    -4 -2 2
    -2 -4 -2
    2 -4 2
    -4 2 -2
    -2 4 -2
    4 -2 2
    -2 4 -2
    4 -2 2
    2 -4 -2
    -4 2 2
    4 2 -2
    2 4 2
    -4 -2 2
    -2 -4 -2
    4 2 2
    2 4 -2
    -4 -2 -2
    -2 -4 2
    -2 4 2
    4 -2 -2
    2 -4 2
    -4 2 -2
    2 -4 -2
    -4 2 2
    -4 -2 -2
    -2 -4 2
    4 2 -2
    2 4 2
    -4 -2 2
    -2 -4 -2
    -4 -2 -2
    -2 -4 2
    2 -4 2
    -4 2 -2
    4 2 2
    2 4 -2
    -2 4 2
    4 -2 -2
    -4 -2 -2
    -2 -4 2
    4 2 -2
    2 4 2
    4 2 -4
    2 4 4
    4 2 -4
    2 4 4
    -4 -2 -4
    -2 -4 4
    -4 -2 4
    -2 -4 -4
    4 2 4
    2 4 -4
    -4 -2 4
    -2 -4 -4
    -2 4 4
    4 -2 -4
    2 -4 -4
    -4 2 4
    -4 -2 4
    -2 -4 -4
    -4 -2 -4
    -2 -4 4
    -4 -2 4
    -2 -4 -4
    2 -4 4
    -4 2 -4
    2 -4 -4
    -4 2 4
    2 -4 4
    -4 2 -4
    -4 -2 -4
    -2 -4 4
    2 -4 -4
    -4 2 4
    4 2 4
    2 4 -4
    4 2 4
    2 4 -4
    -2 4 -4
    4 -2 4
    -2 4 -4
    4 -2 4
    2 -4 4
    -4 2 -4
    -2 4 -4
    4 -2 4
    4 2 -4
    2 4 4
    4 2 4
    2 4 -4
    -2 4 4
    4 -2 -4
    2 -4 4
    -4 2 -4
    -2 4 4
    4 -2 -4
    -2 4 -4
    4 -2 4
    4 2 -4
    2 4 4
    2 -4 4
    -4 2 -4
    4 2 4
    2 4 -4
    2 -4 -4
    -4 2 4
    -2 4 4
    4 -2 -4
    -2 4 -4
    4 -2 4
    -2 4 4
    4 -2 -4
    4 2 -4
    2 4 4
    2 -4 -4
    -4 2 4
    -4 -2 -4
    -2 -4 4
    -4 -2 4
    -2 -4 -4
    -4 -2 -4
    -2 -4 4
    -4 -2 4
    -2 -4 -4
    -4 -2 4
    -2 -4 -4
    4 2 4
    2 4 -4
    -4 -2 -4
    -2 -4 4
    -4 -2 4
    -2 -4 -4
    2 -4 4
    -4 2 -4
    -2 4 4
    4 -2 -4
    -4 -2 4
    -2 -4 -4
    -2 4 -4
    4 -2 4
    -4 -2 -4
    -2 -4 4
    4 2 4
    2 4 -4
    -4 -2 4
    -2 -4 -4
    -2 4 4
    4 -2 -4
    2 -4 4
    -4 2 -4
    2 -4 -4
    -4 2 4
    -4 -2 4
    -2 -4 -4
    4 2 -4
    2 4 4
    -4 -2 -4
    -2 -4 4
    -2 4 4
    4 -2 -4
    -4 -2 4
    -2 -4 -4
    4 2 4
    2 4 -4
    4 2 4
    2 4 -4
    2 -4 -4
    -4 2 4
    -2 4 -4
    4 -2 4
    -4 -2 -4
    -2 -4 4
    -4 -2 4
    -2 -4 -4
    2 -4 -4
    -4 2 4
    -4 -2 -4
    -2 -4 4
    4 2 4
    2 4 -4
    -4 -2 4
    -2 -4 -4
    4 2 -4
    2 4 4
    -2 4 4
    4 -2 -4
    -4 -2 4
    -2 -4 -4
    2 -4 -4
    -4 2 4
    2 -4 4
    -4 2 -4
    -4 -2 -4
    -2 -4 4
    4 2 -4
    2 4 4
    -4 -2 -4
    -2 -4 4
    -2 4 -4
    4 -2 4
    -4 -2 4
    -2 -4 -4
    -2 4 -4
    4 -2 4
    -2 4 4
    4 -2 -4
    4 2 4
    2 4 -4
    2 -4 -4
    -4 2 4
    2 -4 4
    -4 2 -4
    -2 4 -6
    4 -2 6
    -2 4 -6
    4 -2 6
    2 -4 -6
    -4 2 6
    -4 -2 -6
    -2 -4 6
    -4 -2 -6
    -2 -4 6
    4 2 -6
    2 4 6
    -2 4 -6
    4 -2 6
    -2 4 6
    4 -2 -6
    2 -4 6
    -4 2 -6
    -2 4 -6
    4 -2 6
    4 2 6
    2 4 -6
    2 -4 -6
    -4 2 6
    -4 -2 6
    -2 -4 -6
    4 2 6
    2 4 -6
    -4 -2 -6
    -2 -4 6
    4 2 -6
    2 4 6
    -4 -2 -6
    -2 -4 6
    4 2 -6
    2 4 6
    2 -4 -6
    -4 2 6
    -4 -2 -6
    -2 -4 6
    4 2 -6
    2 4 6
    -2 4 -6
    4 -2 6
    -2 4 6
    4 -2 -6
    -4 -2 -6
    -2 -4 6
    -2 4 6
    4 -2 -6
    -4 -2 6
    -2 -4 -6
    2 -4 6
    -4 2 -6
    4 2 6
    2 4 -6
    2 -4 6
    -4 2 -6
    2 -4 6
    -4 2 -6
    -2 4 -6
    4 -2 6
    -4 -2 6
    -2 -4 -6
    4 2 -6
    2 4 6
    -4 -2 -6
    -2 -4 6
    4 2 6
    2 4 -6
    -2 4 6
    4 -2 -6
    2 -4 -6
    -4 2 6
    4 2 -6
    2 4 6
    2 -4 -8
    -4 2 8
    -4 -2 -8
    -2 -4 8
    -2 4 8
    4 -2 -8
    2 -4 -8
    -4 2 8
    4 2 8
    2 4 -8
    -2 4 8
    4 -2 -8
    2 -4 8
    -4 2 -8
    -2 4 -8
    4 -2 8
    -4 -2 8
    -2 -4 -8
    -4 -2 -8
    -2 -4 8
    -2 4 -8
    4 -2 8
    4 2 -8
    2 4 8
    -4 -2 -8
    -2 -4 8
    2 -4 -8
    -4 2 8
    2 -4 8
    -4 2 -8
    4 2 8
    2 4 -8
    -2 4 -8
    4 -2 8
    4 2 -8
    2 4 8
    -4 -2 8
    -2 -4 -8
    2 -4 8
    -4 2 -8
    -2 4 -8
    4 -2 8
    4 2 -8
    2 4 8
    -4 -2 -8
    -2 -4 8
    4 2 8
    2 4 -8
    -4 -2 -8
    -2 -4 8
    2 -4 8
    -4 2 -8
    -2 4 8
    4 -2 -8
    2 -4 -8
    -4 2 8
    -4 -2 8
    -2 -4 -8
    -2 4 8
    4 -2 -8
    -4 -2 10
    -2 -4 -10
    -2 4 -10
    4 -2 10
    -2 4 10
    4 -2 -10
    -4 -2 -10
    -2 -4 10
    2 -4 10
    -4 2 -10
    -2 4 -10
    4 -2 10
    4 2 -10
    2 4 10
    2 -4 -10
    -4 2 10
    -4 -2 -10
    -2 -4 10
    -2 4 -10
    4 -2 10
    2 -4 -10
    -4 2 10
    4 2 -10
    2 4 10
    4 2 10
    2 4 -10
    2 -4 10
    -4 2 -10
    -4 -2 10
    -2 -4 -10
    4 2 10
    2 4 -10
    -4 -2 10
    -2 -4 -10
    -2 4 10
    4 -2 -10
    2 -4 10
    -4 2 -10
    2 -4 10
    -4 2 -10
    -2 4 10
    4 -2 -10
    2 -4 -10
    -4 2 10
    -2 4 -10
    4 -2 10
    4 2 -10
    2 4 10
    2 -4 12
    -4 2 -12
    -4 -2 -12
    -2 -4 12
    -4 -2 12
    -2 -4 -12
    -2 4 -12
    4 -2 12
    -2 4 -12
    4 -2 12
    2 -4 -12
    -4 2 12
    4 2 -12
    2 4 12
    -2 4 12
    4 -2 -12
    2 -4 12
    -4 2 -12
    4 2 -12
    2 4 12
    4 2 12
    2 4 -12
    2 -4 12
    -4 2 -12
    2 -4 -12
    -4 2 12
    -4 -2 12
    -2 -4 -12
    -4 -2 12
    -2 -4 -12
    4 2 12
    2 4 -12
    2 -4 12
    -4 2 -12
    -2 4 12
    4 -2 -12
    -1 4 1
    4 -1 -1
    4 1 -1
    1 4 1
    1 -4 -1
    -4 1 1
    -1 4 1
    4 -1 -1
    1 -4 -1
    -4 1 1
    4 1 1
    1 4 -1
    -4 -1 -1
    -1 -4 1
    4 1 -1
    1 4 1
    4 1 -1
    1 4 1
    -1 4 1
    4 -1 -1
    -1 4 -1
    4 -1 1
    1 -4 1
    -4 1 -1
    -4 -1 -1
    -1 -4 1
    -4 -1 -1
    -1 -4 1
    4 1 -1
    1 4 1
    -4 -1 -1
    -1 -4 1
    1 -4 -1
    -4 1 1
    -4 -1 1
    -1 -4 -1
    4 1 1
    1 4 -1
    -1 4 1
    4 -1 -1
    -1 4 -1
    4 -1 1
    -1 4 -1
    4 -1 1
    -4 -1 1
    -1 -4 -1
    1 -4 -1
    -4 1 1
    -4 -1 1
    -1 -4 -1
    -4 -1 1
    -1 -4 -1
    -4 -1 -1
    -1 -4 1
    -1 4 -1
    4 -1 1
    -1 4 1
    4 -1 -1
    4 1 1
    1 4 -1
    -1 4 1
    4 -1 -1
    4 1 1
    1 4 -1
    -1 4 -1
    4 -1 1
    1 -4 1
    -4 1 -1
    1 -4 -1
    -4 1 1
    1 -4 1
    -4 1 -1
    1 -4 -1
    -4 1 1
    4 1 -1
    1 4 1
    4 1 1
    1 4 -1
    -4 -1 -1
    -1 -4 1
    1 -4 -1
    -4 1 1
    4 1 -1
    1 4 1
    -4 -1 1
    -1 -4 -1
    -1 4 -1
    4 -1 1
    -4 -1 -1
    -1 -4 1
    -4 -1 1
    -1 -4 -1
    -1 4 1
    4 -1 -1
    1 -4 -1
    -4 1 1
    -4 -1 -1
    -1 -4 1
    -1 4 -1
    4 -1 1
    -1 4 1
    4 -1 -1
    -4 -1 1
    -1 -4 -1
    4 1 -1
    1 4 1
    4 1 -1
    1 4 1
    -1 4 1
    4 -1 -1
    -4 -1 1
    -1 -4 -1
    4 1 1
    1 4 -1
    -4 -1 -1
    -1 -4 1
    4 1 -1
    1 4 1
    -1 4 1
    4 -1 -1
    1 -4 1
    -4 1 -1
    -1 4 -1
    4 -1 1
    -1 4 -1
    4 -1 1
    4 1 -1
    1 4 1
    4 1 1
    1 4 -1
    4 1 1
    1 4 -1
    -4 -1 -1
    -1 -4 1
    -4 -1 -1
    -1 -4 1
    1 -4 1
    -4 1 -1
    1 -4 1
    -4 1 -1
    1 -4 1
    -4 1 -1
    -4 -1 -1
    -1 -4 1
    1 -4 -1
    -4 1 1
    1 -4 -1
    -4 1 1
    -4 -1 1
    -1 -4 -1
    -1 4 1
    4 -1 -1
    -1 4 1
    4 -1 -1
    -1 4 1
    4 -1 -1
    -1 4 1
    4 -1 -1
    4 1 -1
    1 4 1
    1 -4 -1
    -4 1 1
    1 -4 1
    -4 1 -1
    -1 4 -1
    4 -1 1
    1 -4 1
    -4 1 -1
    4 1 1
    1 4 -1
    -4 -1 1
    -1 -4 -1
    -1 4 -1
    4 -1 1
    4 1 1
    1 4 -1
    4 1 -1
    1 4 1
    4 1 1
    1 4 -1
    -4 -1 1
    -1 -4 -1
    -4 -1 1
    -1 -4 -1
    -4 -1 -1
    -1 -4 1
    -1 4 -1
    4 -1 1
    1 -4 -1
    -4 1 1
    1 -4 1
    -4 1 -1
    4 1 -1
    1 4 1
    4 1 -3
    1 4 3
    -1 4 3
    4 -1 -3
    4 1 -3
    1 4 3
    -4 -1 3
    -1 -4 -3
    1 -4 -3
    -4 1 3
    1 -4 3
    -4 1 -3
    4 1 3
    1 4 -3
    1 -4 -3
    -4 1 3
    -4 -1 -3
    -1 -4 3
    1 -4 -3
    -4 1 3
    -4 -1 3
    -1 -4 -3
    -1 4 3
    4 -1 -3
    4 1 3
    1 4 -3
    -1 4 -3
    4 -1 3
    -1 4 -3
    4 -1 3
    -4 -1 -3
    -1 -4 3
    4 1 -3
    1 4 3
    4 1 3
    1 4 -3
    1 -4 3
    -4 1 -3
    -4 -1 -3
    -1 -4 3
    -1 4 -3
    4 -1 3
    1 -4 -3
    -4 1 3
    1 -4 -3
    -4 1 3
    -4 -1 3
    -1 -4 -3
    1 -4 3
    -4 1 -3
    -4 -1 3
    -1 -4 -3
    1 -4 -3
    -4 1 3
    -1 4 -3
    4 -1 3
    1 -4 -3
    -4 1 3
    -1 4 3
    4 -1 -3
    1 -4 -3
    -4 1 3
    -4 -1 -3
    -1 -4 3
    4 1 -3
    1 4 3
    -4 -1 -3
    -1 -4 3
    1 -4 3
    -4 1 -3
    -4 -1 -3
    -1 -4 3
    -1 4 3
    4 -1 -3
    1 -4 3
    -4 1 -3
    -4 -1 -3
    -1 -4 3
    4 1 -3
    1 4 3
    -1 4 3
    4 -1 -3
    4 1 3
    1 4 -3
    1 -4 3
    -4 1 -3
    -1 4 -3
    4 -1 3
    -4 -1 3
    -1 -4 -3
    -4 -1 3
    -1 -4 -3
    -1 4 -3
    4 -1 3
    1 -4 -3
    -4 1 3
    -4 -1 3
    -1 -4 -3
    4 1 3
    1 4 -3
    -4 -1 3
    -1 -4 -3
    4 1 3
    1 4 -3
    -4 -1 -3
    -1 -4 3
    -4 -1 -3
    -1 -4 3
    1 -4 3
    -4 1 -3
    -4 -1 3
    -1 -4 -3
    -4 -1 -3
    -1 -4 3
    4 1 3
    1 4 -3
    -4 -1 -3
    -1 -4 3
    -1 4 -3
    4 -1 3
    -4 -1 -3
    -1 -4 3
    -4 -1 3
    -1 -4 -3
    4 1 -3
    1 4 3
    1 -4 -3
    -4 1 3
    1 -4 3
    -4 1 -3
    -4 -1 3
    -1 -4 -3
    -1 4 3
    4 -1 -3
    -1 4 3
    4 -1 -3
    1 -4 3
    -4 1 -3
    4 1 3
    1 4 -3
    -1 4 3
    4 -1 -3
    1 -4 -3
    -4 1 3
    1 -4 -3
    -4 1 3
    -4 -1 3
    -1 -4 -3
    -1 4 -3
    4 -1 3
    4 1 -3
    1 4 3
    4 1 3
    1 4 -3
    -4 -1 3
    -1 -4 -3
    -1 4 3
    4 -1 -3
    4 1 3
    1 4 -3
    -1 4 -3
    4 -1 3
    -4 -1 -3
    -1 -4 3
    -1 4 -3
    4 -1 3
    -1 4 3
    4 -1 -3
    1 -4 -3
    -4 1 3
    1 -4 -3
    -4 1 3
    -4 -1 3
    -1 -4 -3
    1 -4 -3
    -4 1 3
    1 -4 3
    -4 1 -3
    -4 -1 -3
    -1 -4 3
    -4 -1 3
    -1 -4 -3
    -4 -1 3
    -1 -4 -3
    1 -4 3
    -4 1 -3
    4 1 3
    1 4 -3
    4 1 -3
    1 4 3
    -1 4 3
    4 -1 -3
    -4 -1 3
    -1 -4 -3
    4 1 -3
    1 4 3
    1 -4 3
    -4 1 -3
    -1 4 -3
    4 -1 3
    -1 4 -5
    4 -1 5
    -1 4 -5
    4 -1 5
    4 1 -5
    1 4 5
    -4 -1 -5
    -1 -4 5
    -4 -1 -5
    -1 -4 5
    1 -4 -5
    -4 1 5
    -1 4 -5
    4 -1 5
    -4 -1 5
    -1 -4 -5
    4 1 -5
    1 4 5
    -1 4 -5
    4 -1 5
    1 -4 -5
    -4 1 5
    -4 -1 -5
    -1 -4 5
    -1 4 5
    4 -1 -5
    1 -4 5
    -4 1 -5
    4 1 -5
    1 4 5
    4 1 5
    1 4 -5
    1 -4 -5
    -4 1 5
    1 -4 5
    -4 1 -5
    4 1 5
    1 4 -5
    -4 -1 -5
    -1 -4 5
    -1 4 -5
    4 -1 5
    -1 4 5
    4 -1 -5
    -4 -1 5
    -1 -4 -5
    1 -4 -5
    -4 1 5
    4 1 -5
    1 4 5
    -1 4 -5
    4 -1 5
    -4 -1 -5
    -1 -4 5
    -1 4 5
    4 -1 -5
    4 1 5
    1 4 -5
    -4 -1 -5
    -1 -4 5
    -1 4 5
    4 -1 -5
    -1 4 5
    4 -1 -5
    -4 -1 5
    -1 -4 -5
    1 -4 5
    -4 1 -5
    1 -4 -5
    -4 1 5
    4 1 -5
    1 4 5
    4 1 -5
    1 4 5
    -4 -1 5
    -1 -4 -5
    4 1 5
    1 4 -5
    -4 -1 -5
    -1 -4 5
    1 -4 -5
    -4 1 5
    1 -4 5
    -4 1 -5
    4 1 5
    1 4 -5
    1 -4 5
    -4 1 -5
    -1 4 5
    4 -1 -5
    -1 4 -5
    4 -1 5
    1 -4 -7
    -4 1 7
    4 1 -7
    1 4 7
    -4 -1 -7
    -1 -4 7
    1 -4 -7
    -4 1 7
    -1 4 7
    4 -1 -7
    -4 -1 -7
    -1 -4 7
    1 -4 7
    -4 1 -7
    -4 -1 7
    -1 -4 -7
    4 1 7
    1 4 -7
    -1 4 -7
    4 -1 7
    4 1 7
    1 4 -7
    -1 4 -7
    4 -1 7
    -4 -1 7
    -1 -4 -7
    4 1 -7
    1 4 7
    -1 4 -7
    4 -1 7
    -4 -1 -7
    -1 -4 7
    -1 4 7
    4 -1 -7
    4 1 -7
    1 4 7
    1 -4 -7
    -4 1 7
    -1 4 7
    4 -1 -7
    1 -4 7
    -4 1 -7
    1 -4 -7
    -4 1 7
    -4 -1 -7
    -1 -4 7
    -1 4 7
    4 -1 -7
    -4 -1 7
    -1 -4 -7
    -1 4 -7
    4 -1 7
    -4 -1 7
    -1 -4 -7
    1 -4 7
    -4 1 -7
    4 1 7
    1 4 -7
    1 -4 7
    -4 1 -7
    -4 -1 -7
    -1 -4 7
    4 1 -7
    1 4 7
    4 1 7
    1 4 -7
    -1 4 -9
    4 -1 9
    -1 4 9
    4 -1 -9
    -4 -1 -9
    -1 -4 9
    -4 -1 -9
    -1 -4 9
    4 1 -9
    1 4 9
    -1 4 -9
    4 -1 9
    4 1 9
    1 4 -9
    1 -4 9
    -4 1 -9
    -4 -1 9
    -1 -4 -9
    1 -4 -9
    -4 1 9
    -1 4 9
    4 -1 -9
    1 -4 -9
    -4 1 9
    -1 4 -9
    4 -1 9
    4 1 -9
    1 4 9
    -4 -1 -9
    -1 -4 9
    1 -4 9
    -4 1 -9
    1 -4 9
    -4 1 -9
    1 -4 9
    -4 1 -9
    1 -4 -9
    -4 1 9
    4 1 9
    1 4 -9
    -1 4 9
    4 -1 -9
    -4 -1 9
    -1 -4 -9
    4 1 9
    1 4 -9
    -1 4 9
    4 -1 -9
    -4 -1 -9
    -1 -4 9
    4 1 -9
    1 4 9
    -1 4 -9
    4 -1 9
    -4 -1 -9
    -1 -4 9
    -4 -1 9
    -1 -4 -9
    -4 -1 -11
    -1 -4 11
    1 -4 -11
    -4 1 11
    -1 4 11
    4 -1 -11
    -4 -1 11
    -1 -4 -11
    1 -4 11
    -4 1 -11
    -1 4 -11
    4 -1 11
    -1 4 -11
    4 -1 11
    1 -4 -11
    -4 1 11
    4 1 -11
    1 4 11
    -4 -1 -11
    -1 -4 11
    4 1 -11
    1 4 11
    4 1 11
    1 4 -11
    -4 -1 11
    -1 -4 -11
    4 1 11
    1 4 -11
    -4 -1 11
    -1 -4 -11
    1 -4 -11
    -4 1 11
    1 -4 11
    -4 1 -11
    1 -4 11
    -4 1 -11
    -1 4 11
    4 -1 -11
    -1 4 11
    4 -1 -11
    1 -4 11
    -4 1 -11
    0 -4 0
    -4 0 0
    4 0 0
    0 4 0
    -4 0 0
    0 -4 0
    0 4 0
    4 0 0
    0 -4 0
    -4 0 0
    4 0 0
    0 4 0
    4 0 0
    0 4 0
    0 4 0
    4 0 0
    -4 0 0
    0 -4 0
    -4 0 0
    0 -4 0
    0 4 0
    4 0 0
    -4 0 0
    0 -4 0
    0 -4 0
    -4 0 0
    0 4 0
    4 0 0
    0 -4 0
    -4 0 0
    4 0 0
    0 4 0
    0 -4 0
    -4 0 0
    0 -4 0
    -4 0 0
    -4 0 0
    0 -4 0
    -4 0 0
    0 -4 0
    0 4 0
    4 0 0
    0 -4 0
    -4 0 0
    0 4 0
    4 0 0
    4 0 0
    0 4 0
    0 -4 0
    -4 0 0
    0 4 0
    4 0 0
    4 0 0
    0 4 0
    0 4 0
    4 0 0
    -4 0 0
    0 -4 0
    -4 0 0
    0 -4 0
    0 4 0
    4 0 0
    0 -4 0
    -4 0 0
    0 4 0
    4 0 0
    0 -4 0
    -4 0 0
    -4 0 0
    0 -4 0
    0 -4 0
    -4 0 0
    4 0 0
    0 4 0
    4 0 0
    0 4 0
    0 4 0
    4 0 0
    4 0 0
    0 4 0
    4 0 0
    0 4 0
    0 -4 0
    -4 0 0
    0 -4 0
    -4 0 0
    -4 0 0
    0 -4 0
    0 4 0
    4 0 0
    0 -4 0
    -4 0 0
    -4 0 0
    0 -4 0
    -4 0 -2
    0 -4 2
    0 -4 -2
    -4 0 2
    4 0 2
    0 4 -2
    4 0 -2
    0 4 2
    0 -4 2
    -4 0 -2
    4 0 2
    0 4 -2
    0 4 -2
    4 0 2
    4 0 2
    0 4 -2
    -4 0 2
    0 -4 -2
    0 -4 -2
    -4 0 2
    0 -4 2
    -4 0 -2
    -4 0 -2
    0 -4 2
    0 -4 -2
    -4 0 2
    0 4 -2
    4 0 2
    4 0 -2
    0 4 2
    0 -4 -2
    -4 0 2
    0 -4 -2
    -4 0 2
    -4 0 -2
    0 -4 2
    -4 0 2
    0 -4 -2
    0 4 -2
    4 0 2
    4 0 2
    0 4 -2
    0 -4 2
    -4 0 -2
    0 4 2
    4 0 -2
    -4 0 2
    0 -4 -2
    -4 0 2
    0 -4 -2
    0 4 2
    4 0 -2
    -4 0 2
    0 -4 -2
    0 -4 -2
    -4 0 2
    -4 0 2
    0 -4 -2
    -4 0 2
    0 -4 -2
    0 -4 2
    -4 0 -2
    4 0 2
    0 4 -2
    -4 0 2
    0 -4 -2
    0 4 2
    4 0 -2
    0 -4 -2
    -4 0 2
    0 4 -2
    4 0 2
    -4 0 -2
    0 -4 2
    -4 0 -2
    0 -4 2
    0 4 2
    4 0 -2
    0 -4 2
    -4 0 -2
    0 4 2
    4 0 -2
    0 -4 2
    -4 0 -2
    -4 0 -2
    0 -4 2
    -4 0 2
    0 -4 -2
    0 4 -2
    4 0 2
    4 0 -2
    0 4 2
    0 4 -2
    4 0 2
    -4 0 -2
    0 -4 2
    0 -4 -2
    -4 0 2
    4 0 2
    0 4 -2
    4 0 -2
    0 4 2
    4 0 2
    0 4 -2
    4 0 -2
    0 4 2
    -4 0 -2
    0 -4 2
    -4 0 -2
    0 -4 2
    -4 0 2
    0 -4 -2
    0 4 -2
    4 0 2
    0 -4 2
    -4 0 -2
    0 -4 -2
    -4 0 2
    0 4 2
    4 0 -2
    -4 0 -2
    0 -4 2
    0 4 -2
    4 0 2
    0 -4 2
    -4 0 -2
    0 -4 -2
    -4 0 2
    4 0 -2
    0 4 2
    0 -4 -2
    -4 0 2
    0 -4 2
    -4 0 -2
    4 0 2
    0 4 -2
    4 0 -2
    0 4 2
    0 4 2
    4 0 -2
    4 0 -2
    0 4 2
    -4 0 2
    0 -4 -2
    4 0 2
    0 4 -2
    4 0 2
    0 4 -2
    0 4 2
    4 0 -2
    4 0 2
    0 4 -2
    -4 0 2
    0 -4 -2
    0 -4 2
    -4 0 -2
    -4 0 -2
    0 -4 2
    4 0 2
    0 4 -2
    0 -4 2
    -4 0 -2
    0 4 2
    4 0 -2
    0 -4 -2
    -4 0 2
    0 4 -2
    4 0 2
    4 0 -2
    0 4 2
    -4 0 -2
    0 -4 2
    0 4 2
    4 0 -2
    4 0 2
    0 4 -2
    0 4 -2
    4 0 2
    4 0 -2
    0 4 2
    0 -4 2
    -4 0 -2
    0 4 2
    4 0 -2
    4 0 2
    0 4 -2
    0 4 -2
    4 0 2
    -4 0 2
    0 -4 -2
    -4 0 -2
    0 -4 2
    4 0 -2
    0 4 2
    -4 0 2
    0 -4 -2
    0 -4 -2
    -4 0 2
    0 -4 -2
    -4 0 2
    0 4 -2
    4 0 2
    0 4 2
    4 0 -2
    4 0 2
    0 4 -2
    -4 0 4
    0 -4 -4
    0 -4 4
    -4 0 -4
    0 4 -4
    4 0 4
    0 -4 4
    -4 0 -4
    4 0 4
    0 4 -4
    0 4 -4
    4 0 4
    -4 0 -4
    0 -4 4
    -4 0 -4
    0 -4 4
    4 0 -4
    0 4 4
    4 0 -4
    0 4 4
    -4 0 -4
    0 -4 4
    0 4 4
    4 0 -4
    4 0 4
    0 4 -4
    4 0 4
    0 4 -4
    0 -4 -4
    -4 0 4
    0 -4 -4
    -4 0 4
    4 0 -4
    0 4 4
    0 -4 4
    -4 0 -4
    0 -4 -4
    -4 0 4
    0 4 4
    4 0 -4
    0 4 -4
    4 0 4
    0 4 4
    4 0 -4
    -4 0 4
    0 -4 -4
    -4 0 4
    0 -4 -4
    4 0 4
    0 4 -4
    -4 0 4
    0 -4 -4
    0 -4 4
    -4 0 -4
    0 4 -4
    4 0 4
    0 4 -4
    4 0 4
    0 4 4
    4 0 -4
    -4 0 -4
    0 -4 4
    0 4 -4
    4 0 4
    0 -4 -4
    -4 0 4
    -4 0 -4
    0 -4 4
    4 0 4
    0 4 -4
    -4 0 4
    0 -4 -4
    0 -4 -4
    -4 0 4
    4 0 -4
    0 4 4
    0 -4 4
    -4 0 -4
    -4 0 4
    0 -4 -4
    -4 0 -4
    0 -4 4
    0 -4 4
    -4 0 -4
    0 4 4
    4 0 -4
    -4 0 -4
    0 -4 4
    4 0 -4
    0 4 4
    4 0 -4
    0 4 4
    -4 0 -4
    0 -4 4
    0 4 -4
    4 0 4
    0 -4 -4
    -4 0 4
    4 0 -4
    0 4 4
    4 0 -4
    0 4 4
    0 -4 4
    -4 0 -4
    -4 0 4
    0 -4 -4
    0 4 4
    4 0 -4
    0 4 4
    4 0 -4
    -4 0 4
    0 -4 -4
    -4 0 -4
    0 -4 4
    0 4 -4
    4 0 4
    0 -4 4
    -4 0 -4
    0 -4 4
    -4 0 -4
    4 0 -4
    0 4 4
    0 -4 -4
    -4 0 4
    -4 0 4
    0 -4 -4
    4 0 4
    0 4 -4
    0 -4 -4
    -4 0 4
    4 0 4
    0 4 -4
    4 0 4
    0 4 -4
    -4 0 -4
    0 -4 4
    0 -4 4
    -4 0 -4
    0 -4 -4
    -4 0 4
    0 -4 -4
    -4 0 4
    -4 0 4
    0 -4 -4
    0 -4 4
    -4 0 -4
    -4 0 -4
    0 -4 4
    0 -4 4
    -4 0 -4
    0 4 4
    4 0 -4
    4 0 4
    0 4 -4
    0 4 4
    4 0 -4
    0 -4 -4
    -4 0 4
    4 0 4
    0 4 -4
    0 4 -4
    4 0 4
    4 0 -4
    0 4 4
    0 4 -4
    4 0 4
    0 -4 4
    -4 0 -4
    -4 0 4
    0 -4 -4
    0 4 -4
    4 0 4
    -4 0 4
    0 -4 -4
    4 0 -4
    0 4 4
    0 4 4
    4 0 -4
    0 4 4
    4 0 -4
    -4 0 -4
    0 -4 4
    0 4 -6
    4 0 6
    4 0 -6
    0 4 6
    -4 0 -6
    0 -4 6
    0 -4 -6
    -4 0 6
    -4 0 -6
    0 -4 6
    0 4 -6
    4 0 6
    4 0 -6
    0 4 6
    0 4 6
    4 0 -6
    -4 0 6
    0 -4 -6
    4 0 6
    0 4 -6
    0 4 -6
    4 0 6
    0 -4 -6
    -4 0 6
    0 4 -6
    4 0 6
    0 -4 -6
    -4 0 6
    4 0 6
    0 4 -6
    -4 0 -6
    0 -4 6
    0 -4 6
    -4 0 -6
    -4 0 -6
    0 -4 6
    0 -4 -6
    -4 0 6
    -4 0 6
    0 -4 -6
    4 0 -6
    0 4 6
    0 4 -6
    4 0 6
    0 4 6
    4 0 -6
    -4 0 -6
    0 -4 6
    0 4 6
    4 0 -6
    4 0 6
    0 4 -6
    0 4 6
    4 0 -6
    0 -4 6
    -4 0 -6
    0 4 -6
    4 0 6
    4 0 6
    0 4 -6
    0 -4 6
    -4 0 -6
    -4 0 6
    0 -4 -6
    -4 0 6
    0 -4 -6
    4 0 -6
    0 4 6
    0 -4 -6
    -4 0 6
    0 -4 -6
    -4 0 6
    -4 0 -6
    0 -4 6
    0 -4 6
    -4 0 -6
    -4 0 -6
    0 -4 6
    0 -4 -8
    -4 0 8
    0 4 8
    4 0 -8
    0 4 -8
    4 0 8
    0 4 -8
    4 0 8
    0 -4 8
    -4 0 -8
    4 0 -8
    0 4 8
    -4 0 8
    0 -4 -8
    -4 0 -8
    0 -4 8
    0 4 8
    4 0 -8
    -4 0 8
    0 -4 -8
    4 0 8
    0 4 -8
    -4 0 -8
    0 -4 8
    0 -4 -8
    -4 0 8
    0 4 -8
    4 0 8
    -4 0 -8
    0 -4 8
    4 0 -8
    0 4 8
    -4 0 -8
    0 -4 8
    0 4 8
    4 0 -8
    0 -4 8
    -4 0 -8
    4 0 8
    0 4 -8
    -4 0 8
    0 -4 -8
    0 -4 8
    -4 0 -8
    0 -4 -8
    -4 0 8
    0 4 8
    4 0 -8
    0 -4 8
    -4 0 -8
    -4 0 8
    0 -4 -8
    -4 0 -8
    0 -4 8
    4 0 -8
    0 4 8
    0 4 -8
    4 0 8
    4 0 8
    0 4 -8
    -4 0 -10
    0 -4 10
    -4 0 10
    0 -4 -10
    0 -4 10
    -4 0 -10
    0 4 10
    4 0 -10
    0 4 -10
    4 0 10
    0 -4 -10
    -4 0 10
    -4 0 -10
    0 -4 10
    4 0 10
    0 4 -10
    4 0 -10
    0 4 10
    4 0 -10
    0 4 10
    0 4 -10
    4 0 10
    0 -4 -10
    -4 0 10
    -4 0 -10
    0 -4 10
    4 0 10
    0 4 -10
    0 -4 -10
    -4 0 10
    4 0 -10
    0 4 10
    0 -4 10
    -4 0 -10
    0 -4 10
    -4 0 -10
    -4 0 10
    0 -4 -10
    0 -4 10
    -4 0 -10
    4 0 10
    0 4 -10
    0 4 10
    4 0 -10
    0 4 10
    4 0 -10
    -4 0 10
    0 -4 -10
    4 0 10
    0 4 -10
    -4 0 -10
    0 -4 10
    -4 0 -12
    0 -4 12
    0 -4 12
    -4 0 -12
    0 -4 -12
    -4 0 12
    -4 0 12
    0 -4 -12
    0 4 -12
    4 0 12
    0 4 -12
    4 0 12
    0 -4 -12
    -4 0 12
    4 0 -12
    0 4 12
    -4 0 -12
    0 -4 12
    4 0 -12
    0 4 12
    0 -4 12
    -4 0 -12
    0 4 12
    4 0 -12
    4 0 12
    0 4 -12
    -4 0 12
    0 -4 -12
    4 0 12
    0 4 -12
    0 4 12
    4 0 -12
    0 -4 12
    -4 0 -12
    0 -4 12
    -4 0 -12
    -4 0 12
    0 -4 -12
    -1 -4 -1
    -4 -1 1
    -1 -4 -1
    -4 -1 1
    1 4 -1
    4 1 1
    1 4 -1
    4 1 1
    -1 -4 -1
    -4 -1 1
    1 4 1
    4 1 -1
    4 -1 -1
    -1 4 1
    -4 1 1
    1 -4 -1
    -4 1 -1
    1 -4 1
    -4 1 -1
    1 -4 1
    1 4 1
    4 1 -1
    4 -1 1
    -1 4 -1
    4 -1 -1
    -1 4 1
    4 -1 1
    -1 4 -1
    -1 -4 -1
    -4 -1 1
    -1 -4 -1
    -4 -1 1
    -4 1 -1
    1 -4 1
    4 -1 -1
    -1 4 1
    1 4 -1
    4 1 1
    -1 -4 1
    -4 -1 -1
    -4 1 1
    1 -4 -1
    4 -1 1
    -1 4 -1
    -1 -4 -1
    -4 -1 1
    -4 1 1
    1 -4 -1
    4 -1 1
    -1 4 -1
    4 -1 -1
    -1 4 1
    -4 1 -1
    1 -4 1
    -1 -4 1
    -4 -1 -1
    1 4 -1
    4 1 1
    -4 1 -1
    1 -4 1
    -1 -4 -1
    -4 -1 1
    1 4 -1
    4 1 1
    -4 1 -1
    1 -4 1
    -1 -4 -1
    -4 -1 1
    1 4 1
    4 1 -1
    4 -1 1
    -1 4 -1
    -1 -4 1
    -4 -1 -1
    1 4 1
    4 1 -1
    4 -1 1
    -1 4 -1
    -4 1 1
    1 -4 -1
    -1 -4 1
    -4 -1 -1
    -4 1 -1
    1 -4 1
    -4 1 1
    1 -4 -1
    -1 -4 -1
    -4 -1 1
    1 4 -1
    4 1 1
    4 -1 1
    -1 4 -1
    4 -1 -1
    -1 4 1
    4 -1 1
    -1 4 -1
    1 4 1
    4 1 -1
    -4 1 1
    1 -4 -1
    1 4 1
    4 1 -1
    1 4 -1
    4 1 1
    4 -1 -1
    -1 4 1
    -1 -4 -1
    -4 -1 1
    4 -1 1
    -1 4 -1
    4 -1 1
    -1 4 -1
    -1 -4 1
    -4 -1 -1
    -4 1 -1
    1 -4 1
    4 -1 1
    -1 4 -1
    1 4 1
    4 1 -1
    4 -1 -1
    -1 4 1
    -4 1 1
    1 -4 -1
    -1 -4 -1
    -4 -1 1
    -1 -4 1
    -4 -1 -1
    1 4 -1
    4 1 1
    1 4 -1
    4 1 1
    -4 1 -1
    1 -4 1
    -4 1 1
    1 -4 -1
    -1 -4 1
    -4 -1 -1
    4 -1 -1
    -1 4 1
    -4 1 -1
    1 -4 1
    -1 -4 1
    -4 -1 -1
    4 -1 1
    -1 4 -1
    -4 1 1
    1 -4 -1
    -1 -4 -1
    -4 -1 1
    1 4 1
    4 1 -1
    -1 -4 -1
    -4 -1 1
    1 4 1
    4 1 -1
    -1 -4 1
    -4 -1 -1
    1 4 -1
    4 1 1
    4 -1 1
    -1 4 -1
    4 -1 -1
    -1 4 1
    -4 1 1
    1 -4 -1
    -1 -4 1
    -4 -1 -1
    -4 1 -1
    1 -4 1
    1 4 -1
    4 1 1
    4 -1 1
    -1 4 -1
    1 4 1
    4 1 -1
    -1 -4 -1
    -4 -1 1
    1 4 1
    4 1 -1
    -4 1 -1
    1 -4 1
    1 4 -1
    4 1 1
    -1 -4 1
    -4 -1 -1
    4 -1 3
    -1 4 -3
    4 -1 -3
    -1 4 3
    1 4 -3
    4 1 3
    -1 -4 3
    -4 -1 -3
    1 4 3
    4 1 -3
    1 4 -3
    4 1 3
    -4 1 3
    1 -4 -3
    -4 1 -3
    1 -4 3
    -1 -4 -3
    -4 -1 3
    4 -1 3
    -1 4 -3
    -1 -4 3
    -4 -1 -3
    -1 -4 -3
    -4 -1 3
    -4 1 3
    1 -4 -3
    -4 1 3
    1 -4 -3
    -1 -4 3
    -4 -1 -3
    -4 1 -3
    1 -4 3
    4 -1 -3
    -1 4 3
    -4 1 3
    1 -4 -3
    -1 -4 -3
    -4 -1 3
    -4 1 3
    1 -4 -3
    -1 -4 3
    -4 -1 -3
    1 4 -3
    4 1 3
    1 4 3
    4 1 -3
    4 -1 3
    -1 4 -3
    1 4 3
    4 1 -3
    -4 1 -3
    1 -4 3
    -1 -4 -3
    -4 -1 3
    1 4 3
    4 1 -3
    4 -1 -3
    -1 4 3
    4 -1 3
    -1 4 -3
    1 4 -3
    4 1 3
    -1 -4 -3
    -4 -1 3
    -1 -4 3
    -4 -1 -3
    -1 -4 3
    -4 -1 -3
    -4 1 -3
    1 -4 3
    -1 -4 -3
    -4 -1 3
    1 4 3
    4 1 -3
    4 -1 3
    -1 4 -3
    4 -1 -3
    -1 4 3
    4 -1 3
    -1 4 -3
    -4 1 3
    1 -4 -3
    -1 -4 3
    -4 -1 -3
    -4 1 -3
    1 -4 3
    4 -1 -3
    -1 4 3
    -4 1 3
    1 -4 -3
    -4 1 -3
    1 -4 3
    4 -1 3
    -1 4 -3
    -1 -4 3
    -4 -1 -3
    -4 1 -3
    1 -4 3
    1 4 -3
    4 1 3
    -1 -4 3
    -4 -1 -3
    -1 -4 -3
    -4 -1 3
    -4 1 3
    1 -4 -3
    -4 1 3
    1 -4 -3
    4 -1 3
    -1 4 -3
    -1 -4 -3
    -4 -1 3
    4 -1 -3
    -1 4 3
    4 -1 3
    -1 4 -3
    -1 -4 -3
    -4 -1 3
    -1 -4 3
    -4 -1 -3
    -4 1 -3
    1 -4 3
    1 4 3
    4 1 -3
    -1 -4 3
    -4 -1 -3
    4 -1 -3
    -1 4 3
    -4 1 -3
    1 -4 3
    4 -1 -3
    -1 4 3
    -4 1 -3
    1 -4 3
    -1 -4 3
    -4 -1 -3
    1 4 3
    4 1 -3
    -4 1 3
    1 -4 -3
    1 4 -3
    4 1 3
    1 4 3
    4 1 -3
    4 -1 3
    -1 4 -3
    1 4 -3
    4 1 3
    -4 1 3
    1 -4 -3
    -4 1 3
    1 -4 -3
    4 -1 3
    -1 4 -3
    -1 -4 -3
    -4 -1 3
    -1 -4 -3
    -4 -1 3
    1 4 -3
    4 1 3
    4 -1 3
    -1 4 -3
    -4 1 -3
    1 -4 3
    -1 -4 3
    -4 -1 -3
    -4 1 3
    1 -4 -3
    1 4 -3
    4 1 3
    -4 1 3
    1 -4 -3
    4 -1 3
    -1 4 -3
    1 4 3
    4 1 -3
    -1 -4 3
    -4 -1 -3
    -1 -4 -3
    -4 -1 3
    -4 1 -3
    1 -4 3
    4 -1 -3
    -1 4 3
    1 4 3
    4 1 -3
    1 4 3
    4 1 -3
    1 4 3
    4 1 -3
    1 4 3
    4 1 -3
    -1 -4 3
    -4 -1 -3
    1 4 -3
    4 1 3
    -1 -4 3
    -4 -1 -3
    -4 1 3
    1 -4 -3
    4 -1 -3
    -1 4 3
    -4 1 3
    1 -4 -3
    4 -1 3
    -1 4 -3
    -1 -4 -3
    -4 -1 3
    4 -1 3
    -1 4 -3
    1 4 -5
    4 1 5
    -1 -4 5
    -4 -1 -5
    -1 -4 5
    -4 -1 -5
    -4 1 -5
    1 -4 5
    -4 1 -5
    1 -4 5
    4 -1 -5
    -1 4 5
    -1 -4 -5
    -4 -1 5
    1 4 -5
    4 1 5
    4 -1 5
    -1 4 -5
    1 4 -5
    4 1 5
    1 4 -5
    4 1 5
    -1 -4 5
    -4 -1 -5
    -1 -4 -5
    -4 -1 5
    1 4 5
    4 1 -5
    4 -1 -5
    -1 4 5
    -1 -4 -5
    -4 -1 5
    -4 1 -5
    1 -4 5
    -4 1 5
    1 -4 -5
    4 -1 5
    -1 4 -5
    -1 -4 5
    -4 -1 -5
    4 -1 -5
    -1 4 5
    -4 1 -5
    1 -4 5
    4 -1 -5
    -1 4 5
    -4 1 5
    1 -4 -5
    -4 1 5
    1 -4 -5
    1 4 -5
    4 1 5
    -1 -4 -5
    -4 -1 5
    1 4 5
    4 1 -5
    -4 1 -5
    1 -4 5
    4 -1 5
    -1 4 -5
    4 -1 5
    -1 4 -5
    -1 -4 5
    -4 -1 -5
    4 -1 -5
    -1 4 5
    -1 -4 -5
    -4 -1 5
    4 -1 5
    -1 4 -5
    1 4 5
    4 1 -5
    -1 -4 5
    -4 -1 -5
    -1 -4 -5
    -4 -1 5
    -4 1 -5
    1 -4 5
    -4 1 5
    1 -4 -5
    1 4 -5
    4 1 5
    4 -1 -5
    -1 4 5
    1 4 5
    4 1 -5
    1 4 -5
    4 1 5
    -4 1 5
    1 -4 -5
    4 -1 -7
    -1 4 7
    -4 1 7
    1 -4 -7
    1 4 -7
    4 1 7
    -4 1 -7
    1 -4 7
    -1 -4 7
    -4 -1 -7
    -4 1 -7
    1 -4 7
    1 4 7
    4 1 -7
    4 -1 7
    -1 4 -7
    1 4 7
    4 1 -7
    1 4 -7
    4 1 7
    -1 -4 -7
    -4 -1 7
    4 -1 -7
    -1 4 7
    -1 -4 -7
    -4 -1 7
    -4 1 -7
    1 -4 7
    -1 -4 -7
    -4 -1 7
    4 -1 -7
    -1 4 7
    1 4 -7
    4 1 7
    -1 -4 7
    -4 -1 -7
    4 -1 7
    -1 4 -7
    4 -1 7
    -1 4 -7
    -4 1 -7
    1 -4 7
    1 4 -7
    4 1 7
    4 -1 7
    -1 4 -7
    -1 -4 7
    -4 -1 -7
    1 4 -7
    4 1 7
    -1 -4 -7
    -4 -1 7
    -4 1 7
    1 -4 -7
    1 4 7
    4 1 -7
    4 -1 -7
    -1 4 7
    1 4 7
    4 1 -7
    -1 -4 -7
    -4 -1 7
    -4 1 7
    1 -4 -7
    -1 -4 -9
    -4 -1 9
    -4 1 9
    1 -4 -9
    -4 1 -9
    1 -4 9
    1 4 -9
    4 1 9
    1 4 9
    4 1 -9
    1 4 9
    4 1 -9
    4 -1 -9
    -1 4 9
    4 -1 9
    -1 4 -9
    -4 1 -9
    1 -4 9
    -1 -4 9
    -4 -1 -9
    4 -1 -9
    -1 4 9
    1 4 -9
    4 1 9
    -4 1 -9
    1 -4 9
    -1 -4 -9
    -4 -1 9
    -1 -4 9
    -4 -1 -9
    -1 -4 -9
    -4 -1 9
    -1 -4 9
    -4 -1 -9
    4 -1 9
    -1 4 -9
    1 4 9
    4 1 -9
    -4 1 9
    1 -4 -9
    -4 1 -9
    1 -4 9
    4 -1 -9
    -1 4 9
    -1 -4 9
    -4 -1 -9
    1 4 9
    4 1 -9
    4 -1 9
    -1 4 -9
    4 -1 9
    -1 4 -9
    -4 1 9
    1 -4 -9
    -4 1 -11
    1 -4 11
    4 -1 11
    -1 4 -11
    -4 1 11
    1 -4 -11
    -1 -4 -11
    -4 -1 11
    -1 -4 11
    -4 -1 -11
    1 4 -11
    4 1 11
    1 4 -11
    4 1 11
    -4 1 -11
    1 -4 11
    -1 -4 -11
    -4 -1 11
    4 -1 -11
    -1 4 11
    -4 1 11
    1 -4 -11
    1 4 11
    4 1 -11
    1 4 11
    4 1 -11
    -1 -4 11
    -4 -1 -11
    -1 -4 11
    -4 -1 -11
    -4 1 11
    1 -4 -11
    4 -1 11
    -1 4 -11
    4 -1 11
    -1 4 -11
    -1 -4 11
    -4 -1 -11
    4 -1 -11
    -1 4 11
    -1 -4 -11
    -4 -1 11
    2 4 0
    4 2 0
    -4 2 0
    2 -4 0
    2 4 0
    4 2 0
    4 -2 0
    -2 4 0
    -4 2 0
    2 -4 0
    4 -2 0
    -2 4 0
    -4 2 0
    2 -4 0
    4 -2 0
    -2 4 0
    4 -2 0
    -2 4 0
    -2 -4 0
    -4 -2 0
    -4 2 0
    2 -4 0
    -2 -4 0
    -4 -2 0
    4 -2 0
    -2 4 0
    -4 2 0
    2 -4 0
    4 -2 0
    -2 4 0
    -2 -4 0
    -4 -2 0
    2 4 0
    4 2 0
    4 -2 0
    -2 4 0
    2 4 0
    4 2 0
    -4 2 0
    2 -4 0
    -2 -4 0
    -4 -2 0
    -2 -4 0
    -4 -2 0
    -4 2 0
    2 -4 0
    2 4 0
    4 2 0
    2 4 0
    4 2 0
    -4 2 0
    2 -4 0
    -4 2 0
    2 -4 0
    4 -2 0
    -2 4 0
    4 -2 0
    -2 4 0
    2 4 0
    4 2 0
    4 -2 0
    -2 4 0
    -2 -4 0
    -4 -2 0
    4 -2 0
    -2 4 0
    2 4 0
    4 2 0
    2 4 0
    4 2 0
    -2 -4 0
    -4 -2 0
    -4 2 0
    2 -4 0
    -2 -4 0
    -4 -2 0
    4 -2 0
    -2 4 0
    2 4 0
    4 2 0
    -4 2 0
    2 -4 0
    4 -2 0
    -2 4 0
    -4 2 0
    2 -4 0
    -4 2 2
    2 -4 -2
    -2 -4 2
    -4 -2 -2
    -4 2 2
    2 -4 -2
    -4 2 -2
    2 -4 2
    -2 -4 2
    -4 -2 -2
    4 -2 2
    -2 4 -2
    2 4 -2
    4 2 2
    4 -2 -2
    -2 4 2
    -2 -4 2
    -4 -2 -2
    4 -2 -2
    -2 4 2
    2 4 -2
    4 2 2
    -2 -4 -2
    -4 -2 2
    4 -2 -2
    -2 4 2
    4 -2 -2
    -2 4 2
    2 4 2
    4 2 -2
    -4 2 2
    2 -4 -2
    -4 2 -2
    2 -4 2
    -2 -4 2
    -4 -2 -2
    2 4 2
    4 2 -2
    -2 -4 -2
    -4 -2 2
    -4 2 2
    2 -4 -2
    -2 -4 -2
    -4 -2 2
    2 4 2
    4 2 -2
    2 4 -2
    4 2 2
    -2 -4 -2
    -4 -2 2
    2 4 2
    4 2 -2
    -4 2 -2
    2 -4 2
    2 4 -2
    4 2 2
    -2 -4 -2
    -4 -2 2
    -4 2 2
    2 -4 -2
    -4 2 2
    2 -4 -2
    4 -2 2
    -2 4 -2
    2 4 2
    4 2 -2
    4 -2 -2
    -2 4 2
    2 4 -2
    4 2 2
    -2 -4 2
    -4 -2 -2
    4 -2 2
    -2 4 -2
    2 4 2
    4 2 -2
    -2 -4 2
    -4 -2 -2
    -4 2 -2
    2 -4 2
    -4 2 -2
    2 -4 2
    -4 2 -2
    2 -4 2
    2 4 -2
    4 2 2
    -2 -4 2
    -4 -2 -2
    -2 -4 2
    -4 -2 -2
    4 -2 2
    -2 4 -2
    4 -2 2
    -2 4 -2
    2 4 2
    4 2 -2
    -2 -4 -2
    -4 -2 2
    -4 2 -2
    2 -4 2
    -4 2 -2
    2 -4 2
    4 -2 -2
    -2 4 2
    -2 -4 2
    -4 -2 -2
    2 4 -2
    4 2 2
    4 -2 2
    -2 4 -2
    2 4 2
    4 2 -2
    2 4 -2
    4 2 2
    4 -2 -2
    -2 4 2
    4 -2 -2
    -2 4 2
    -2 -4 -2
    -4 -2 2
    -4 2 -2
    2 -4 2
    -4 2 2
    2 -4 -2
    -4 2 2
    2 -4 -2
    -4 2 2
    2 -4 -2
    -4 2 2
    2 -4 -2
    -4 2 -2
    2 -4 2
    -2 -4 -2
    -4 -2 2
    2 4 2
    4 2 -2
    2 4 2
    4 2 -2
    4 -2 -2
    -2 4 2
    -2 -4 2
    -4 -2 -2
    -2 -4 2
    -4 -2 -2
    -2 -4 2
    -4 -2 -2
    2 4 -2
    4 2 2
    4 -2 2
    -2 4 -2
    4 -2 2
    -2 4 -2
    -2 -4 -2
    -4 -2 2
    4 -2 2
    -2 4 -2
    -2 -4 2
    -4 -2 -2
    -2 -4 2
    -4 -2 -2
    -2 -4 2
    -4 -2 -2
    -2 -4 -2
    -4 -2 2
    -4 2 2
    2 -4 -2
    4 -2 2
    -2 4 -2
    4 -2 2
    -2 4 -2
    -4 2 2
    2 -4 -2
    -2 -4 2
    -4 -2 -2
    2 4 -2
    4 2 2
    -2 -4 2
    -4 -2 -2
    -4 2 -2
    2 -4 2
    2 4 2
    4 2 -2
    -2 -4 -2
    -4 -2 2
    -4 2 -2
    2 -4 2
    -2 -4 -2
    -4 -2 2
    4 -2 -2
    -2 4 2
    2 4 2
    4 2 -2
    4 -2 2
    -2 4 -2
    2 4 2
    4 2 -2
    2 4 2
    4 2 -2
    -2 -4 -2
    -4 -2 2
    -2 -4 2
    -4 -2 -2
    4 -2 -2
    -2 4 2
    -4 2 -2
    2 -4 2
    -2 -4 -4
    -4 -2 4
    4 -2 4
    -2 4 -4
    -2 -4 4
    -4 -2 -4
    -2 -4 -4
    -4 -2 4
    2 4 -4
    4 2 4
    2 4 -4
    4 2 4
    -4 2 -4
    2 -4 4
    -2 -4 4
    -4 -2 -4
    -2 -4 4
    -4 -2 -4
    4 -2 4
    -2 4 -4
    -4 2 4
    2 -4 -4
    2 4 4
    4 2 -4
    4 -2 -4
    -2 4 4
    -2 -4 -4
    -4 -2 4
    4 -2 4
    -2 4 -4
    2 4 4
    4 2 -4
    2 4 4
    4 2 -4
    -4 2 -4
    2 -4 4
    -4 2 -4
    2 -4 4
    -4 2 4
    2 -4 -4
    -2 -4 4
    -4 -2 -4
    -2 -4 4
    -4 -2 -4
    4 -2 4
    -2 4 -4
    -4 2 4
    2 -4 -4
    4 -2 -4
    -2 4 4
    -4 2 -4
    2 -4 4
    2 4 4
    4 2 -4
    2 4 -4
    4 2 4
    -4 2 4
    2 -4 -4
    2 4 -4
    4 2 4
    -2 -4 4
    -4 -2 -4
    -2 -4 -4
    -4 -2 4
    4 -2 4
    -2 4 -4
    2 4 4
    4 2 -4
    2 4 4
    4 2 -4
    -4 2 -4
    2 -4 4
    -4 2 -4
    2 -4 4
    4 -2 -4
    -2 4 4
    -2 -4 -4
    -4 -2 4
    -2 -4 4
    -4 -2 -4
    4 -2 -4
    -2 4 4
    -2 -4 -4
    -4 -2 4
    4 -2 -4
    -2 4 4
    -2 -4 4
    -4 -2 -4
    4 -2 4
    -2 4 -4
    -2 -4 4
    -4 -2 -4
    -4 2 4
    2 -4 -4
    -4 2 -4
    2 -4 4
    4 -2 4
    -2 4 -4
    2 4 4
    4 2 -4
    4 -2 -4
    -2 4 4
    -4 2 -4
    2 -4 4
    4 -2 4
    -2 4 -4
    -4 2 4
    2 -4 -4
    2 4 -4
    4 2 4
    2 4 4
    4 2 -4
    -2 -4 -4
    -4 -2 4
    2 4 -4
    4 2 4
    4 -2 4
    -2 4 -4
    -2 -4 4
    -4 -2 -4
    2 4 4
    4 2 -4
    -2 -4 -4
    -4 -2 4
    4 -2 4
    -2 4 -4
    4 -2 -4
    -2 4 4
    4 -2 -4
    -2 4 4
    -2 -4 4
    -4 -2 -4
    2 4 4
    4 2 -4
    -2 -4 4
    -4 -2 -4
    -2 -4 -4
    -4 -2 4
    -2 -4 -4
    -4 -2 4
    -2 -4 -4
    -4 -2 4
    2 4 4
    4 2 -4
    2 4 4
    4 2 -4
    -2 -4 4
    -4 -2 -4
    2 4 4
    4 2 -4
    -2 -4 4
    -4 -2 -4
    2 4 -4
    4 2 4
    4 -2 4
    -2 4 -4
    2 4 -4
    4 2 4
    -4 2 4
    2 -4 -4
    2 4 -4
    4 2 4
    4 -2 4
    -2 4 -4
    -4 2 -4
    2 -4 4
    -4 2 4
    2 -4 -4
    4 -2 -6
    -2 4 6
    -4 2 -6
    2 -4 6
    -4 2 -6
    2 -4 6
    4 -2 6
    -2 4 -6
    2 4 6
    4 2 -6
    2 4 6
    4 2 -6
    4 -2 -6
    -2 4 6
    2 4 -6
    4 2 6
    -2 -4 6
    -4 -2 -6
    -4 2 6
    2 -4 -6
    2 4 -6
    4 2 6
    -4 2 -6
    2 -4 6
    -2 -4 -6
    -4 -2 6
    -4 2 -6
    2 -4 6
    -2 -4 -6
    -4 -2 6
    2 4 -6
    4 2 6
    -2 -4 -6
    -4 -2 6
    -4 2 -6
    2 -4 6
    2 4 6
    4 2 -6
    4 -2 -6
    -2 4 6
    -4 2 6
    2 -4 -6
    -2 -4 6
    -4 -2 -6
    -2 -4 -6
    -4 -2 6
    -4 2 6
    2 -4 -6
    -4 2 -6
    2 -4 6
    4 -2 -6
    -2 4 6
    4 -2 6
    -2 4 -6
    -4 2 6
    2 -4 -6
    2 4 -6
    4 2 6
    4 -2 6
    -2 4 -6
    2 4 6
    4 2 -6
    2 4 -6
    4 2 6
    4 -2 6
    -2 4 -6
    -2 -4 -6
    -4 -2 6
    2 4 6
    4 2 -6
    -2 -4 6
    -4 -2 -6
    4 -2 -8
    -2 4 8
    -4 2 -8
    2 -4 8
    2 4 8
    4 2 -8
    -2 -4 -8
    -4 -2 8
    -2 -4 -8
    -4 -2 8
    4 -2 8
    -2 4 -8
    2 4 8
    4 2 -8
    -4 2 8
    2 -4 -8
    2 4 -8
    4 2 8
    -4 2 -8
    2 -4 8
    4 -2 -8
    -2 4 8
    2 4 -8
    4 2 8
    -2 -4 8
    -4 -2 -8
    4 -2 8
    -2 4 -8
    -2 -4 -8
    -4 -2 8
    2 4 -8
    4 2 8
    2 4 8
    4 2 -8
    4 -2 -8
    -2 4 8
    -4 2 -8
    2 -4 8
    2 4 8
    4 2 -8
    -2 -4 8
    -4 -2 -8
    -4 2 -8
    2 -4 8
    -2 -4 -8
    -4 -2 8
    4 -2 8
    -2 4 -8
    -2 -4 8
    -4 -2 -8
    4 -2 8
    -2 4 -8
    -2 -4 -8
    -4 -2 8
    -4 2 8
    2 -4 -8
    2 4 -8
    4 2 8
    2 4 -8
    4 2 8
    4 -2 -8
    -2 4 8
    -4 2 8
    2 -4 -8
    -4 2 -10
    2 -4 10
    -4 2 10
    2 -4 -10
    -2 -4 -10
    -4 -2 10
    -2 -4 10
    -4 -2 -10
    2 4 -10
    4 2 10
    4 -2 10
    -2 4 -10
    -4 2 -10
    2 -4 10
    -2 -4 -10
    -4 -2 10
    4 -2 -10
    -2 4 10
    2 4 -10
    4 2 10
    -4 2 -10
    2 -4 10
    -2 -4 -10
    -4 -2 10
    -4 2 10
    2 -4 -10
    4 -2 10
    -2 4 -10
    4 -2 10
    -2 4 -10
    2 4 10
    4 2 -10
    -2 -4 10
    -4 -2 -10
    -2 -4 10
    -4 -2 -10
    4 -2 -10
    -2 4 10
    -2 -4 10
    -4 -2 -10
    -4 2 10
    2 -4 -10
    2 4 10
    4 2 -10
    -4 2 -10
    2 -4 10
    4 -2 10
    -2 4 -10
    4 -2 12
    -2 4 -12
    -4 2 12
    2 -4 -12
    -2 -4 -12
    -4 -2 12
    -4 2 -12
    2 -4 12
    2 4 -12
    4 2 12
    -2 -4 12
    -4 -2 -12
    -4 2 -12
    2 -4 12
    4 -2 -12
    -2 4 12
    2 4 -12
    4 2 12
    -2 -4 -12
    -4 -2 12
    -2 -4 12
    -4 -2 -12
    4 -2 12
    -2 4 -12
    4 -2 12
    -2 4 -12
    -2 -4 12
    -4 -2 -12
    -4 2 12
    2 -4 -12
    -2 -4 12
    -4 -2 -12
    4 -2 -12
    -2 4 12
    2 4 12
    4 2 -12
    -4 2 12
    2 -4 -12
    3 4 -1
    4 3 1
    3 4 -1
    4 3 1
    -3 -4 1
    -4 -3 -1
    4 -3 1
    -3 4 -1
    4 -3 -1
    -3 4 1
    -4 3 1
    3 -4 -1
    4 -3 1
    -3 4 -1
    4 -3 1
    -3 4 -1
    -3 -4 1
    -4 -3 -1
    -3 -4 -1
    -4 -3 1
    3 4 1
    4 3 -1
    -4 3 -1
    3 -4 1
    4 -3 -1
    -3 4 1
    -3 -4 -1
    -4 -3 1
    -4 3 -1
    3 -4 1
    -4 3 1
    3 -4 -1
    -4 3 -1
    3 -4 1
    3 4 1
    4 3 -1
    4 -3 -1
    -3 4 1
    -3 -4 1
    -4 -3 -1
    -4 3 1
    3 -4 -1
    -3 -4 1
    -4 -3 -1
    4 -3 -1
    -3 4 1
    -4 3 1
    3 -4 -1
    -4 3 -1
    3 -4 1
    -3 -4 1
    -4 -3 -1
    -3 -4 -1
    -4 -3 1
    -4 3 -1
    3 -4 1
    -4 3 1
    3 -4 -1
    3 4 1
    4 3 -1
    -4 3 -1
    3 -4 1
    4 -3 1
    -3 4 -1
    -3 -4 1
    -4 -3 -1
    -4 3 1
    3 -4 -1
    4 -3 -1
    -3 4 1
    -3 -4 1
    -4 -3 -1
    -3 -4 1
    -4 -3 -1
    -3 -4 1
    -4 -3 -1
    3 4 -1
    4 3 1
    4 -3 -1
    -3 4 1
    -3 -4 1
    -4 -3 -1
    -3 -4 -1
    -4 -3 1
    4 -3 -1
    -3 4 1
    -4 3 1
    3 -4 -1
    3 4 1
    4 3 -1
    4 -3 1
    -3 4 -1
    4 -3 1
    -3 4 -1
    -4 3 1
    3 -4 -1
    -3 -4 1
    -4 -3 -1
    -4 3 -1
    3 -4 1
    4 -3 -1
    -3 4 1
    -4 3 1
    3 -4 -1
    4 -3 -1
    -3 4 1
    -4 3 1
    3 -4 -1
    3 4 1
    4 3 -1
    -3 -4 -1
    -4 -3 1
    -3 -4 1
    -4 -3 -1
    -3 -4 1
    -4 -3 -1
    -3 -4 -1
    -4 -3 1
    -4 3 1
    3 -4 -1
    3 4 1
    4 3 -1
    4 -3 -1
    -3 4 1
    4 -3 1
    -3 4 -1
    3 4 -1
    4 3 1
    -3 -4 1
    -4 -3 -1
    -4 3 -1
    3 -4 1
    3 4 -1
    4 3 1
    -4 3 -1
    3 -4 1
    -4 3 -1
    3 -4 1
    -3 -4 -1
    -4 -3 1
    3 4 1
    4 3 -1
    4 -3 1
    -3 4 -1
    4 -3 1
    -3 4 -1
    -3 -4 -1
    -4 -3 1
    3 4 1
    4 3 -1
    -3 -4 1
    -4 -3 -1
    4 -3 1
    -3 4 -1
    -4 3 -1
    3 -4 1
    4 -3 1
    -3 4 -1
    4 -3 -1
    -3 4 1
    -4 3 -1
    3 -4 1
    -3 -4 -1
    -4 -3 1
    4 -3 -1
    -3 4 1
    -4 3 1
    3 -4 -1
    -4 3 1
    3 -4 -1
    4 -3 1
    -3 4 -1
    -3 -4 1
    -4 -3 -1
    3 4 -1
    4 3 1
    3 4 -1
    4 3 1
    -4 3 -1
    3 -4 1
    -3 -4 1
    -4 -3 -1
    -3 -4 -1
    -4 -3 1
    4 -3 1
    -3 4 -1
    3 4 1
    4 3 -1
    -3 -4 1
    -4 -3 -1
    -3 -4 1
    -4 -3 -1
    3 4 1
    4 3 -1
    -4 3 1
    3 -4 -1
    3 4 1
    4 3 -1
    4 -3 -1
    -3 4 1
    -3 -4 1
    -4 -3 -1
    -3 -4 -1
    -4 -3 1
    -3 -4 -1
    -4 -3 1
    -3 -4 -3
    -4 -3 3
    4 -3 3
    -3 4 -3
    3 4 3
    4 3 -3
    -4 3 3
    3 -4 -3
    -4 3 -3
    3 -4 3
    -4 3 3
    3 -4 -3
    -3 -4 3
    -4 -3 -3
    4 -3 3
    -3 4 -3
    3 4 3
    4 3 -3
    -3 -4 -3
    -4 -3 3
    -3 -4 3
    -4 -3 -3
    4 -3 -3
    -3 4 3
    4 -3 3
    -3 4 -3
    -4 3 -3
    3 -4 3
    3 4 -3
    4 3 3
    -3 -4 3
    -4 -3 -3
    -4 3 -3
    3 -4 3
    4 -3 -3
    -3 4 3
    -3 -4 3
    -4 -3 -3
    3 4 -3
    4 3 3
    -3 -4 -3
    -4 -3 3
    3 4 3
    4 3 -3
    4 -3 -3
    -3 4 3
    -4 3 3
    3 -4 -3
    -3 -4 -3
    -4 -3 3
    3 4 3
    4 3 -3
    4 -3 3
    -3 4 -3
    -3 -4 3
    -4 -3 -3
    -4 3 -3
    3 -4 3
    4 -3 -3
    -3 4 3
    4 -3 3
    -3 4 -3
    -3 -4 -3
    -4 -3 3
    -4 3 -3
    3 -4 3
    4 -3 3
    -3 4 -3
    4 -3 3
    -3 4 -3
    -3 -4 3
    -4 -3 -3
    -4 3 3
    3 -4 -3
    3 4 -3
    4 3 3
    3 4 3
    4 3 -3
    -3 -4 -3
    -4 -3 3
    -3 -4 3
    -4 -3 -3
    -3 -4 3
    -4 -3 -3
    -4 3 -3
    3 -4 3
    3 4 3
    4 3 -3
    3 4 -3
    4 3 3
    -3 -4 3
    -4 -3 -3
    4 -3 -3
    -3 4 3
    -4 3 3
    3 -4 -3
    3 4 3
    4 3 -3
    -3 -4 3
    -4 -3 -3
    3 4 3
    4 3 -3
    -4 3 3
    3 -4 -3
    -4 3 -3
    3 -4 3
    -4 3 -3
    3 -4 3
    3 4 -3
    4 3 3
    3 4 -3
    4 3 3
    -3 -4 -3
    -4 -3 3
    4 -3 3
    -3 4 -3
    -3 -4 -3
    -4 -3 3
    4 -3 -3
    -3 4 3
    4 -3 -3
    -3 4 3
    -4 3 3
    3 -4 -3
    3 4 3
    4 3 -3
    3 4 3
    4 3 -3
    4 -3 3
    -3 4 -3
    -3 -4 -3
    -4 -3 3
    3 4 3
    4 3 -3
    -3 -4 3
    -4 -3 -3
    -4 3 -3
    3 -4 3
    -3 -4 3
    -4 -3 -3
    4 -3 3
    -3 4 -3
    -4 3 3
    3 -4 -3
    4 -3 3
    -3 4 -3
    -4 3 3
    3 -4 -3
    4 -3 -3
    -3 4 3
    -3 -4 3
    -4 -3 -3
    -4 3 -3
    3 -4 3
    3 4 3
    4 3 -3
    -4 3 -3
    3 -4 3
    -3 -4 -3
    -4 -3 3
    -4 3 -3
    3 -4 3
    -3 -4 -3
    -4 -3 3
    3 4 -3
    4 3 3
    -3 -4 3
    -4 -3 -3
    -4 3 3
    3 -4 -3
    4 -3 -3
    -3 4 3
    4 -3 3
    -3 4 -3
    -3 -4 3
    -4 -3 -3
    3 4 3
    4 3 -3
    3 4 3
    4 3 -3
    -4 3 3
    3 -4 -3
    3 4 -3
    4 3 3
    4 -3 -3
    -3 4 3
    -3 -4 -3
    -4 -3 3
    4 -3 3
    -3 4 -3
    -3 -4 3
    -4 -3 -3
    3 4 -3
    4 3 3
    -3 -4 3
    -4 -3 -3
    4 -3 3
    -3 4 -3
    -4 3 -3
    3 -4 3
    -4 3 3
    3 -4 -3
    4 -3 3
    -3 4 -3
    -3 -4 3
    -4 -3 -3
    -3 -4 -3
    -4 -3 3
    -3 -4 -3
    -4 -3 3
    3 4 -5
    4 3 5
    4 -3 -5
    -3 4 5
    -4 3 -5
    3 -4 5
    -3 -4 -5
    -4 -3 5
    -3 -4 -5
    -4 -3 5
    3 4 -5
    4 3 5
    -4 3 -5
    3 -4 5
    -4 3 -5
    3 -4 5
    3 4 -5
    4 3 5
    3 4 -5
    4 3 5
    -4 3 -5
    3 -4 5
    4 -3 -5
    -3 4 5
    4 -3 5
    -3 4 -5
    -3 -4 5
    -4 -3 -5
    3 4 5
    4 3 -5
    -3 -4 5
    -4 -3 -5
    3 4 5
    4 3 -5
    -4 3 5
    3 -4 -5
    -3 -4 -5
    -4 -3 5
    -3 -4 -5
    -4 -3 5
    -4 3 -5
    3 -4 5
    3 4 -5
    4 3 5
    3 4 5
    4 3 -5
    4 -3 5
    -3 4 -5
    -3 -4 5
    -4 -3 -5
    -4 3 -5
    3 -4 5
    -4 3 5
    3 -4 -5
    -4 3 5
    3 -4 -5
    -3 -4 -5
    -4 -3 5
    3 4 5
    4 3 -5
    4 -3 -5
    -3 4 5
    -4 3 -5
    3 -4 5
    -3 -4 5
    -4 -3 -5
    4 -3 -5
    -3 4 5
    -3 -4 -5
    -4 -3 5
    4 -3 5
    -3 4 -5
    -3 -4 5
    -4 -3 -5
    -3 -4 -5
    -4 -3 5
    4 -3 5
    -3 4 -5
    -4 3 5
    3 -4 -5
    3 4 5
    4 3 -5
    3 4 -5
    4 3 5
    3 4 -5
    4 3 5
    -4 3 -7
    3 -4 7
    -4 3 -7
    3 -4 7
    4 -3 -7
    -3 4 7
    -4 3 7
    3 -4 -7
    -3 -4 -7
    -4 -3 7
    3 4 -7
    4 3 7
    -3 -4 -7
    -4 -3 7
    4 -3 7
    -3 4 -7
    -4 3 -7
    3 -4 7
    -3 -4 7
    -4 -3 -7
    3 4 7
    4 3 -7
    4 -3 -7
    -3 4 7
    3 4 7
    4 3 -7
    -4 3 -7
    3 -4 7
    3 4 -7
    4 3 7
    -3 -4 -7
    -4 -3 7
    4 -3 -7
    -3 4 7
    -4 3 7
    3 -4 -7
    3 4 7
    4 3 -7
    -4 3 -7
    3 -4 7
    4 -3 7
    -3 4 -7
    3 4 -7
    4 3 7
    -4 3 7
    3 -4 -7
    -4 3 -7
    3 -4 7
    3 4 7
    4 3 -7
    -3 -4 -7
    -4 -3 7
    -3 -4 -7
    -4 -3 7
    4 -3 7
    -3 4 -7
    4 -3 7
    -3 4 -7
    -4 3 7
    3 -4 -7
    -3 -4 7
    -4 -3 -7
    -3 -4 7
    -4 -3 -7
    3 4 -7
    4 3 7
    4 -3 -7
    -3 4 7
    3 4 -7
    4 3 7
    -3 -4 -9
    -4 -3 9
    3 4 -9
    4 3 9
    -4 3 9
    3 -4 -9
    -4 3 9
    3 -4 -9
    -4 3 -9
    3 -4 9
    4 -3 -9
    -3 4 9
    -3 -4 9
    -4 -3 -9
    4 -3 9
    -3 4 -9
    -4 3 -9
    3 -4 9
    3 4 -9
    4 3 9
    -3 -4 -9
    -4 -3 9
    -4 3 -9
    3 -4 9
    4 -3 -9
    -3 4 9
    -4 3 9
    3 -4 -9
    -3 -4 9
    -4 -3 -9
    -3 -4 -9
    -4 -3 9
    3 4 9
    4 3 -9
    4 -3 9
    -3 4 -9
    -3 -4 9
    -4 -3 -9
    4 -3 9
    -3 4 -9
    4 -3 9
    -3 4 -9
    3 4 9
    4 3 -9
    -4 3 -9
    3 -4 9
    3 4 -9
    4 3 9
    4 -3 -9
    -3 4 9
    -4 3 9
    3 -4 -9
    3 4 -11
    4 3 11
    -3 -4 -11
    -4 -3 11
    4 -3 11
    -3 4 -11
    -3 -4 11
    -4 -3 -11
    -4 3 -11
    3 -4 11
    -4 3 11
    3 -4 -11
    -4 3 -11
    3 -4 11
    3 4 -11
    4 3 11
    -4 3 -11
    3 -4 11
    -3 -4 -11
    -4 -3 11
    4 -3 -11
    -3 4 11
    4 -3 -11
    -3 4 11
    -4 3 11
    3 -4 -11
    4 -3 11
    -3 4 -11
    -4 3 -11
    3 -4 11
    -3 -4 11
    -4 -3 -11
    4 -3 11
    -3 4 -11
    3 4 11
    4 3 -11
    4 -3 11
    -3 4 -11
    -3 -4 11
    -4 -3 -11
    -4 3 11
    3 -4 -11
    -3 -4 11
    -4 -3 -11
    3 4 11
    4 3 -11
    -4 -4 0
    -4 -4 0
    4 -4 0
    -4 4 0
    -4 -4 0
    -4 -4 0
    4 4 0
    4 4 0
    4 4 0
    4 4 0
    -4 4 0
    4 -4 0
    -4 4 0
    4 -4 0
    4 4 0
    4 4 0
    4 -4 0
    -4 4 0
    -4 4 0
    4 -4 0
    4 -4 0
    -4 4 0
    -4 -4 0
    -4 -4 0
    -4 4 0
    4 -4 0
    4 -4 0
    -4 4 0
    4 -4 0
    -4 4 0
    4 4 0
    4 4 0
    4 4 0
    4 4 0
    -4 4 0
    4 -4 0
    -4 -4 0
    -4 -4 0
    -4 -4 0
    -4 -4 0
    4 -4 0
    -4 4 0
    4 -4 0
    -4 4 0
    -4 -4 0
    -4 -4 0
    -4 4 0
    4 -4 0
    4 -4 0
    -4 4 0
    4 4 0
    4 4 0
    -4 -4 0
    -4 -4 0
    4 4 0
    4 4 0
    -4 -4 0
    -4 -4 0
    -4 4 0
    4 -4 0
    4 4 0
    4 4 0
    4 4 0
    4 4 0
    4 -4 0
    -4 4 0
    4 -4 0
    -4 4 0
    4 4 0
    4 4 0
    4 -4 0
    -4 4 0
    -4 4 0
    4 -4 0
    -4 4 0
    4 -4 0
    -4 4 0
    4 -4 0
    4 -4 0
    -4 4 0
    -4 4 0
    4 -4 0
    4 4 0
    4 4 0
    4 -4 0
    -4 4 0
    -4 4 0
    4 -4 0
    -4 4 0
    4 -4 0
    4 4 0
    4 4 0
    -4 -4 0
    -4 -4 0
    4 -4 0
    -4 4 0
    -4 -4 0
    -4 -4 0
    4 4 0
    4 4 0
    -4 -4 0
    -4 -4 0
    4 4 -2
    4 4 2
    -4 4 2
    4 -4 -2
    -4 -4 -2
    -4 -4 2
    -4 -4 2
    -4 -4 -2
    4 4 2
    4 4 -2
    4 4 -2
    4 4 2
    -4 -4 -2
    -4 -4 2
    4 4 2
    4 4 -2
    -4 -4 2
    -4 -4 -2
    4 4 -2
    4 4 2
    -4 -4 -2
    -4 -4 2
    -4 4 2
    4 -4 -2
    4 -4 -2
    -4 4 2
    4 -4 -2
    -4 4 2
    4 4 2
    4 4 -2
    4 -4 -2
    -4 4 2
    -4 -4 2
    -4 -4 -2
    -4 4 -2
    4 -4 2
    4 -4 2
    -4 4 -2
    -4 4 -2
    4 -4 2
    -4 4 2
    4 -4 -2
    -4 -4 -2
    -4 -4 2
    4 -4 -2
    -4 4 2
    -4 4 -2
    4 -4 2
    4 4 -2
    4 4 2
    -4 4 2
    4 -4 -2
    -4 -4 2
    -4 -4 -2
    -4 -4 -2
    -4 -4 2
    4 4 -2
    4 4 2
    4 4 2
    4 4 -2
    4 -4 -2
    -4 4 2
    4 -4 2
    -4 4 -2
    4 -4 -2
    -4 4 2
    -4 -4 2
    -4 -4 -2
    -4 4 2
    4 -4 -2
    4 4 -2
    4 4 2
    -4 4 -2
    4 -4 2
    -4 -4 2
    -4 -4 -2
    -4 -4 -2
    -4 -4 2
    -4 4 2
    4 -4 -2
    4 4 2
    4 4 -2
    4 4 2
    4 4 -2
    4 -4 2
    -4 4 -2
    -4 -4 2
    -4 -4 -2
    -4 4 -2
    4 -4 2
    -4 4 -2
    4 -4 2
    4 -4 -2
    -4 4 2
    4 -4 -2
    -4 4 2
    4 -4 2
    -4 4 -2
    4 -4 2
    -4 4 -2
    -4 -4 -2
    -4 -4 2
    4 4 -2
    4 4 2
    4 -4 2
    -4 4 -2
    4 4 2
    4 4 -2
    4 -4 2
    -4 4 -2
    -4 -4 -2
    -4 -4 2
    -4 4 -2
    4 -4 2
    -4 4 2
    4 -4 -2
    4 -4 -2
    -4 4 2
    -4 -4 2
    -4 -4 -2
    4 -4 -2
    -4 4 2
    -4 -4 -2
    -4 -4 2
    -4 -4 -2
    -4 -4 2
    4 -4 2
    -4 4 -2
    -4 4 -2
    4 -4 2
    -4 4 2
    4 -4 -2
    4 4 2
    4 4 -2
    4 4 -2
    4 4 2
    -4 4 -2
    4 -4 2
    -4 4 2
    4 -4 -2
    -4 4 2
    4 -4 -2
    -4 -4 2
    -4 -4 -2
    -4 -4 2
    -4 -4 -2
    4 4 2
    4 4 -2
    4 -4 2
    -4 4 -2
    4 4 -2
    4 4 2
    4 -4 -2
    -4 4 2
    4 4 -2
    4 4 2
    -4 -4 2
    -4 -4 -2
    -4 -4 -2
    -4 -4 2
    -4 -4 2
    -4 -4 -2
    4 4 2
    4 4 -2
    4 4 2
    4 4 -2
    4 4 -2
    4 4 2
    4 -4 2
    -4 4 -2
    4 -4 2
    -4 4 -2
    -4 -4 2
    -4 -4 -2
    4 -4 -2
    -4 4 2
    4 -4 -2
    -4 4 2
    4 -4 2
    -4 4 -2
    4 -4 -2
    -4 4 2
    -4 -4 -2
    -4 -4 2
    -4 4 -2
    4 -4 2
    4 4 2
    4 4 -2
    4 4 -2
    4 4 2
    4 -4 2
    -4 4 -2
    4 4 -2
    4 4 2
    4 -4 -2
    -4 4 2
    -4 4 -2
    4 -4 2
    -4 4 -2
    4 -4 2
    -4 -4 -2
    -4 -4 2
    -4 4 2
    4 -4 -2
    -4 -4 2
    -4 -4 -2
    -4 4 -2
    4 -4 2
    -4 -4 -2
    -4 -4 2
    -4 -4 4
    -4 -4 -4
    -4 4 -4
    4 -4 4
    4 4 4
    4 4 -4
    -4 -4 -4
    -4 -4 4
    4 4 -4
    4 4 4
    -4 -4 4
    -4 -4 -4
    4 4 -4
    4 4 4
    -4 -4 -4
    -4 -4 4
    4 4 4
    4 4 -4
    -4 -4 4
    -4 -4 -4
    4 -4 4
    -4 4 -4
    4 -4 -4
    -4 4 4
    4 4 4
    4 4 -4
    -4 4 -4
    4 -4 4
    -4 -4 -4
    -4 -4 4
    4 4 -4
    4 4 4
    -4 4 4
    4 -4 -4
    -4 4 -4
    4 -4 4
    -4 -4 4
    -4 -4 -4
    -4 4 -4
    4 -4 4
    4 4 -4
    4 4 4
    4 -4 4
    -4 4 -4
    -4 -4 4
    -4 -4 -4
    4 -4 4
    -4 4 -4
    4 4 -4
    4 4 4
    -4 4 4
    4 -4 -4
    4 -4 -4
    -4 4 4
    -4 -4 4
    -4 -4 -4
    -4 -4 -4
    -4 -4 4
    -4 4 -4
    4 -4 4
    4 4 4
    4 4 -4
    4 4 4
    4 4 -4
    -4 -4 -4
    -4 -4 4
    -4 -4 4
    -4 -4 -4
    -4 4 4
    4 -4 -4
    4 -4 -4
    -4 4 4
    -4 -4 4
    -4 -4 -4
    -4 4 4
    4 -4 -4
    4 -4 4
    -4 4 -4
    -4 -4 4
    -4 -4 -4
    -4 4 -4
    4 -4 4
    4 4 -4
    4 4 4
    4 -4 -4
    -4 4 4
    4 -4 4
    -4 4 -4
    4 4 4
    4 4 -4
    -4 -4 4
    -4 -4 -4
    4 4 4
    4 4 -4
    -4 4 4
    4 -4 -4
    4 4 4
    4 4 -4
    4 4 4
    4 4 -4
    4 -4 -4
    -4 4 4
    -4 -4 4
    -4 -4 -4
    -4 -4 -4
    -4 -4 4
    -4 -4 -4
    -4 -4 4
    -4 4 -4
    4 -4 4
    4 -4 -4
    -4 4 4
    -4 -4 4
    -4 -4 -4
    -4 -4 -4
    -4 -4 4
    4 -4 -4
    -4 4 4
    -4 4 4
    4 -4 -4
    -4 4 -4
    4 -4 4
    -4 -4 4
    -4 -4 -4
    4 4 4
    4 4 -4
    -4 -4 -4
    -4 -4 4
    -4 -4 -4
    -4 -4 4
    -4 -4 4
    -4 -4 -4
    4 4 -4
    4 4 4
    4 4 4
    4 4 -4
    4 -4 4
    -4 4 -4
    4 4 -4
    4 4 4
    4 4 -4
    4 4 4
    -4 -4 4
    -4 -4 -4
    4 -4 4
    -4 4 -4
    4 -4 -6
    -4 4 6
    -4 4 -6
    4 -4 6
    -4 4 -6
    4 -4 6
    -4 -4 -6
    -4 -4 6
    -4 -4 6
    -4 -4 -6
    4 -4 6
    -4 4 -6
    4 4 -6
    4 4 6
    -4 4 -6
    4 -4 6
    -4 4 6
    4 -4 -6
    -4 -4 -6
    -4 -4 6
    4 -4 -6
    -4 4 6
    -4 -4 6
    -4 -4 -6
    4 4 -6
    4 4 6
    4 4 6
    4 4 -6
    -4 4 -6
    4 -4 6
    4 4 6
    4 4 -6
    -4 4 6
    4 -4 -6
    -4 4 -6
    4 -4 6
    -4 -4 -6
    -4 -4 6
    4 4 6
    4 4 -6
    4 -4 -6
    -4 4 6
    4 4 -6
    4 4 6
    4 4 -6
    4 4 6
    -4 4 -6
    4 -4 6
    -4 -4 6
    -4 -4 -6
    -4 -4 6
    -4 -4 -6
    -4 -4 -6
    -4 -4 6
    4 4 -6
    4 4 6
    4 -4 6
    -4 4 -6
    4 -4 6
    -4 4 -6
    4 4 6
    4 4 -6
    4 4 6
    4 4 -6
    4 -4 -6
    -4 4 6
    -4 4 6
    4 -4 -6
    -4 4 6
    4 -4 -6
    -4 -4 -6
    -4 -4 6
    4 -4 6
    -4 4 -6
    4 -4 -8
    -4 4 8
    -4 -4 -8
    -4 -4 8
    -4 -4 -8
    -4 -4 8
    4 -4 8
    -4 4 -8
    -4 -4 8
    -4 -4 -8
    4 4 8
    4 4 -8
    -4 4 -8
    4 -4 8
    -4 4 8
    4 -4 -8
    -4 4 -8
    4 -4 8
    4 -4 -8
    -4 4 8
    4 4 -8
    4 4 8
    -4 4 -8
    4 -4 8
    4 -4 -8
    -4 4 8
    -4 -4 -8
    -4 -4 8
    4 -4 8
    -4 4 -8
    4 4 8
    4 4 -8
    4 4 -8
    4 4 8
    4 4 -8
    4 4 8
    -4 4 -8
    4 -4 8
    -4 4 8
    4 -4 -8
    -4 -4 -8
    -4 -4 8
    -4 4 8
    4 -4 -8
    4 -4 8
    -4 4 -8
    4 4 8
    4 4 -8
    4 -4 8
    -4 4 -8
    -4 -4 8
    -4 -4 -8
    -4 -4 8
    -4 -4 -8
    4 -4 -8
    -4 4 8
    -4 4 10
    4 -4 -10
    4 -4 10
    -4 4 -10
    -4 -4 10
    -4 -4 -10
    -4 4 -10
    4 -4 10
    -4 4 10
    4 -4 -10
    -4 4 -10
    4 -4 10
    4 4 -10
    4 4 10
    -4 -4 -10
    -4 -4 10
    -4 -4 -10
    -4 -4 10
    -4 4 -10
    4 -4 10
    4 -4 -10
    -4 4 10
    4 4 -10
    4 4 10
    4 -4 10
    -4 4 -10
    4 4 -10
    4 4 10
    4 -4 10
    -4 4 -10
    -4 4 10
    4 -4 -10
    4 4 10
    4 4 -10
    4 -4 10
    -4 4 -10
    -4 -4 10
    -4 -4 -10
    -4 4 10
    4 -4 -10
    4 -4 -10
    -4 4 10
    -4 4 -10
    4 -4 10
    4 4 10
    4 4 -10
    -4 -4 10
    -4 -4 -10
    -4 4 12
    4 -4 -12
    -4 4 -12
    4 -4 12
    4 -4 12
    -4 4 -12
    -4 -4 12
    -4 -4 -12
    -4 4 12
    4 -4 -12
    4 -4 12
    -4 4 -12
    -5 -4 1
    -4 -5 -1
    4 -5 1
    -5 4 -1
    -4 5 -1
    5 -4 1
    4 -5 -1
    -5 4 1
    -4 5 1
    5 -4 -1
    -5 -4 -1
    -4 -5 1
    4 -5 1
    -5 4 -1
    -4 5 1
    5 -4 -1
    5 4 -1
    4 5 1
    -4 5 -1
    5 -4 1
    4 -5 -1
    -5 4 1
    -5 -4 1
    -4 -5 -1
    5 4 1
    4 5 -1
    -4 5 -1
    5 -4 1
    -5 -4 1
    -4 -5 -1
    4 -5 -1
    -5 4 1
    -5 -4 1
    -4 -5 -1
    -5 -4 -1
    -4 -5 1
    4 -5 -1
    -5 4 1
    -5 -4 -1
    -4 -5 1
    -4 5 -1
    5 -4 1
    -4 5 1
    5 -4 -1
    -5 -4 1
    -4 -5 -1
    -4 5 1
    5 -4 -1
    4 -5 1
    -5 4 -1
    -5 -4 1
    -4 -5 -1
    -5 -4 -1
    -4 -5 1
    4 -5 -1
    -5 4 1
    -4 5 1
    5 -4 -1
    -4 5 1
    5 -4 -1
    -4 5 -1
    5 -4 1
    4 -5 1
    -5 4 -1
    5 4 1
    4 5 -1
    -5 -4 1
    -4 -5 -1
    -5 -4 -1
    -4 -5 1
    -4 5 -1
    5 -4 1
    4 -5 1
    -5 4 -1
    -5 -4 1
    -4 -5 -1
    -4 5 -1
    5 -4 1
    -5 -4 1
    -4 -5 -1
    -5 -4 1
    -4 -5 -1
    -5 -4 1
    -4 -5 -1
    -5 -4 -1
    -4 -5 1
    5 4 1
    4 5 -1
    4 -5 -1
    -5 4 1
    4 -5 -1
    -5 4 1
    5 4 1
    4 5 -1
    -4 5 -1
    5 -4 1
    5 4 -1
    4 5 1
    4 -5 1
    -5 4 -1
    -4 5 -1
    5 -4 1
    5 4 1
    4 5 -1
    -4 5 1
    5 -4 -1
    4 -5 -1
    -5 4 1
    -5 -4 -1
    -4 -5 1
    -5 -4 1
    -4 -5 -1
    5 4 1
    4 5 -1
    4 -5 1
    -5 4 -1
    4 -5 -1
    -5 4 1
    5 4 -1
    4 5 1
    -5 -4 -1
    -4 -5 1
    -4 5 1
    5 -4 -1
    5 4 1
    4 5 -1
    -4 5 -1
    5 -4 1
    -4 5 -1
    5 -4 1
    4 -5 -1
    -5 4 1
    4 -5 1
    -5 4 -1
    -5 -4 1
    -4 -5 -1
    -5 -4 -1
    -4 -5 1
    5 4 1
    4 5 -1
    -5 -4 1
    -4 -5 -1
    -4 5 -1
    5 -4 1
    5 4 -1
    4 5 1
    -5 -4 1
    -4 -5 -1
    4 -5 1
    -5 4 -1
    -5 -4 1
    -4 -5 -1
    4 -5 -1
    -5 4 1
    -5 -4 -1
    -4 -5 1
    -4 5 1
    5 -4 -1
    -4 5 1
    5 -4 -1
    5 4 -1
    4 5 1
    4 -5 1
    -5 4 -1
    4 -5 -1
    -5 4 1
    -5 -4 1
    -4 -5 -1
    4 -5 1
    -5 4 -1
    4 -5 -1
    -5 4 1
    5 4 1
    4 5 -1
    -4 5 -1
    5 -4 1
    -5 -4 1
    -4 -5 -1
    5 4 1
    4 5 -1
    -5 -4 1
    -4 -5 -1
    4 -5 1
    -5 4 -1
    -4 5 -1
    5 -4 1
    -4 5 1
    5 -4 -1
    -4 5 -1
    5 -4 1
    -5 -4 1
    -4 -5 -1
    4 -5 -1
    -5 4 1
    5 4 -1
    4 5 1
    -5 -4 -1
    -4 -5 1
    -5 -4 -1
    -4 -5 1
    -5 -4 1
    -4 -5 -1
    5 4 -1
    4 5 1
    -5 -4 -1
    -4 -5 1
    -5 -4 1
    -4 -5 -1
    -5 -4 -3
    -4 -5 3
    4 -5 -3
    -5 4 3
    5 4 3
    4 5 -3
    -4 5 -3
    5 -4 3
    4 -5 -3
    -5 4 3
    -5 -4 3
    -4 -5 -3
    -5 -4 3
    -4 -5 -3
    -5 -4 3
    -4 -5 -3
    4 -5 3
    -5 4 -3
    5 4 -3
    4 5 3
    5 4 3
    4 5 -3
    4 -5 -3
    -5 4 3
    5 4 -3
    4 5 3
    -4 5 3
    5 -4 -3
    -4 5 -3
    5 -4 3
    4 -5 3
    -5 4 -3
    -4 5 -3
    5 -4 3
    5 4 -3
    4 5 3
    -5 -4 -3
    -4 -5 3
    4 -5 -3
    -5 4 3
    -5 -4 3
    -4 -5 -3
    -4 5 3
    5 -4 -3
    5 4 3
    4 5 -3
    -5 -4 -3
    -4 -5 3
    -5 -4 -3
    -4 -5 3
    5 4 3
    4 5 -3
    -4 5 -3
    5 -4 3
    4 -5 3
    -5 4 -3
    -5 -4 -3
    -4 -5 3
    5 4 -3
    4 5 3
    4 -5 -3
    -5 4 3
    -4 5 3
    5 -4 -3
    -4 5 3
    5 -4 -3
    5 4 3
    4 5 -3
    5 4 -3
    4 5 3
    -5 -4 -3
    -4 -5 3
    -5 -4 3
    -4 -5 -3
    -4 5 3
    5 -4 -3
    -5 -4 3
    -4 -5 -3
    5 4 3
    4 5 -3
    -5 -4 3
    -4 -5 -3
    -5 -4 3
    -4 -5 -3
    -4 5 -3
    5 -4 3
    4 -5 -3
    -5 4 3
    -5 -4 -3
    -4 -5 3
    4 -5 -3
    -5 4 3
    5 4 3
    4 5 -3
    -5 -4 3
    -4 -5 -3
    -4 5 3
    5 -4 -3
    5 4 3
    4 5 -3
    -4 5 3
    5 -4 -3
    5 4 -3
    4 5 3
    -4 5 -3
    5 -4 3
    5 4 -3
    4 5 3
    -5 -4 -3
    -4 -5 3
    -4 5 -3
    5 -4 3
    5 4 3
    4 5 -3
    -4 5 3
    5 -4 -3
    4 -5 3
    -5 4 -3
    -5 -4 3
    -4 -5 -3
    4 -5 3
    -5 4 -3
    4 -5 3
    -5 4 -3
    -5 -4 3
    -4 -5 -3
    -5 -4 3
    -4 -5 -3
    -5 -4 -3
    -4 -5 3
    4 -5 -3
    -5 4 3
    -5 -4 3
    -4 -5 -3
    5 4 3
    4 5 -3
    -5 -4 3
    -4 -5 -3
    4 -5 3
    -5 4 -3
    -4 5 -3
    5 -4 3
    -4 5 -3
    5 -4 3
    -4 5 3
    5 -4 -3
    4 -5 -3
    -5 4 3
    5 4 -3
    4 5 3
    4 -5 3
    -5 4 -3
    -5 -4 -3
    -4 -5 3
    4 -5 3
    -5 4 -3
    -5 -4 3
    -4 -5 -3
    -4 5 -3
    5 -4 3
    -5 -4 3
    -4 -5 -3
    -5 -4 -3
    -4 -5 3
    -5 -4 -3
    -4 -5 3
    -5 -4 -3
    -4 -5 3
    -4 5 3
    5 -4 -3
    -4 5 3
    5 -4 -3
    5 4 3
    4 5 -3
    5 4 3
    4 5 -3
    -5 -4 -3
    -4 -5 3
    4 -5 -3
    -5 4 3
    5 4 -3
    4 5 3
    5 4 -3
    4 5 3
    -5 -4 3
    -4 -5 -3
    5 4 -3
    4 5 3
    -4 5 -5
    5 -4 5
    4 -5 -5
    -5 4 5
    5 4 -5
    4 5 5
    -5 -4 -5
    -4 -5 5
    -4 5 -5
    5 -4 5
    -5 -4 -5
    -4 -5 5
    5 4 -5
    4 5 5
    -4 5 -5
    5 -4 5
    5 4 -5
    4 5 5
    -4 5 -5
    5 -4 5
    5 4 5
    4 5 -5
    -5 -4 -5
    -4 -5 5
    -4 5 -5
    5 -4 5
    5 4 -5
    4 5 5
    -4 5 5
    5 -4 -5
    5 4 -5
    4 5 5
    4 -5 -5
    -5 4 5
    5 4 5
    4 5 -5
    -5 -4 5
    -4 -5 -5
    4 -5 5
    -5 4 -5
    -5 -4 -5
    -4 -5 5
    4 -5 5
    -5 4 -5
    -5 -4 -5
    -4 -5 5
    5 4 5
    4 5 -5
    -5 -4 5
    -4 -5 -5
    5 4 5
    4 5 -5
    4 -5 -5
    -5 4 5
    -4 5 5
    5 -4 -5
    4 -5 5
    -5 4 -5
    5 4 -5
    4 5 5
    -4 5 5
    5 -4 -5
    -5 -4 -5
    -4 -5 5
    -4 5 5
    5 -4 -5
    4 -5 -5
    -5 4 5
    -5 -4 5
    -4 -5 -5
    4 -5 5
    -5 4 -5
    -4 5 -5
    5 -4 5
    5 4 5
    4 5 -5
    5 4 -5
    4 5 5
    4 -5 5
    -5 4 -5
    -5 -4 5
    -4 -5 -5
    -5 -4 -5
    -4 -5 5
    5 4 -5
    4 5 5
    -4 5 -7
    5 -4 7
    4 -5 -7
    -5 4 7
    -4 5 -7
    5 -4 7
    -5 -4 -7
    -4 -5 7
    -4 5 -7
    5 -4 7
    -5 -4 7
    -4 -5 -7
    5 4 7
    4 5 -7
    4 -5 7
    -5 4 -7
    4 -5 -7
    -5 4 7
    -4 5 7
    5 -4 -7
    -4 5 -7
    5 -4 7
    5 4 -7
    4 5 7
    -5 -4 -7
    -4 -5 7
    5 4 7
    4 5 -7
    5 4 -7
    4 5 7
    -4 5 7
    5 -4 -7
    -4 5 -7
    5 -4 7
    -5 -4 -7
    -4 -5 7
    4 -5 7
    -5 4 -7
    4 -5 -7
    -5 4 7
    -4 5 -7
    5 -4 7
    -5 -4 7
    -4 -5 -7
    -5 -4 7
    -4 -5 -7
    -4 5 7
    5 -4 -7
    5 4 7
    4 5 -7
    -4 5 7
    5 -4 -7
    5 4 -7
    4 5 7
    4 -5 7
    -5 4 -7
    4 -5 7
    -5 4 -7
    -5 -4 -7
    -4 -5 7
    4 -5 -7
    -5 4 7
    4 -5 -9
    -5 4 9
    -5 -4 9
    -4 -5 -9
    -5 -4 -9
    -4 -5 9
    -4 5 9
    5 -4 -9
    4 -5 9
    -5 4 -9
    -4 5 -9
    5 -4 9
    -4 5 -9
    5 -4 9
    -5 -4 -9
    -4 -5 9
    5 4 -9
    4 5 9
    4 -5 -9
    -5 4 9
    5 4 9
    4 5 -9
    -4 5 -9
    5 -4 9
    -5 -4 -9
    -4 -5 9
    4 -5 -9
    -5 4 9
    5 4 -9
    4 5 9
    -5 -4 9
    -4 -5 -9
    -4 5 9
    5 -4 -9
    -4 5 -9
    5 -4 9
    5 4 -9
    4 5 9
    -5 -4 -9
    -4 -5 9
    4 -5 9
    -5 4 -9
    5 4 9
    4 5 -9
    -5 -4 9
    -4 -5 -9
    4 -5 -9
    -5 4 9
    4 -5 9
    -5 4 -9
    4 -5 9
    -5 4 -9
    -4 5 9
    5 -4 -9
    -4 5 11
    5 -4 -11
    -5 -4 -11
    -4 -5 11
    -5 -4 11
    -4 -5 -11
    4 -5 11
    -5 4 -11
    -4 5 -11
    5 -4 11
    -4 5 -11
    5 -4 11
    5 4 -11
    4 5 11
    4 -5 -11
    -5 4 11
    -4 5 -11
    5 -4 11
    4 -5 11
    -5 4 -11
    -4 5 11
    5 -4 -11
    -4 5 -11
    5 -4 11
    5 4 -11
    4 5 11
    -5 -4 11
    -4 -5 -11
    4 -5 11
    -5 4 -11
    -4 5 11
    5 -4 -11
    -5 -4 11
    -4 -5 -11
    4 -5 11
    -5 4 -11
    5 4 11
    4 5 -11
    4 -5 11
    -5 4 -11
    4 -5 -11
    -5 4 11
    -5 -4 11
    -4 -5 -11
    -5 -3 0
    -3 -5 0
    5 3 0
    3 5 0
    -3 5 0
    5 -3 0
    5 3 0
    3 5 0
    -5 -3 0
    -3 -5 0
    -5 -3 0
    -3 -5 0
    5 3 0
    3 5 0
    3 -5 0
    -5 3 0
    -3 5 0
    5 -3 0
    -3 5 0
    5 -3 0
    3 -5 0
    -5 3 0
    3 -5 0
    -5 3 0
    -5 -3 0
    -3 -5 0
    -5 -3 0
    -3 -5 0
    5 3 0
    3 5 0
    3 -5 0
    -5 3 0
    -3 5 0
    5 -3 0
    3 -5 0
    -5 3 0
    -3 5 0
    5 -3 0
    3 -5 0
    -5 3 0
    5 3 0
    3 5 0
    3 -5 0
    -5 3 0
    -3 5 0
    5 -3 0
    -5 -3 0
    -3 -5 0
    -3 5 0
    5 -3 0
    5 3 0
    3 5 0
    -3 5 0
    5 -3 0
    -3 5 0
    5 -3 0
    -5 -3 0
    -3 -5 0
    5 3 0
    3 5 0
    3 -5 0
    -5 3 0
    3 -5 0
    -5 3 0
    -5 -3 0
    -3 -5 0
    -5 -3 0
    -3 -5 0
    -3 5 0
    5 -3 0
    5 3 0
    3 5 0
    -5 -3 0
    -3 -5 0
    3 -5 0
    -5 3 0
    5 3 0
    3 5 0
    -3 5 0
    5 -3 0
    -3 5 0
    5 -3 0
    3 -5 0
    -5 3 0
    -5 -3 0
    -3 -5 0
    -5 -3 0
    -3 -5 0
    -3 5 0
    5 -3 0
    3 -5 0
    -5 3 0
    5 3 0
    3 5 0
    5 3 0
    3 5 0
    3 -5 0
    -5 3 0
    5 3 2
    3 5 -2
    -3 5 2
    5 -3 -2
    3 -5 -2
    -5 3 2
    5 3 2
    3 5 -2
    -5 -3 2
    -3 -5 -2
    -3 5 2
    5 -3 -2
    3 -5 2
    -5 3 -2
    -5 -3 2
    -3 -5 -2
    5 3 2
    3 5 -2
    -5 -3 -2
    -3 -5 2
    3 -5 -2
    -5 3 2
    3 -5 -2
    -5 3 2
    -5 -3 2
    -3 -5 -2
    -5 -3 2
    -3 -5 -2
    5 3 -2
    3 5 2
    -5 -3 -2
    -3 -5 2
    -3 5 -2
    5 -3 2
    -3 5 2
    5 -3 -2
    3 -5 -2
    -5 3 2
    -3 5 2
    5 -3 -2
    -5 -3 -2
    -3 -5 2
    -5 -3 2
    -3 -5 -2
    -3 5 -2
    5 -3 2
    5 3 2
    3 5 -2
    -5 -3 2
    -3 -5 -2
    3 -5 2
    -5 3 -2
    -3 5 -2
    5 -3 2
    -3 5 2
    5 -3 -2
    5 3 -2
    3 5 2
    -3 5 -2
    5 -3 2
    -5 -3 -2
    -3 -5 2
    3 -5 2
    -5 3 -2
    3 -5 -2
    -5 3 2
    -3 5 -2
    5 -3 2
    5 3 2
    3 5 -2
    -5 -3 -2
    -3 -5 2
    -3 5 2
    5 -3 -2
    3 -5 -2
    -5 3 2
    -5 -3 -2
    -3 -5 2
    -5 -3 2
    -3 -5 -2
    5 3 -2
    3 5 2
    -3 5 2
    5 -3 -2
    -5 -3 2
    -3 -5 -2
    3 -5 2
    -5 3 -2
    3 -5 -2
    -5 3 2
    -5 -3 -2
    -3 -5 2
    -5 -3 2
    -3 -5 -2
    -3 5 -2
    5 -3 2
    -5 -3 2
    -3 -5 -2
    5 3 2
    3 5 -2
    5 3 2
    3 5 -2
    -5 -3 -2
    -3 -5 2
    5 3 2
    3 5 -2
    5 3 2
    3 5 -2
    3 -5 2
    -5 3 -2
    3 -5 2
    -5 3 -2
    -3 5 -2
    5 -3 2
    5 3 2
    3 5 -2
    3 -5 -2
    -5 3 2
    5 3 -2
    3 5 2
    -5 -3 2
    -3 -5 -2
    5 3 2
    3 5 -2
    -3 5 2
    5 -3 -2
    3 -5 -2
    -5 3 2
    -5 -3 2
    -3 -5 -2
    3 -5 2
    -5 3 -2
    -5 -3 -2
    -3 -5 2
    -5 -3 -2
    -3 -5 2
    -5 -3 2
    -3 -5 -2
    3 -5 2
    -5 3 -2
    -3 5 -2
    5 -3 2
    -3 5 2
    5 -3 -2
    3 -5 -2
    -5 3 2
    -3 5 -2
    5 -3 2
    -3 5 -2
    5 -3 2
    5 3 -2
    3 5 2
    -3 5 2
    5 -3 -2
    -5 -3 2
    -3 -5 -2
    -5 -3 2
    -3 -5 -2
    -5 -3 -2
    -3 -5 2
    -5 -3 2
    -3 -5 -2
    -5 -3 -2
    -3 -5 2
    -3 5 2
    5 -3 -2
    3 -5 2
    -5 3 -2
    5 3 2
    3 5 -2
    -5 -3 2
    -3 -5 -2
    3 -5 2
    -5 3 -2
    5 3 -2
    3 5 2
    5 3 2
    3 5 -2
    -5 -3 -2
    -3 -5 2
    -3 5 2
    5 -3 -2
    -3 5 -2
    5 -3 2
    -5 -3 2
    -3 -5 -2
    3 -5 2
    -5 3 -2
    -5 -3 -2
    -3 -5 2
    -3 5 2
    5 -3 -2
    -3 5 2
    5 -3 -2
    3 -5 -2
    -5 3 2
    -3 5 -2
    5 -3 2
    -5 -3 2
    -3 -5 -2
    5 3 2
    3 5 -2
    -5 -3 2
    -3 -5 -2
    3 -5 -2
    -5 3 2
    -5 -3 -2
    -3 -5 2
    5 3 -2
    3 5 2
    5 3 -4
    3 5 4
    -3 5 -4
    5 -3 4
    -3 5 4
    5 -3 -4
    3 -5 4
    -5 3 -4
    -5 -3 -4
    -3 -5 4
    5 3 4
    3 5 -4
    5 3 4
    3 5 -4
    5 3 4
    3 5 -4
    -5 -3 4
    -3 -5 -4
    -5 -3 4
    -3 -5 -4
    -5 -3 -4
    -3 -5 4
    5 3 -4
    3 5 4
    -3 5 -4
    5 -3 4
    3 -5 -4
    -5 3 4
    -3 5 -4
    5 -3 4
    -5 -3 4
    -3 -5 -4
    5 3 -4
    3 5 4
    -5 -3 -4
    -3 -5 4
    -5 -3 4
    -3 -5 -4
    -3 5 -4
    5 -3 4
    5 3 -4
    3 5 4
    -5 -3 4
    -3 -5 -4
    -5 -3 4
    -3 -5 -4
    5 3 4
    3 5 -4
    -3 5 4
    5 -3 -4
    -5 -3 -4
    -3 -5 4
    3 -5 -4
    -5 3 4
    3 -5 -4
    -5 3 4
    -5 -3 4
    -3 -5 -4
    -5 -3 4
    -3 -5 -4
    -3 5 4
    5 -3 -4
    5 3 -4
    3 5 4
    -3 5 -4
    5 -3 4
    3 -5 4
    -5 3 -4
    5 3 4
    3 5 -4
    -5 -3 -4
    -3 -5 4
    3 -5 4
    -5 3 -4
    -3 5 -4
    5 -3 4
    -3 5 4
    5 -3 -4
    -5 -3 -4
    -3 -5 4
    -5 -3 4
    -3 -5 -4
    -5 -3 4
    -3 -5 -4
    5 3 4
    3 5 -4
    -5 -3 -4
    -3 -5 4
    3 -5 -4
    -5 3 4
    5 3 4
    3 5 -4
    5 3 -4
    3 5 4
    5 3 4
    3 5 -4
    -5 -3 4
    -3 -5 -4
    -5 -3 4
    -3 -5 -4
    -3 5 4
    5 -3 -4
    3 -5 -4
    -5 3 4
    5 3 4
    3 5 -4
    5 3 4
    3 5 -4
    -5 -3 4
    -3 -5 -4
    -3 5 -4
    5 -3 4
    -5 -3 -4
    -3 -5 4
    3 -5 4
    -5 3 -4
    -3 5 4
    5 -3 -4
    -5 -3 -4
    -3 -5 4
    -5 -3 -4
    -3 -5 4
    5 3 4
    3 5 -4
    5 3 -4
    3 5 4
    5 3 -4
    3 5 4
    -5 -3 4
    -3 -5 -4
    3 -5 4
    -5 3 -4
    -3 5 -4
    5 -3 4
    3 -5 -4
    -5 3 4
    3 -5 -4
    -5 3 4
    3 -5 4
    -5 3 -4
    -5 -3 -6
    -3 -5 6
    -3 5 -6
    5 -3 6
    -3 5 -6
    5 -3 6
    -5 -3 -6
    -3 -5 6
    3 -5 -6
    -5 3 6
    5 3 -6
    3 5 6
    -5 -3 -6
    -3 -5 6
    -5 -3 -6
    -3 -5 6
    5 3 -6
    3 5 6
    3 -5 6
    -5 3 -6
    5 3 6
    3 5 -6
    -3 5 -6
    5 -3 6
    -3 5 -6
    5 -3 6
    5 3 6
    3 5 -6
    -5 -3 6
    -3 -5 -6
    -3 5 6
    5 -3 -6
    3 -5 -6
    -5 3 6
    5 3 6
    3 5 -6
    -3 5 6
    5 -3 -6
    3 -5 6
    -5 3 -6
    3 -5 -6
    -5 3 6
    -3 5 -6
    5 -3 6
    5 3 -6
    3 5 6
    -5 -3 -6
    -3 -5 6
    3 -5 -6
    -5 3 6
    5 3 -6
    3 5 6
    -5 -3 6
    -3 -5 -6
    -5 -3 -6
    -3 -5 6
    3 -5 6
    -5 3 -6
    -5 -3 6
    -3 -5 -6
    -5 -3 -6
    -3 -5 6
    -3 5 6
    5 -3 -6
    5 3 6
    3 5 -6
    -3 5 6
    5 -3 -6
    3 -5 6
    -5 3 -6
    -3 5 -6
    5 -3 6
    3 -5 -8
    -5 3 8
    -3 5 -8
    5 -3 8
    3 -5 8
    -5 3 -8
    3 -5 -8
    -5 3 8
    -3 5 8
    5 -3 -8
    -5 -3 -8
    -3 -5 8
    5 3 -8
    3 5 8
    -3 5 -8
    5 -3 8
    -5 -3 -8
    -3 -5 8
    5 3 8
    3 5 -8
    -5 -3 8
    -3 -5 -8
    -5 -3 -8
    -3 -5 8
    3 -5 -8
    -5 3 8
    -3 5 -8
    5 -3 8
    5 3 -8
    3 5 8
    3 -5 8
    -5 3 -8
    5 3 8
    3 5 -8
    -5 -3 8
    -3 -5 -8
    -3 5 -8
    5 -3 8
    3 -5 -8
    -5 3 8
    -3 5 8
    5 -3 -8
    5 3 -8
    3 5 8
    -3 5 8
    5 -3 -8
    5 3 8
    3 5 -8
    -5 -3 8
    -3 -5 -8
    -5 -3 -8
    -3 -5 8
    3 -5 8
    -5 3 -8
    3 -5 8
    -5 3 -8
    -5 -3 10
    -3 -5 -10
    3 -5 -10
    -5 3 10
    3 -5 10
    -5 3 -10
    -3 5 -10
    5 -3 10
    -3 5 -10
    5 -3 10
    -3 5 10
    5 -3 -10
    -5 -3 -10
    -3 -5 10
    -5 -3 -10
    -3 -5 10
    -3 5 10
    5 -3 -10
    5 3 -10
    3 5 10
    3 -5 -10
    -5 3 10
    -3 5 -10
    5 -3 10
    5 3 -10
    3 5 10
    5 3 10
    3 5 -10
    -3 5 -10
    5 -3 10
    3 -5 10
    -5 3 -10
    -3 5 10
    5 -3 -10
    3 -5 10
    -5 3 -10
    -5 -3 10
    -3 -5 -10
    5 3 10
    3 5 -10
    -3 5 10
    5 -3 -10
    -5 -3 -10
    -3 -5 10
    3 -5 -10
    -5 3 10
    3 -5 10
    -5 3 -10
    -5 -3 10
    -3 -5 -10
    3 -5 12
    -5 3 -12
    -3 5 -12
    5 -3 12
    3 -5 -12
    -5 3 12
    -5 -3 12
    -3 -5 -12
    3 -5 12
    -5 3 -12
    -3 5 12
    5 -3 -12
    5 2 1
    2 5 -1
    -5 -2 1
    -2 -5 -1
    2 -5 1
    -5 2 -1
    -5 -2 -1
    -2 -5 1
    5 2 -1
    2 5 1
    -2 5 1
    5 -2 -1
    -2 5 1
    5 -2 -1
    5 2 -1
    2 5 1
    -5 -2 -1
    -2 -5 1
    -5 -2 1
    -2 -5 -1
    -5 -2 1
    -2 -5 -1
    2 -5 -1
    -5 2 1
    -2 5 1
    5 -2 -1
    2 -5 -1
    -5 2 1
    5 2 -1
    2 5 1
    -2 5 -1
    5 -2 1
    2 -5 -1
    -5 2 1
    2 -5 1
    -5 2 -1
    -2 5 1
    5 -2 -1
    5 2 1
    2 5 -1
    2 -5 -1
    -5 2 1
    -5 -2 -1
    -2 -5 1
    -2 5 -1
    5 -2 1
    5 2 -1
    2 5 1
    -2 5 -1
    5 -2 1
    -5 -2 1
    -2 -5 -1
    2 -5 1
    -5 2 -1
    -5 -2 -1
    -2 -5 1
    -2 5 -1
    5 -2 1
    2 -5 1
    -5 2 -1
    -5 -2 -1
    -2 -5 1
    -2 5 -1
    5 -2 1
    5 2 -1
    2 5 1
    5 2 -1
    2 5 1
    -2 5 1
    5 -2 -1
    2 -5 -1
    -5 2 1
    -5 -2 1
    -2 -5 -1
    5 2 1
    2 5 -1
    -5 -2 -1
    -2 -5 1
    -2 5 -1
    5 -2 1
    2 -5 -1
    -5 2 1
    -2 5 1
    5 -2 -1
    2 -5 1
    -5 2 -1
    -5 -2 -1
    -2 -5 1
    5 2 1
    2 5 -1
    -2 5 -1
    5 -2 1
    2 -5 1
    -5 2 -1
    -5 -2 1
    -2 -5 -1
    5 2 1
    2 5 -1
    2 -5 -1
    -5 2 1
    2 -5 1
    -5 2 -1
    2 -5 -1
    -5 2 1
    -5 -2 1
    -2 -5 -1
    -5 -2 -1
    -2 -5 1
    5 2 -1
    2 5 1
    2 -5 -1
    -5 2 1
    -2 5 -1
    5 -2 1
    -5 -2 1
    -2 -5 -1
    -2 5 -1
    5 -2 1
    -5 -2 1
    -2 -5 -1
    5 2 1
    2 5 -1
    2 -5 1
    -5 2 -1
    -5 -2 -1
    -2 -5 1
    -2 5 1
    5 -2 -1
    -5 -2 1
    -2 -5 -1
    2 -5 -1
    -5 2 1
    -2 5 1
    5 -2 -1
    -2 5 -1
    5 -2 1
    2 -5 -1
    -5 2 1
    -5 -2 -1
    -2 -5 1
    5 2 -1
    2 5 1
    -5 -2 -1
    -2 -5 1
    2 -5 -1
    -5 2 1
    -2 5 1
    5 -2 -1
    2 -5 1
    -5 2 -1
    5 2 -1
    2 5 1
    -5 -2 1
    -2 -5 -1
    2 -5 1
    -5 2 -1
    2 -5 1
    -5 2 -1
    5 2 1
    2 5 -1
    5 2 -1
    2 5 1
    5 2 1
    2 5 -1
    2 -5 -1
    -5 2 1
    5 2 -1
    2 5 1
    2 -5 1
    -5 2 -1
    -5 -2 -1
    -2 -5 1
    -5 -2 1
    -2 -5 -1
    5 2 -1
    2 5 1
    2 -5 1
    -5 2 -1
    2 -5 -1
    -5 2 1
    -5 -2 -1
    -2 -5 1
    -2 5 1
    5 -2 -1
    -5 -2 1
    -2 -5 -1
    -2 5 -1
    5 -2 1
    -5 -2 1
    -2 -5 -1
    -2 5 1
    5 -2 -1
    5 2 1
    2 5 -1
    2 -5 1
    -5 2 -1
    -5 -2 1
    -2 -5 -1
    2 -5 -1
    -5 2 1
    -2 5 -1
    5 -2 1
    2 -5 -3
    -5 2 3
    2 -5 -3
    -5 2 3
    5 2 3
    2 5 -3
    5 2 -3
    2 5 3
    2 -5 3
    -5 2 -3
    -5 -2 -3
    -2 -5 3
    5 2 3
    2 5 -3
    2 -5 -3
    -5 2 3
    -2 5 -3
    5 -2 3
    -5 -2 3
    -2 -5 -3
    -2 5 -3
    5 -2 3
    2 -5 -3
    -5 2 3
    -2 5 3
    5 -2 -3
    -5 -2 -3
    -2 -5 3
    -2 5 -3
    5 -2 3
    2 -5 3
    -5 2 -3
    -5 -2 3
    -2 -5 -3
    -2 5 3
    5 -2 -3
    2 -5 -3
    -5 2 3
    2 -5 -3
    -5 2 3
    2 -5 3
    -5 2 -3
    -5 -2 3
    -2 -5 -3
    -5 -2 3
    -2 -5 -3
    5 2 3
    2 5 -3
    -5 -2 -3
    -2 -5 3
    -5 -2 3
    -2 -5 -3
    -5 -2 3
    -2 -5 -3
    -2 5 3
    5 -2 -3
    -2 5 -3
    5 -2 3
    -5 -2 3
    -2 -5 -3
    -2 5 3
    5 -2 -3
    -5 -2 3
    -2 -5 -3
    5 2 3
    2 5 -3
    2 -5 -3
    -5 2 3
    -2 5 3
    5 -2 -3
    5 2 3
    2 5 -3
    2 -5 3
    -5 2 -3
    -5 -2 -3
    -2 -5 3
    -5 -2 -3
    -2 -5 3
    5 2 3
    2 5 -3
    5 2 -3
    2 5 3
    -2 5 -3
    5 -2 3
    5 2 -3
    2 5 3
    -5 -2 -3
    -2 -5 3
    -5 -2 3
    -2 -5 -3
    -2 5 -3
    5 -2 3
    -5 -2 -3
    -2 -5 3
    2 -5 3
    -5 2 -3
    -5 -2 3
    -2 -5 -3
    2 -5 -3
    -5 2 3
    2 -5 3
    -5 2 -3
    2 -5 3
    -5 2 -3
    -5 -2 -3
    -2 -5 3
    -5 -2 3
    -2 -5 -3
    -5 -2 3
    -2 -5 -3
    -5 -2 3
    -2 -5 -3
    2 -5 3
    -5 2 -3
    -2 5 -3
    5 -2 3
    5 2 -3
    2 5 3
    -5 -2 -3
    -2 -5 3
    -5 -2 -3
    -2 -5 3
    -5 -2 -3
    -2 -5 3
    5 2 3
    2 5 -3
    2 -5 3
    -5 2 -3
    -5 -2 3
    -2 -5 -3
    -5 -2 3
    -2 -5 -3
    5 2 3
    2 5 -3
    -2 5 3
    5 -2 -3
    -2 5 3
    5 -2 -3
    2 -5 3
    -5 2 -3
    -5 -2 3
    -2 -5 -3
    -2 5 3
    5 -2 -3
    -5 -2 -3
    -2 -5 3
    2 -5 -3
    -5 2 3
    2 -5 -3
    -5 2 3
    2 -5 -3
    -5 2 3
    5 2 3
    2 5 -3
    -2 5 3
    5 -2 -3
    2 -5 -3
    -5 2 3
    -2 5 -3
    5 -2 3
    -2 5 -3
    5 -2 3
    -2 5 3
    5 -2 -3
    2 -5 3
    -5 2 -3
    5 2 -3
    2 5 3
    5 2 -3
    2 5 3
    -5 -2 3
    -2 -5 -3
    2 -5 3
    -5 2 -3
    5 2 -3
    2 5 3
    -2 5 3
    5 -2 -3
    5 2 3
    2 5 -3
    2 -5 -3
    -5 2 3
    -2 5 3
    5 -2 -3
    -5 -2 3
    -2 -5 -3
    -2 5 -3
    5 -2 3
    -5 -2 3
    -2 -5 -3
    5 2 3
    2 5 -3
    -5 -2 -3
    -2 -5 3
    -5 -2 3
    -2 -5 -3
    -5 -2 -3
    -2 -5 3
    -2 5 3
    5 -2 -3
    2 -5 3
    -5 2 -3
    -5 -2 -5
    -2 -5 5
    5 2 -5
    2 5 5
    -2 5 -5
    5 -2 5
    -2 5 -5
    5 -2 5
    -5 -2 -5
    -2 -5 5
    -2 5 -5
    5 -2 5
    2 -5 -5
    -5 2 5
    5 2 -5
    2 5 5
    -2 5 -5
    5 -2 5
    5 2 5
    2 5 -5
    -2 5 -5
    5 -2 5
    2 -5 -5
    -5 2 5
    2 -5 -5
    -5 2 5
    -2 5 5
    5 -2 -5
    -5 -2 -5
    -2 -5 5
    2 -5 5
    -5 2 -5
    -5 -2 -5
    -2 -5 5
    5 2 5
    2 5 -5
    5 2 -5
    2 5 5
    -5 -2 5
    -2 -5 -5
    5 2 5
    2 5 -5
    5 2 -5
    2 5 5
    5 2 5
    2 5 -5
    2 -5 -5
    -5 2 5
    -2 5 5
    5 -2 -5
    -5 -2 -5
    -2 -5 5
    -5 -2 5
    -2 -5 -5
    2 -5 5
    -5 2 -5
    -2 5 -5
    5 -2 5
    -2 5 5
    5 -2 -5
    -5 -2 5
    -2 -5 -5
    5 2 -5
    2 5 5
    2 -5 5
    -5 2 -5
    2 -5 -5
    -5 2 5
    -2 5 5
    5 -2 -5
    -2 5 5
    5 -2 -5
    -5 -2 -5
    -2 -5 5
    -5 -2 -5
    -2 -5 5
    -2 5 -5
    5 -2 5
    -5 -2 5
    -2 -5 -5
    2 -5 -5
    -5 2 5
    5 2 5
    2 5 -5
    5 2 -5
    2 5 5
    2 -5 5
    -5 2 -5
    2 -5 -7
    -5 2 7
    -2 5 -7
    5 -2 7
    5 2 -7
    2 5 7
    -2 5 -7
    5 -2 7
    -2 5 -7
    5 -2 7
    -2 5 -7
    5 -2 7
    -5 -2 -7
    -2 -5 7
    5 2 -7
    2 5 7
    2 -5 -7
    -5 2 7
    -5 -2 7
    -2 -5 -7
    -5 -2 -7
    -2 -5 7
    5 2 7
    2 5 -7
    2 -5 7
    -5 2 -7
    5 2 7
    2 5 -7
    -5 -2 7
    -2 -5 -7
    -2 5 7
    5 -2 -7
    -5 -2 -7
    -2 -5 7
    -2 5 7
    5 -2 -7
    -2 5 -7
    5 -2 7
    2 -5 -7
    -5 2 7
    5 2 -7
    2 5 7
    -5 -2 7
    -2 -5 -7
    -2 5 7
    5 -2 -7
    2 -5 7
    -5 2 -7
    2 -5 7
    -5 2 -7
    5 2 7
    2 5 -7
    5 2 -7
    2 5 7
    -5 -2 7
    -2 -5 -7
    -5 -2 -7
    -2 -5 7
    5 2 7
    2 5 -7
    -5 -2 -7
    -2 -5 7
    -2 5 -7
    5 -2 7
    2 -5 7
    -5 2 -7
    -2 5 7
    5 -2 -7
    2 -5 -7
    -5 2 7
    2 -5 -9
    -5 2 9
    -5 -2 9
    -2 -5 -9
    -5 -2 -9
    -2 -5 9
    -2 5 9
    5 -2 -9
    -2 5 9
    5 -2 -9
    -2 5 -9
    5 -2 9
    -5 -2 -9
    -2 -5 9
    -2 5 -9
    5 -2 9
    2 -5 9
    -5 2 -9
    5 2 -9
    2 5 9
    5 2 -9
    2 5 9
    -5 -2 -9
    -2 -5 9
    2 -5 -9
    -5 2 9
    -2 5 -9
    5 -2 9
    2 -5 -9
    -5 2 9
    5 2 9
    2 5 -9
    -5 -2 9
    -2 -5 -9
    -5 -2 -9
    -2 -5 9
    -5 -2 9
    -2 -5 -9
    -2 5 -9
    5 -2 9
    2 -5 9
    -5 2 -9
    2 -5 9
    -5 2 -9
    2 -5 9
    -5 2 -9
    5 2 -9
    2 5 9
    -2 5 9
    5 -2 -9
    5 2 9
    2 5 -9
    -2 5 9
    5 -2 -9
    2 -5 11
    -5 2 -11
    -5 -2 -11
    -2 -5 11
    -5 -2 11
    -2 -5 -11
    -2 5 -11
    5 -2 11
    2 -5 -11
    -5 2 11
    -2 5 -11
    5 -2 11
    2 -5 -11
    -5 2 11
    5 2 -11
    2 5 11
    5 2 -11
    2 5 11
    2 -5 11
    -5 2 -11
    -5 -2 11
    -2 -5 -11
    2 -5 11
    -5 2 -11
    -2 5 11
    5 -2 -11
    2 -5 -11
    -5 2 11
    2 -5 11
    -5 2 -11
    5 2 11
    2 5 -11
    -5 -2 11
    -2 -5 -11
    -2 5 11
    5 -2 -11
    5 2 11
    2 5 -11
    -5 -1 0
    -1 -5 0
    -1 5 0
    5 -1 0
    5 1 0
    1 5 0
    -1 5 0
    5 -1 0
    -1 5 0
    5 -1 0
    -5 -1 0
    -1 -5 0
    1 -5 0
    -5 1 0
    1 -5 0
    -5 1 0
    5 1 0
    1 5 0
    5 1 0
    1 5 0
    1 -5 0
    -5 1 0
    -5 -1 0
    -1 -5 0
    1 -5 0
    -5 1 0
    5 1 0
    1 5 0
    1 -5 0
    -5 1 0
    -5 -1 0
    -1 -5 0
    -5 -1 0
    -1 -5 0
    5 1 0
    1 5 0
    -1 5 0
    5 -1 0
    -1 5 0
    5 -1 0
    1 -5 0
    -5 1 0
    -1 5 0
    5 -1 0
    -5 -1 0
    -1 -5 0
    1 -5 0
    -5 1 0
    5 1 0
    1 5 0
    -1 5 0
    5 -1 0
    -5 -1 0
    -1 -5 0
    -1 5 0
    5 -1 0
    -5 -1 0
    -1 -5 0
    5 1 0
    1 5 0
    1 -5 0
    -5 1 0
    -5 -1 0
    -1 -5 0
    1 -5 0
    -5 1 0
    5 1 0
    1 5 0
    -1 5 0
    5 -1 0
    1 -5 0
    -5 1 0
    -5 -1 0
    -1 -5 0
    -5 -1 0
    -1 -5 0
    5 1 0
    1 5 0
    1 -5 0
    -5 1 0
    1 -5 0
    -5 1 0
    -1 5 0
    5 -1 0
    5 1 0
    1 5 0
    -1 5 0
    5 -1 0
    -1 5 0
    5 -1 0
    5 1 0
    1 5 0
    -5 -1 0
    -1 -5 0
    -5 -1 -2
    -1 -5 2
    1 -5 -2
    -5 1 2
    -5 -1 2
    -1 -5 -2
    5 1 -2
    1 5 2
    -1 5 2
    5 -1 -2
    5 1 -2
    1 5 2
    1 -5 -2
    -5 1 2
    1 -5 2
    -5 1 -2
    -1 5 -2
    5 -1 2
    -5 -1 2
    -1 -5 -2
    -5 -1 2
    -1 -5 -2
    1 -5 -2
    -5 1 2
    -5 -1 -2
    -1 -5 2
    1 -5 -2
    -5 1 2
    -1 5 -2
    5 -1 2
    1 -5 -2
    -5 1 2
    -5 -1 2
    -1 -5 -2
    -5 -1 2
    -1 -5 -2
    -1 5 2
    5 -1 -2
    1 -5 -2
    -5 1 2
    5 1 2
    1 5 -2
    -5 -1 -2
    -1 -5 2
    -5 -1 2
    -1 -5 -2
    5 1 2
    1 5 -2
    -1 5 -2
    5 -1 2
    -1 5 -2
    5 -1 2
    -1 5 2
    5 -1 -2
    5 1 2
    1 5 -2
    -5 -1 2
    -1 -5 -2
    1 -5 2
    -5 1 -2
    5 1 2
    1 5 -2
    -5 -1 2
    -1 -5 -2
    -5 -1 -2
    -1 -5 2
    -1 5 2
    5 -1 -2
    -1 5 -2
    5 -1 2
    1 -5 2
    -5 1 -2
    5 1 -2
    1 5 2
    1 -5 -2
    -5 1 2
    -5 -1 2
    -1 -5 -2
    -1 5 2
    5 -1 -2
    -5 -1 2
    -1 -5 -2
    -5 -1 -2
    -1 -5 2
    1 -5 -2
    -5 1 2
    5 1 2
    1 5 -2
    1 -5 -2
    -5 1 2
    -5 -1 2
    -1 -5 -2
    -1 5 -2
    5 -1 2
    -5 -1 -2
    -1 -5 2
    1 -5 2
    -5 1 -2
    -5 -1 -2
    -1 -5 2
    -5 -1 -2
    -1 -5 2
    -1 5 -2
    5 -1 2
    1 -5 -2
    -5 1 2
    1 -5 2
    -5 1 -2
    5 1 2
    1 5 -2
    -5 -1 2
    -1 -5 -2
    1 -5 2
    -5 1 -2
    1 -5 -2
    -5 1 2
    5 1 -2
    1 5 2
    5 1 2
    1 5 -2
    -1 5 2
    5 -1 -2
    -1 5 2
    5 -1 -2
    -5 -1 -2
    -1 -5 2
    -5 -1 2
    -1 -5 -2
    -1 5 2
    5 -1 -2
    -5 -1 -2
    -1 -5 2
    -5 -1 2
    -1 -5 -2
    -1 5 -2
    5 -1 2
    1 -5 2
    -5 1 -2
    1 -5 -2
    -5 1 2
    1 -5 2
    -5 1 -2
    5 1 -2
    1 5 2
    -5 -1 2
    -1 -5 -2
    -5 -1 2
    -1 -5 -2
    -5 -1 -2
    -1 -5 2
    5 1 2
    1 5 -2
    1 -5 2
    -5 1 -2
    5 1 -2
    1 5 2
    -1 5 2
    5 -1 -2
    -5 -1 -2
    -1 -5 2
    -1 5 2
    5 -1 -2
    1 -5 -2
    -5 1 2
    -1 5 -2
    5 -1 2
    1 -5 -2
    -5 1 2
    5 1 -2
    1 5 2
    -1 5 2
    5 -1 -2
    1 -5 2
    -5 1 -2
    5 1 2
    1 5 -2
    1 -5 2
    -5 1 -2
    5 1 2
    1 5 -2
    5 1 -2
    1 5 2
    -1 5 2
    5 -1 -2
    -5 -1 -2
    -1 -5 2
    -1 5 -2
    5 -1 2
    5 1 2
    1 5 -2
    -5 -1 2
    -1 -5 -2
    -5 -1 2
    -1 -5 -2
    1 -5 2
    -5 1 -2
    1 -5 -2
    -5 1 2
    -5 -1 2
    -1 -5 -2
    -1 5 -2
    5 -1 2
    5 1 2
    1 5 -2
    -5 -1 2
    -1 -5 -2
    -1 5 -2
    5 -1 2
    -5 -1 -4
    -1 -5 4
    -1 5 -4
    5 -1 4
    5 1 4
    1 5 -4
    -5 -1 -4
    -1 -5 4
    1 -5 -4
    -5 1 4
    5 1 4
    1 5 -4
    -5 -1 4
    -1 -5 -4
    1 -5 -4
    -5 1 4
    1 -5 4
    -5 1 -4
    1 -5 4
    -5 1 -4
    -1 5 -4
    5 -1 4
    5 1 4
    1 5 -4
    -1 5 -4
    5 -1 4
    -1 5 4
    5 -1 -4
    1 -5 4
    -5 1 -4
    1 -5 -4
    -5 1 4
    -5 -1 -4
    -1 -5 4
    5 1 -4
    1 5 4
    -1 5 4
    5 -1 -4
    5 1 4
    1 5 -4
    -1 5 -4
    5 -1 4
    -1 5 4
    5 -1 -4
    5 1 -4
    1 5 4
    -5 -1 4
    -1 -5 -4
    1 -5 4
    -5 1 -4
    1 -5 4
    -5 1 -4
    -5 -1 4
    -1 -5 -4
    5 1 -4
    1 5 4
    -5 -1 -4
    -1 -5 4
    -5 -1 -4
    -1 -5 4
    1 -5 -4
    -5 1 4
    1 -5 -4
    -5 1 4
    -5 -1 4
    -1 -5 -4
    -1 5 -4
    5 -1 4
    5 1 4
    1 5 -4
    -5 -1 -4
    -1 -5 4
    -5 -1 -4
    -1 -5 4
    1 -5 -4
    -5 1 4
    5 1 4
    1 5 -4
    1 -5 4
    -5 1 -4
    -5 -1 -4
    -1 -5 4
    1 -5 4
    -5 1 -4
    5 1 -4
    1 5 4
    -5 -1 4
    -1 -5 -4
    5 1 4
    1 5 -4
    -5 -1 4
    -1 -5 -4
    1 -5 -4
    -5 1 4
    -5 -1 -4
    -1 -5 4
    -1 5 4
    5 -1 -4
    -1 5 -4
    5 -1 4
    -5 -1 -4
    -1 -5 4
    -1 5 -4
    5 -1 4
    -1 5 4
    5 -1 -4
    -5 -1 4
    -1 -5 -4
    5 1 -4
    1 5 4
    5 1 4
    1 5 -4
    1 -5 -4
    -5 1 4
    1 -5 -4
    -5 1 4
    -1 5 -4
    5 -1 4
    -5 -1 4
    -1 -5 -4
    1 -5 4
    -5 1 -4
    -5 -1 -4
    -1 -5 4
    -1 5 4
    5 -1 -4
    1 -5 4
    -5 1 -4
    -5 -1 4
    -1 -5 -4
    -1 5 4
    5 -1 -4
    5 1 -4
    1 5 4
    -5 -1 4
    -1 -5 -4
    -1 5 -4
    5 -1 4
    5 1 -4
    1 5 4
    5 1 4
    1 5 -4
    1 -5 -4
    -5 1 4
    -1 5 4
    5 -1 -4
    -1 5 4
    5 -1 -4
    5 1 4
    1 5 -4
    -5 -1 -4
    -1 -5 4
    -5 -1 -6
    -1 -5 6
    1 -5 -6
    -5 1 6
    -1 5 -6
    5 -1 6
    -1 5 -6
    5 -1 6
    -5 -1 -6
    -1 -5 6
    5 1 -6
    1 5 6
    -1 5 -6
    5 -1 6
    -5 -1 -6
    -1 -5 6
    1 -5 -6
    -5 1 6
    -5 -1 6
    -1 -5 -6
    5 1 6
    1 5 -6
    -1 5 6
    5 -1 -6
    1 -5 6
    -5 1 -6
    -5 -1 -6
    -1 -5 6
    1 -5 -6
    -5 1 6
    -1 5 -6
    5 -1 6
    5 1 6
    1 5 -6
    5 1 -6
    1 5 6
    -5 -1 6
    -1 -5 -6
    1 -5 -6
    -5 1 6
    1 -5 6
    -5 1 -6
    -1 5 -6
    5 -1 6
    -1 5 6
    5 -1 -6
    5 1 -6
    1 5 6
    -5 -1 -6
    -1 -5 6
    5 1 6
    1 5 -6
    1 -5 -6
    -5 1 6
    1 -5 6
    -5 1 -6
    -1 5 6
    5 -1 -6
    -5 -1 6
    -1 -5 -6
    -5 -1 6
    -1 -5 -6
    5 1 6
    1 5 -6
    1 -5 6
    -5 1 -6
    -1 5 -6
    5 -1 6
    -1 5 6
    5 -1 -6
    1 -5 -6
    -5 1 6
    -5 -1 -6
    -1 -5 6
    -5 -1 -6
    -1 -5 6
    5 1 -6
    1 5 6
    -5 -1 8
    -1 -5 -8
    -5 -1 8
    -1 -5 -8
    1 -5 8
    -5 1 -8
    -1 5 -8
    5 -1 8
    5 1 8
    1 5 -8
    -1 5 -8
    5 -1 8
    -1 5 8
    5 -1 -8
    1 -5 -8
    -5 1 8
    5 1 -8
    1 5 8
    -5 -1 -8
    -1 -5 8
    -5 -1 -8
    -1 -5 8
    -1 5 8
    5 -1 -8
    5 1 -8
    1 5 8
    -5 -1 -8
    -1 -5 8
    1 -5 -8
    -5 1 8
    -1 5 -8
    5 -1 8
    5 1 -8
    1 5 8
    1 -5 -8
    -5 1 8
    5 1 8
    1 5 -8
    -1 5 8
    5 -1 -8
    1 -5 8
    -5 1 -8
    1 -5 8
    -5 1 -8
    5 1 8
    1 5 -8
    -5 -1 -8
    -1 -5 8
    -1 5 -8
    5 -1 8
    -5 -1 8
    -1 -5 -8
    -5 -1 8
    -1 -5 -8
    -1 5 8
    5 -1 -8
    -5 -1 -8
    -1 -5 8
    1 -5 8
    -5 1 -8
    -5 -1 -10
    -1 -5 10
    -1 5 -10
    5 -1 10
    -1 5 10
    5 -1 -10
    -1 5 10
    5 -1 -10
    -1 5 -10
    5 -1 10
    1 -5 10
    -5 1 -10
    -5 -1 10
    -1 -5 -10
    -5 -1 -10
    -1 -5 10
    1 -5 -10
    -5 1 10
    -5 -1 -10
    -1 -5 10
    -1 5 -10
    5 -1 10
    5 1 -10
    1 5 10
    1 -5 -10
    -5 1 10
    -1 5 -10
    5 -1 10
    1 -5 10
    -5 1 -10
    1 -5 -10
    -5 1 10
    5 1 10
    1 5 -10
    1 -5 10
    -5 1 -10
    1 -5 10
    -5 1 -10
    -5 -1 10
    -1 -5 -10
    5 1 -10
    1 5 10
    -1 5 10
    5 -1 -10
    5 1 10
    1 5 -10
    -5 -1 10
    -1 -5 -10
    -1 5 10
    5 -1 -10
    -5 -1 -10
    -1 -5 10
    1 -5 -12
    -5 1 12
    -1 5 -12
    5 -1 12
    1 -5 -12
    -5 1 12
    1 -5 -12
    -5 1 12
    1 -5 12
    -5 1 -12
    5 1 12
    1 5 -12
    1 -5 12
    -5 1 -12
    -5 -1 12
    -1 -5 -12
    0 5 -1
    5 0 1
    0 5 -1
    5 0 1
    5 0 -1
    0 5 1
    0 5 -1
    5 0 1
    -5 0 -1
    0 -5 1
    0 -5 1
    -5 0 -1
    5 0 1
    0 5 -1
    -5 0 -1
    0 -5 1
    5 0 -1
    0 5 1
    5 0 -1
    0 5 1
    0 -5 -1
    -5 0 1
    0 5 1
    5 0 -1
    0 -5 -1
    -5 0 1
    -5 0 1
    0 -5 -1
    5 0 1
    0 5 -1
    -5 0 -1
    0 -5 1
    0 -5 -1
    -5 0 1
    5 0 -1
    0 5 1
    0 5 1
    5 0 -1
    -5 0 -1
    0 -5 1
    -5 0 1
    0 -5 -1
    5 0 1
    0 5 -1
    0 5 1
    5 0 -1
    0 -5 -1
    -5 0 1
    0 5 1
    5 0 -1
    5 0 1
    0 5 -1
    -5 0 1
    0 -5 -1
    -5 0 1
    0 -5 -1
    5 0 1
    0 5 -1
    5 0 -1
    0 5 1
    5 0 1
    0 5 -1
    0 5 -1
    5 0 1
    -5 0 -1
    0 -5 1
    0 -5 1
    -5 0 -1
    0 5 1
    5 0 -1
    0 -5 1
    -5 0 -1
    0 5 1
    5 0 -1
    0 -5 -1
    -5 0 1
    0 5 1
    5 0 -1
    0 -5 1
    -5 0 -1
    0 5 -1
    5 0 1
    0 5 -1
    5 0 1
    0 -5 1
    -5 0 -1
    0 -5 -1
    -5 0 1
    5 0 -1
    0 5 1
    5 0 1
    0 5 -1
    -5 0 1
    0 -5 -1
    -5 0 1
    0 -5 -1
    -5 0 -1
    0 -5 1
    -5 0 -1
    0 -5 1
    0 -5 -1
    -5 0 1
    5 0 1
    0 5 -1
    0 -5 -1
    -5 0 1
    5 0 1
    0 5 -1
    5 0 1
    0 5 -1
    5 0 1
    0 5 -1
    5 0 1
    0 5 -1
    0 5 1
    5 0 -1
    -5 0 1
    0 -5 -1
    -5 0 -1
    0 -5 1
    0 -5 1
    -5 0 -1
    0 5 1
    5 0 -1
    -5 0 -1
    0 -5 1
    0 5 -1
    5 0 1
    0 5 -1
    5 0 1
    0 5 1
    5 0 -1
    -5 0 1
    0 -5 -1
    -5 0 1
    0 -5 -1
    0 -5 1
    -5 0 -1
    0 -5 1
    -5 0 -1
    5 0 -1
    0 5 1
    0 5 1
    5 0 -1
    -5 0 1
    0 -5 -1
    0 5 -1
    5 0 1
    0 -5 -1
    -5 0 1
    5 0 -1
    0 5 1
    0 5 -1
    5 0 1
    5 0 -1
    0 5 1
    -5 0 -1
    0 -5 1
    0 -5 1
    -5 0 -1
    0 -5 1
    -5 0 -1
    0 5 1
    5 0 -1
    0 -5 -1
    -5 0 1
    0 5 1
    5 0 -1
    0 5 1
    5 0 -1
    0 -5 -1
    -5 0 1
    0 -5 -1
    -5 0 1
    0 5 -1
    5 0 1
    5 0 1
    0 5 -1
    5 0 1
    0 5 -1
    0 -5 1
    -5 0 -1
    0 5 -1
    5 0 1
    -5 0 -1
    0 -5 1
    5 0 -1
    0 5 1
    -5 0 1
    0 -5 -1
    -5 0 -1
    0 -5 1
    5 0 1
    0 5 -1
    5 0 -1
    0 5 1
    0 -5 1
    -5 0 -1
    5 0 -1
    0 5 1
    -5 0 1
    0 -5 -1
    0 -5 3
    -5 0 -3
    -5 0 -3
    0 -5 3
    0 -5 -3
    -5 0 3
    0 5 -3
    5 0 3
    0 -5 -3
    -5 0 3
    0 5 3
    5 0 -3
    -5 0 3
    0 -5 -3
    -5 0 3
    0 -5 -3
    -5 0 3
    0 -5 -3
    5 0 3
    0 5 -3
    5 0 3
    0 5 -3
    -5 0 3
    0 -5 -3
    5 0 3
    0 5 -3
    5 0 -3
    0 5 3
    -5 0 -3
    0 -5 3
    0 5 -3
    5 0 3
    0 -5 3
    -5 0 -3
    -5 0 -3
    0 -5 3
    -5 0 3
    0 -5 -3
    0 -5 -3
    -5 0 3
    0 5 3
    5 0 -3
    0 -5 -3
    -5 0 3
    5 0 -3
    0 5 3
    0 5 -3
    5 0 3
    0 -5 -3
    -5 0 3
    0 -5 3
    -5 0 -3
    0 -5 -3
    -5 0 3
    0 -5 -3
    -5 0 3
    0 5 3
    5 0 -3
    -5 0 3
    0 -5 -3
    5 0 3
    0 5 -3
    0 -5 3
    -5 0 -3
    -5 0 -3
    0 -5 3
    0 -5 3
    -5 0 -3
    -5 0 3
    0 -5 -3
    0 5 -3
    5 0 3
    0 -5 -3
    -5 0 3
    5 0 -3
    0 5 3
    5 0 3
    0 5 -3
    0 5 -3
    5 0 3
    5 0 3
    0 5 -3
    0 5 3
    5 0 -3
    0 -5 3
    -5 0 -3
    5 0 -3
    0 5 3
    5 0 -3
    0 5 3
    5 0 3
    0 5 -3
    -5 0 -3
    0 -5 3
    -5 0 -3
    0 -5 3
    -5 0 3
    0 -5 -3
    0 5 3
    5 0 -3
    -5 0 -3
    0 -5 3
    -5 0 3
    0 -5 -3
    0 5 -3
    5 0 3
    0 5 -3
    5 0 3
    0 -5 3
    -5 0 -3
    -5 0 3
    0 -5 -3
    -5 0 -3
    0 -5 3
    0 -5 3
    -5 0 -3
    0 5 3
    5 0 -3
    0 5 -3
    5 0 3
    5 0 -3
    0 5 3
    5 0 -3
    0 5 3
    0 -5 -3
    -5 0 3
    -5 0 -3
    0 -5 3
    -5 0 -3
    0 -5 3
    5 0 3
    0 5 -3
    -5 0 3
    0 -5 -3
    5 0 3
    0 5 -3
    5 0 -3
    0 5 3
    0 5 3
    5 0 -3
    0 -5 -3
    -5 0 3
    0 -5 -3
    -5 0 3
    0 -5 3
    -5 0 -3
    -5 0 -3
    0 -5 3
    0 5 3
    5 0 -3
    -5 0 3
    0 -5 -3
    5 0 3
    0 5 -3
    0 5 -3
    5 0 3
    0 5 3
    5 0 -3
    -5 0 -3
    0 -5 3
    0 -5 -3
    -5 0 3
    -5 0 -3
    0 -5 3
    0 5 -3
    5 0 3
    -5 0 -3
    0 -5 3
    0 -5 -3
    -5 0 3
    0 5 3
    5 0 -3
    -5 0 3
    0 -5 -3
    0 -5 3
    -5 0 -3
    5 0 3
    0 5 -3
    5 0 3
    0 5 -3
    5 0 -3
    0 5 3
    5 0 -3
    0 5 3
    0 -5 3
    -5 0 -3
    0 -5 3
    -5 0 -3
    0 -5 -3
    -5 0 3
    5 0 3
    0 5 -3
    0 5 3
    5 0 -3
    -5 0 3
    0 -5 -3
    5 0 -3
    0 5 3
    0 5 -3
    5 0 3
    0 5 3
    5 0 -3
    5 0 3
    0 5 -3
    -5 0 -5
    0 -5 5
    -5 0 -5
    0 -5 5
    0 -5 -5
    -5 0 5
    0 5 -5
    5 0 5
    0 5 -5
    5 0 5
    0 5 -5
    5 0 5
    5 0 -5
    0 5 5
    0 5 -5
    5 0 5
    0 -5 -5
    -5 0 5
    5 0 5
    0 5 -5
    5 0 -5
    0 5 5
    0 -5 5
    -5 0 -5
    0 5 -5
    5 0 5
    -5 0 -5
    0 -5 5
    5 0 5
    0 5 -5
    0 -5 -5
    -5 0 5
    -5 0 5
    0 -5 -5
    -5 0 -5
    0 -5 5
    0 5 5
    5 0 -5
    -5 0 -5
    0 -5 5
    -5 0 5
    0 -5 -5
    0 5 5
    5 0 -5
    -5 0 5
    0 -5 -5
    5 0 -5
    0 5 5
    0 5 -5
    5 0 5
    0 -5 -5
    -5 0 5
    0 -5 5
    -5 0 -5
    5 0 -5
    0 5 5
    5 0 5
    0 5 -5
    0 -5 5
    -5 0 -5
    5 0 5
    0 5 -5
    0 -5 -5
    -5 0 5
    0 5 5
    5 0 -5
    0 5 -5
    5 0 5
    5 0 5
    0 5 -5
    0 5 5
    5 0 -5
    0 -5 5
    -5 0 -5
    -5 0 5
    0 -5 -5
    -5 0 -5
    0 -5 5
    0 -5 -5
    -5 0 5
    5 0 -7
    0 5 7
    0 5 7
    5 0 -7
    0 -5 7
    -5 0 -7
    0 5 -7
    5 0 7
    5 0 7
    0 5 -7
    0 -5 -7
    -5 0 7
    -5 0 -7
    0 -5 7
    0 5 7
    5 0 -7
    0 5 -7
    5 0 7
    -5 0 7
    0 -5 -7
    5 0 -7
    0 5 7
    -5 0 -7
    0 -5 7
    0 -5 -7
    -5 0 7
    -5 0 -7
    0 -5 7
    5 0 -7
    0 5 7
    0 5 -7
    5 0 7
    0 5 7
    5 0 -7
    5 0 7
    0 5 -7
    0 -5 7
    -5 0 -7
    5 0 -7
    0 5 7
    0 -5 -7
    -5 0 7
    0 5 -7
    5 0 7
    0 -5 7
    -5 0 -7
    0 -5 7
    -5 0 -7
    0 5 7
    5 0 -7
    0 5 7
    5 0 -7
    5 0 7
    0 5 -7
    -5 0 7
    0 -5 -7
    -5 0 -7
    0 -5 7
    5 0 7
    0 5 -7
    -5 0 7
    0 -5 -7
    0 5 9
    5 0 -9
    0 -5 9
    -5 0 -9
    0 5 9
    5 0 -9
    0 -5 -9
    -5 0 9
    -5 0 -9
    0 -5 9
    5 0 -9
    0 5 9
    -5 0 9
    0 -5 -9
    0 5 -9
    5 0 9
    -5 0 -9
    0 -5 9
    5 0 9
    0 5 -9
    0 5 -9
    5 0 9
    0 5 -9
    5 0 9
    -5 0 -9
    0 -5 9
    0 -5 -9
    -5 0 9
    5 0 -9
    0 5 9
    5 0 -9
    0 5 9
    0 -5 9
    -5 0 -9
    -5 0 9
    0 -5 -9
    0 5 -9
    5 0 9
    0 -5 9
    -5 0 -9
    0 5 9
    5 0 -9
    5 0 9
    0 5 -9
    0 -5 9
    -5 0 -9
    5 0 9
    0 5 -9
    -5 0 -9
    0 -5 9
    5 0 9
    0 5 -9
    0 -5 -9
    -5 0 9
    0 5 9
    5 0 -9
    -5 0 9
    0 -5 -9
    -5 0 11
    0 -5 -11
    -5 0 -11
    0 -5 11
    0 -5 -11
    -5 0 11
    0 -5 11
    -5 0 -11
    0 5 -11
    5 0 11
    5 0 -11
    0 5 11
    0 -5 -11
    -5 0 11
    0 5 -11
    5 0 11
    -5 0 -11
    0 -5 11
    0 -5 -11
    -5 0 11
    -5 0 11
    0 -5 -11
    0 -5 11
    -5 0 -11
    0 -5 11
    -5 0 -11
    5 0 11
    0 5 -11
    5 0 11
    0 5 -11
    -5 0 11
    0 -5 -11
    0 -5 11
    -5 0 -11
    0 5 11
    5 0 -11
    0 5 11
    5 0 -11
    5 0 -11
    0 5 11
    1 5 0
    5 1 0
    -5 1 0
    1 -5 0
    -5 1 0
    1 -5 0
    1 5 0
    5 1 0
    5 -1 0
    -1 5 0
    -1 -5 0
    -5 -1 0
    5 -1 0
    -1 5 0
    1 5 0
    5 1 0
    5 -1 0
    -1 5 0
    -1 -5 0
    -5 -1 0
    -1 -5 0
    -5 -1 0
    -5 1 0
    1 -5 0
    -5 1 0
    1 -5 0
    1 5 0
    5 1 0
    1 5 0
    5 1 0
    -1 -5 0
    -5 -1 0
    -1 -5 0
    -5 -1 0
    5 -1 0
    -1 5 0
    -1 -5 0
    -5 -1 0
    -5 1 0
    1 -5 0
    -5 1 0
    1 -5 0
    5 -1 0
    -1 5 0
    5 -1 0
    -1 5 0
    -1 -5 0
    -5 -1 0
    -1 -5 0
    -5 -1 0
    -1 -5 0
    -5 -1 0
    -5 1 0
    1 -5 0
    -5 1 0
    1 -5 0
    -5 1 0
    1 -5 0
    1 5 0
    5 1 0
    1 5 0
    5 1 0
    1 5 0
    5 1 0
    -1 -5 0
    -5 -1 0
    5 -1 0
    -1 5 0
    -5 1 0
    1 -5 0
    5 -1 0
    -1 5 0
    5 -1 0
    -1 5 0
    -5 1 0
    1 -5 0
    -1 -5 0
    -5 -1 0
    -5 1 0
    1 -5 0
    -5 1 0
    1 -5 0
    5 -1 0
    -1 5 0
    -1 -5 0
    -5 -1 0
    1 5 0
    5 1 0
    -1 -5 0
    -5 -1 0
    5 -1 0
    -1 5 0
    5 -1 -2
    -1 5 2
    -5 1 -2
    1 -5 2
    1 5 -2
    5 1 2
    5 -1 2
    -1 5 -2
    5 -1 2
    -1 5 -2
    -5 1 2
    1 -5 -2
    1 5 2
    5 1 -2
    -1 -5 2
    -5 -1 -2
    -1 -5 2
    -5 -1 -2
    -5 1 2
    1 -5 -2
    1 5 -2
    5 1 2
    5 -1 -2
    -1 5 2
    5 -1 -2
    -1 5 2
    -1 -5 2
    -5 -1 -2
    1 5 -2
    5 1 2
    -5 1 -2
    1 -5 2
    -1 -5 -2
    -5 -1 2
    -1 -5 -2
    -5 -1 2
    -1 -5 -2
    -5 -1 2
    -1 -5 -2
    -5 -1 2
    -5 1 2
    1 -5 -2
    -1 -5 -2
    -5 -1 2
    -5 1 -2
    1 -5 2
    -1 -5 -2
    -5 -1 2
    5 -1 -2
    -1 5 2
    -5 1 -2
    1 -5 2
    -5 1 -2
    1 -5 2
    5 -1 2
    -1 5 -2
    -5 1 2
    1 -5 -2
    -1 -5 2
    -5 -1 -2
    -1 -5 -2
    -5 -1 2
    5 -1 2
    -1 5 -2
    1 5 2
    5 1 -2
    5 -1 2
    -1 5 -2
    1 5 -2
    5 1 2
    -1 -5 2
    -5 -1 -2
    5 -1 -2
    -1 5 2
    1 5 -2
    5 1 2
    -5 1 2
    1 -5 -2
    -1 -5 -2
    -5 -1 2
    1 5 -2
    5 1 2
    1 5 2
    5 1 -2
    -5 1 -2
    1 -5 2
    -5 1 -2
    1 -5 2
    1 5 -2
    5 1 2
    -5 1 -2
    1 -5 2
    -1 -5 2
    -5 -1 -2
    -1 -5 2
    -5 -1 -2
    -5 1 2
    1 -5 -2
    5 -1 2
    -1 5 -2
    1 5 2
    5 1 -2
    -1 -5 -2
    -5 -1 2
    -1 -5 -2
    -5 -1 2
    5 -1 2
    -1 5 -2
    -5 1 2
    1 -5 -2
    1 5 2
    5 1 -2
    5 -1 2
    -1 5 -2
    -1 -5 2
    -5 -1 -2
    1 5 -2
    5 1 2
    5 -1 2
    -1 5 -2
    -1 -5 -2
    -5 -1 2
    1 5 -2
    5 1 2
    5 -1 -2
    -1 5 2
    5 -1 2
    -1 5 -2
    5 -1 -2
    -1 5 2
    1 5 2
    5 1 -2
    5 -1 -2
    -1 5 2
    -1 -5 2
    -5 -1 -2
    5 -1 -2
    -1 5 2
    -5 1 -2
    1 -5 2
    -5 1 2
    1 -5 -2
    1 5 2
    5 1 -2
    -5 1 -2
    1 -5 2
    -5 1 -2
    1 -5 2
    -5 1 2
    1 -5 -2
    -1 -5 -2
    -5 -1 2
    5 -1 -2
    -1 5 2
    5 -1 2
    -1 5 -2
    -1 -5 2
    -5 -1 -2
    -1 -5 2
    -5 -1 -2
    5 -1 2
    -1 5 -2
    1 5 2
    5 1 -2
    -1 -5 -2
    -5 -1 2
    -1 -5 -2
    -5 -1 2
    -1 -5 2
    -5 -1 -2
    1 5 -2
    5 1 2
    5 -1 -2
    -1 5 2
    5 -1 2
    -1 5 -2
    1 5 2
    5 1 -2
    -1 -5 2
    -5 -1 -2
    -5 1 -2
    1 -5 2
    -5 1 2
    1 -5 -2
    1 5 -2
    5 1 2
    1 5 -2
    5 1 2
    1 5 2
    5 1 -2
    1 5 2
    5 1 -2
    -1 -5 -4
    -5 -1 4
    1 5 4
    5 1 -4
    1 5 4
    5 1 -4
    -5 1 -4
    1 -5 4
    -5 1 4
    1 -5 -4
    -1 -5 4
    -5 -1 -4
    5 -1 4
    -1 5 -4
    1 5 -4
    5 1 4
    5 -1 -4
    -1 5 4
    -5 1 -4
    1 -5 4
    -5 1 -4
    1 -5 4
    -1 -5 -4
    -5 -1 4
    -1 -5 4
    -5 -1 -4
    1 5 4
    5 1 -4
    -1 -5 -4
    -5 -1 4
    1 5 -4
    5 1 4
    -1 -5 4
    -5 -1 -4
    1 5 -4
    5 1 4
    5 -1 4
    -1 5 -4
    1 5 -4
    5 1 4
    5 -1 -4
    -1 5 4
    1 5 -4
    5 1 4
    -1 -5 4
    -5 -1 -4
    5 -1 4
    -1 5 -4
    1 5 4
    5 1 -4
    -1 -5 -4
    -5 -1 4
    5 -1 -4
    -1 5 4
    -5 1 -4
    1 -5 4
    -5 1 4
    1 -5 -4
    1 5 4
    5 1 -4
    -1 -5 4
    -5 -1 -4
    -5 1 -4
    1 -5 4
    -5 1 4
    1 -5 -4
    -1 -5 -4
    -5 -1 4
    -1 -5 4
    -5 -1 -4
    -5 1 -4
    1 -5 4
    -1 -5 4
    -5 -1 -4
    -1 -5 4
    -5 -1 -4
    5 -1 4
    -1 5 -4
    5 -1 4
    -1 5 -4
    5 -1 -4
    -1 5 4
    5 -1 -4
    -1 5 4
    1 5 4
    5 1 -4
    -5 1 -4
    1 -5 4
    1 5 -4
    5 1 4
    5 -1 -4
    -1 5 4
    -1 -5 -4
    -5 -1 4
    -5 1 4
    1 -5 -4
    -5 1 4
    1 -5 -4
    -5 1 -4
    1 -5 4
    5 -1 4
    -1 5 -4
    -1 -5 -4
    -5 -1 4
    1 5 -4
    5 1 4
    -1 -5 -4
    -5 -1 4
    1 5 4
    5 1 -4
    1 5 4
    5 1 -4
    -5 1 -4
    1 -5 4
    -5 1 4
    1 -5 -4
    -1 -5 4
    -5 -1 -4
    1 5 -4
    5 1 4
    1 5 4
    5 1 -4
    -1 -5 -4
    -5 -1 4
    -1 -5 -4
    -5 -1 4
    5 -1 4
    -1 5 -4
    1 5 -4
    5 1 4
    -1 -5 4
    -5 -1 -4
    -1 -5 4
    -5 -1 -4
    5 -1 -4
    -1 5 4
    1 5 4
    5 1 -4
    5 -1 4
    -1 5 -4
    5 -1 4
    -1 5 -4
    1 5 4
    5 1 -4
    1 5 4
    5 1 -4
    5 -1 -4
    -1 5 4
    -1 -5 -4
    -5 -1 4
    1 5 -6
    5 1 6
    -5 1 -6
    1 -5 6
    5 -1 -6
    -1 5 6
    -5 1 -6
    1 -5 6
    1 5 -6
    5 1 6
    -1 -5 6
    -5 -1 -6
    -5 1 -6
    1 -5 6
    -1 -5 -6
    -5 -1 6
    -5 1 6
    1 -5 -6
    5 -1 -6
    -1 5 6
    -1 -5 -6
    -5 -1 6
    1 5 6
    5 1 -6
    1 5 6
    5 1 -6
    1 5 -6
    5 1 6
    5 -1 6
    -1 5 -6
    1 5 -6
    5 1 6
    -5 1 -6
    1 -5 6
    5 -1 -6
    -1 5 6
    -1 -5 -6
    -5 -1 6
    -5 1 -6
    1 -5 6
    -5 1 6
    1 -5 -6
    1 5 -6
    5 1 6
    5 -1 6
    -1 5 -6
    1 5 6
    5 1 -6
    -5 1 -6
    1 -5 6
    5 -1 6
    -1 5 -6
    -1 -5 6
    -5 -1 -6
    -1 -5 -6
    -5 -1 6
    -5 1 6
    1 -5 -6
    1 5 6
    5 1 -6
    -1 -5 6
    -5 -1 -6
    -1 -5 6
    -5 -1 -6
    -5 1 6
    1 -5 -6
    5 -1 6
    -1 5 -6
    1 5 6
    5 1 -6
    5 -1 -6
    -1 5 6
    -1 -5 -6
    -5 -1 6
    1 5 -6
    5 1 6
    5 -1 -8
    -1 5 8
    -1 -5 8
    -5 -1 -8
    5 -1 -8
    -1 5 8
    -5 1 -8
    1 -5 8
    -5 1 -8
    1 -5 8
    -1 -5 -8
    -5 -1 8
    1 5 8
    5 1 -8
    1 5 -8
    5 1 8
    1 5 -8
    5 1 8
    -5 1 8
    1 -5 -8
    1 5 8
    5 1 -8
    5 -1 8
    -1 5 -8
    -5 1 -8
    1 -5 8
    5 -1 -8
    -1 5 8
    1 5 -8
    5 1 8
    -1 -5 -8
    -5 -1 8
    -5 1 8
    1 -5 -8
    1 5 8
    5 1 -8
    1 5 8
    5 1 -8
    5 -1 -8
    -1 5 8
    -5 1 8
    1 -5 -8
    -1 -5 8
    -5 -1 -8
    5 -1 8
    -1 5 -8
    -1 -5 8
    -5 -1 -8
    -1 -5 8
    -5 -1 -8
    -1 -5 -8
    -5 -1 8
    5 -1 8
    -1 5 -8
    -5 1 -8
    1 -5 8
    1 5 -8
    5 1 8
    5 -1 8
    -1 5 -8
    -1 -5 10
    -5 -1 -10
    -5 1 -10
    1 -5 10
    -5 1 10
    1 -5 -10
    -1 -5 -10
    -5 -1 10
    1 5 -10
    5 1 10
    5 -1 10
    -1 5 -10
    -5 1 -10
    1 -5 10
    -1 -5 -10
    -5 -1 10
    1 5 -10
    5 1 10
    -5 1 -10
    1 -5 10
    5 -1 -10
    -1 5 10
    5 -1 -10
    -1 5 10
    -5 1 -10
    1 -5 10
    1 5 10
    5 1 -10
    5 -1 10
    -1 5 -10
    5 -1 10
    -1 5 -10
    -1 -5 10
    -5 -1 -10
    -1 -5 10
    -5 -1 -10
    -1 -5 -10
    -5 -1 10
    1 5 10
    5 1 -10
    -5 1 10
    1 -5 -10
    -1 -5 10
    -5 -1 -10
    -5 1 10
    1 -5 -10
    -1 -5 -12
    -5 -1 12
    -5 1 12
    1 -5 -12
    1 5 -12
    5 1 12
    -1 -5 -12
    -5 -1 12
    -1 -5 12
    -5 -1 -12
    5 -1 12
    -1 5 -12
    5 -1 12
    -1 5 -12
    -5 2 1
    2 -5 -1
    -2 -5 -1
    -5 -2 1
    2 5 -1
    5 2 1
    -2 -5 -1
    -5 -2 1
    2 5 -1
    5 2 1
    -5 2 -1
    2 -5 1
    5 -2 -1
    -2 5 1
    -5 2 -1
    2 -5 1
    5 -2 1
    -2 5 -1
    -5 2 -1
    2 -5 1
    -5 2 1
    2 -5 -1
    5 -2 -1
    -2 5 1
    -2 -5 -1
    -5 -2 1
    5 -2 -1
    -2 5 1
    5 -2 -1
    -2 5 1
    -2 -5 -1
    -5 -2 1
    -5 2 -1
    2 -5 1
    5 -2 1
    -2 5 -1
    2 5 1
    5 2 -1
    -5 2 1
    2 -5 -1
    -2 -5 -1
    -5 -2 1
    5 -2 1
    -2 5 -1
    2 5 -1
    5 2 1
    -2 -5 -1
    -5 -2 1
    2 5 -1
    5 2 1
    5 -2 1
    -2 5 -1
    -2 -5 -1
    -5 -2 1
    -2 -5 1
    -5 -2 -1
    2 5 -1
    5 2 1
    -2 -5 1
    -5 -2 -1
    -5 2 -1
    2 -5 1
    -2 -5 1
    -5 -2 -1
    5 -2 1
    -2 5 -1
    -5 2 -1
    2 -5 1
    -2 -5 -1
    -5 -2 1
    -5 2 -1
    2 -5 1
    2 5 1
    5 2 -1
    -5 2 1
    2 -5 -1
    -2 -5 -1
    -5 -2 1
    -2 -5 1
    -5 -2 -1
    -5 2 1
    2 -5 -1
    5 -2 1
    -2 5 -1
    2 5 1
    5 2 -1
    2 5 -1
    5 2 1
    -5 2 -1
    2 -5 1
    -5 2 1
    2 -5 -1
    -5 2 -1
    2 -5 1
    -2 -5 1
    -5 -2 -1
    -2 -5 1
    -5 -2 -1
    -2 -5 -1
    -5 -2 1
    2 5 -1
    5 2 1
    2 5 1
    5 2 -1
    -2 -5 1
    -5 -2 -1
    5 -2 1
    -2 5 -1
    2 5 1
    5 2 -1
    2 5 1
    5 2 -1
    -5 2 -1
    2 -5 1
    5 -2 1
    -2 5 -1
    5 -2 -1
    -2 5 1
    2 5 -1
    5 2 1
    -5 2 1
    2 -5 -1
    -5 2 1
    2 -5 -1
    -2 -5 -1
    -5 -2 1
    -5 2 -1
    2 -5 1
    5 -2 -1
    -2 5 1
    -5 2 1
    2 -5 -1
    5 -2 -1
    -2 5 1
    5 -2 1
    -2 5 -1
    2 5 -1
    5 2 1
    -2 -5 -1
    -5 -2 1
    2 5 1
    5 2 -1
    -5 2 -1
    2 -5 1
    -2 -5 1
    -5 -2 -1
    -5 2 1
    2 -5 -1
    5 -2 1
    -2 5 -1
    -2 -5 1
    -5 -2 -1
    5 -2 1
    -2 5 -1
    2 5 1
    5 2 -1
    -5 2 1
    2 -5 -1
    2 5 1
    5 2 -1
    -2 -5 1
    -5 -2 -1
    5 -2 1
    -2 5 -1
    2 5 -1
    5 2 1
    2 5 -1
    5 2 1
    5 -2 -1
    -2 5 1
    2 5 -1
    5 2 1
    -5 2 -1
    2 -5 1
    5 -2 -1
    -2 5 1
    -2 -5 -1
    -5 -2 1
    2 5 1
    5 2 -1
    -2 -5 -1
    -5 -2 1
    -5 2 -1
    2 -5 1
    -2 -5 -3
    -5 -2 3
    5 -2 3
    -2 5 -3
    -5 2 -3
    2 -5 3
    2 5 -3
    5 2 3
    2 5 3
    5 2 -3
    2 5 -3
    5 2 3
    2 5 3
    5 2 -3
    -5 2 3
    2 -5 -3
    2 5 3
    5 2 -3
    5 -2 3
    -2 5 -3
    2 5 -3
    5 2 3
    -2 -5 3
    -5 -2 -3
    -5 2 -3
    2 -5 3
    -2 -5 -3
    -5 -2 3
    -2 -5 -3
    -5 -2 3
    -5 2 3
    2 -5 -3
    5 -2 3
    -2 5 -3
    -2 -5 3
    -5 -2 -3
    -2 -5 3
    -5 -2 -3
    -2 -5 -3
    -5 -2 3
    -5 2 -3
    2 -5 3
    -2 -5 3
    -5 -2 -3
    5 -2 -3
    -2 5 3
    5 -2 3
    -2 5 -3
    5 -2 -3
    -2 5 3
    -2 -5 3
    -5 -2 -3
    -2 -5 -3
    -5 -2 3
    -2 -5 3
    -5 -2 -3
    -5 2 -3
    2 -5 3
    -5 2 -3
    2 -5 3
    -5 2 -3
    2 -5 3
    5 -2 -3
    -2 5 3
    -2 -5 -3
    -5 -2 3
    5 -2 3
    -2 5 -3
    -5 2 3
    2 -5 -3
    2 5 -3
    5 2 3
    5 -2 3
    -2 5 -3
    -5 2 3
    2 -5 -3
    -2 -5 3
    -5 -2 -3
    5 -2 -3
    -2 5 3
    2 5 -3
    5 2 3
    2 5 3
    5 2 -3
    -2 -5 -3
    -5 -2 3
    5 -2 -3
    -2 5 3
    -5 2 3
    2 -5 -3
    2 5 3
    5 2 -3
    -5 2 -3
    2 -5 3
    -2 -5 3
    -5 -2 -3
    5 -2 3
    -2 5 -3
    -2 -5 3
    -5 -2 -3
    5 -2 -3
    -2 5 3
    -2 -5 -3
    -5 -2 3
    5 -2 3
    -2 5 -3
    -2 -5 3
    -5 -2 -3
    5 -2 3
    -2 5 -3
    -5 2 3
    2 -5 -3
    2 5 3
    5 2 -3
    2 5 3
    5 2 -3
    -5 2 -3
    2 -5 3
    2 5 -3
    5 2 3
    -5 2 -3
    2 -5 3
    -2 -5 -3
    -5 -2 3
    5 -2 -3
    -2 5 3
    -5 2 -3
    2 -5 3
    -2 -5 3
    -5 -2 -3
    -5 2 3
    2 -5 -3
    -2 -5 3
    -5 -2 -3
    5 -2 3
    -2 5 -3
    2 5 -3
    5 2 3
    -2 -5 3
    -5 -2 -3
    -5 2 3
    2 -5 -3
    5 -2 3
    -2 5 -3
    -5 2 3
    2 -5 -3
    5 -2 -3
    -2 5 3
    2 5 3
    5 2 -3
    -2 -5 -3
    -5 -2 3
    2 5 -3
    5 2 3
    2 5 3
    5 2 -3
    2 5 3
    5 2 -3
    -5 2 -3
    2 -5 3
    5 -2 3
    -2 5 -3
    -2 -5 3
    -5 -2 -3
    5 -2 -3
    -2 5 3
    -5 2 3
    2 -5 -3
    -5 2 3
    2 -5 -3
    -5 2 -3
    2 -5 3
    -2 -5 3
    -5 -2 -3
    -2 -5 -3
    -5 -2 3
    -2 -5 -3
    -5 -2 3
    2 5 3
    5 2 -3
    5 -2 3
    -2 5 -3
    2 5 3
    5 2 -3
    -2 -5 3
    -5 -2 -3
    5 -2 3
    -2 5 -3
    5 -2 -3
    -2 5 3
    -2 -5 3
    -5 -2 -3
    5 -2 3
    -2 5 -3
    2 5 3
    5 2 -3
    -5 2 3
    2 -5 -3
    -2 -5 3
    -5 -2 -3
    -2 -5 3
    -5 -2 -3
    2 5 -3
    5 2 3
    5 -2 -3
    -2 5 3
    -2 -5 -3
    -5 -2 3
    5 -2 -5
    -2 5 5
    -5 2 -5
    2 -5 5
    2 5 -5
    5 2 5
    -5 2 -5
    2 -5 5
    -2 -5 -5
    -5 -2 5
    -5 2 -5
    2 -5 5
    2 5 -5
    5 2 5
    -2 -5 -5
    -5 -2 5
    -2 -5 5
    -5 -2 -5
    5 -2 5
    -2 5 -5
    -2 -5 -5
    -5 -2 5
    -5 2 -5
    2 -5 5
    5 -2 5
    -2 5 -5
    2 5 5
    5 2 -5
    -5 2 5
    2 -5 -5
    5 -2 -5
    -2 5 5
    2 5 5
    5 2 -5
    -2 -5 -5
    -5 -2 5
    -2 -5 5
    -5 -2 -5
    -5 2 -5
    2 -5 5
    2 5 -5
    5 2 5
    2 5 -5
    5 2 5
    5 -2 -5
    -2 5 5
    2 5 -5
    5 2 5
    -5 2 5
    2 -5 -5
    -5 2 5
    2 -5 -5
    -2 -5 -5
    -5 -2 5
    -5 2 -5
    2 -5 5
    2 5 5
    5 2 -5
    5 -2 5
    -2 5 -5
    2 5 -5
    5 2 5
    5 -2 5
    -2 5 -5
    -2 -5 -5
    -5 -2 5
    -5 2 -5
    2 -5 5
    5 -2 5
    -2 5 -5
    -5 2 5
    2 -5 -5
    2 5 5
    5 2 -5
    -2 -5 5
    -5 -2 -5
    2 5 5
    5 2 -5
    5 -2 -5
    -2 5 5
    -2 -5 -5
    -5 -2 5
    -2 -5 5
    -5 -2 -5
    -2 -5 5
    -5 -2 -5
    2 5 -5
    5 2 5
    2 5 -5
    5 2 5
    5 -2 -7
    -2 5 7
    -5 2 -7
    2 -5 7
    -5 2 -7
    2 -5 7
    -2 -5 -7
    -5 -2 7
    -2 -5 -7
    -5 -2 7
    2 5 7
    5 2 -7
    2 5 -7
    5 2 7
    2 5 7
    5 2 -7
    -2 -5 7
    -5 -2 -7
    5 -2 -7
    -2 5 7
    -5 2 -7
    2 -5 7
    -5 2 7
    2 -5 -7
    -5 2 -7
    2 -5 7
    2 5 -7
    5 2 7
    5 -2 7
    -2 5 -7
    2 5 -7
    5 2 7
    -5 2 -7
    2 -5 7
    5 -2 -7
    -2 5 7
    -2 -5 -7
    -5 -2 7
    -5 2 7
    2 -5 -7
    2 5 7
    5 2 -7
    -2 -5 -7
    -5 -2 7
    5 -2 7
    -2 5 -7
    2 5 7
    5 2 -7
    -2 -5 7
    -5 -2 -7
    -2 -5 7
    -5 -2 -7
    -5 2 -7
    2 -5 7
    5 -2 7
    -2 5 -7
    -2 -5 -7
    -5 -2 7
    2 5 -7
    5 2 7
    5 -2 -7
    -2 5 7
    5 -2 7
    -2 5 -7
    -2 -5 7
    -5 -2 -7
    -5 2 7
    2 -5 -7
    -5 2 7
    2 -5 -7
    2 5 -7
    5 2 7
    5 -2 -9
    -2 5 9
    -2 -5 9
    -5 -2 -9
    2 5 -9
    5 2 9
    -2 -5 -9
    -5 -2 9
    -5 2 -9
    2 -5 9
    2 5 9
    5 2 -9
    -5 2 9
    2 -5 -9
    -5 2 9
    2 -5 -9
    -5 2 -9
    2 -5 9
    5 -2 9
    -2 5 -9
    -5 2 -9
    2 -5 9
    2 5 -9
    5 2 9
    5 -2 -9
    -2 5 9
    -2 -5 -9
    -5 -2 9
    -5 2 9
    2 -5 -9
    2 5 9
    5 2 -9
    5 -2 9
    -2 5 -9
    5 -2 9
    -2 5 -9
    2 5 9
    5 2 -9
    5 -2 9
    -2 5 -9
    -5 2 9
    2 -5 -9
    -5 2 -9
    2 -5 9
    -2 -5 9
    -5 -2 -9
    5 -2 -9
    -2 5 9
    -2 -5 9
    -5 -2 -9
    -2 -5 -9
    -5 -2 9
    -2 -5 9
    -5 -2 -9
    -2 -5 11
    -5 -2 -11
    5 -2 11
    -2 5 -11
    -2 -5 -11
    -5 -2 11
    -5 2 -11
    2 -5 11
    2 5 -11
    5 2 11
    -5 2 11
    2 -5 -11
    -5 2 -11
    2 -5 11
    -2 -5 -11
    -5 -2 11
    5 -2 -11
    -2 5 11
    2 5 -11
    5 2 11
    -5 2 -11
    2 -5 11
    5 -2 11
    -2 5 -11
    -2 -5 11
    -5 -2 -11
    -5 2 -11
    2 -5 11
    5 -2 11
    -2 5 -11
    -2 -5 11
    -5 -2 -11
    5 -2 -11
    -2 5 11
    -2 -5 11
    -5 -2 -11
    2 5 11
    5 2 -11
    -5 2 11
    2 -5 -11
    -5 2 11
    2 -5 -11
    5 -3 0
    -3 5 0
    -3 -5 0
    -5 -3 0
    -3 -5 0
    -5 -3 0
    -5 3 0
    3 -5 0
    3 5 0
    5 3 0
    -3 -5 0
    -5 -3 0
    -3 -5 0
    -5 -3 0
    5 -3 0
    -3 5 0
    -5 3 0
    3 -5 0
    -5 3 0
    3 -5 0
    -3 -5 0
    -5 -3 0
    5 -3 0
    -3 5 0
    -3 -5 0
    -5 -3 0
    5 -3 0
    -3 5 0
    -5 3 0
    3 -5 0
    -3 -5 0
    -5 -3 0
    3 5 0
    5 3 0
    3 5 0
    5 3 0
    5 -3 0
    -3 5 0
    -5 3 0
    3 -5 0
    -3 -5 0
    -5 -3 0
    5 -3 0
    -3 5 0
    3 5 0
    5 3 0
    -5 3 0
    3 -5 0
    5 -3 0
    -3 5 0
    -3 -5 0
    -5 -3 0
    -3 -5 0
    -5 -3 0
    -3 -5 0
    -5 -3 0
    -5 3 0
    3 -5 0
    3 5 0
    5 3 0
    3 5 0
    5 3 0
    -5 3 0
    3 -5 0
    -3 -5 0
    -5 -3 0
    3 5 0
    5 3 0
    5 -3 0
    -3 5 0
    -5 3 0
    3 -5 0
    -3 -5 0
    -5 -3 0
    5 -3 0
    -3 5 0
    5 -3 0
    -3 5 0
    -3 -5 0
    -5 -3 0
    -5 3 0
    3 -5 0
    -5 3 0
    3 -5 0
    5 -3 0
    -3 5 0
    3 5 0
    5 3 0
    -3 -5 0
    -5 -3 0
    3 5 0
    5 3 0
    5 -3 0
    -3 5 0
    -5 3 0
    3 -5 0
    3 5 0
    5 3 0
    -5 3 0
    3 -5 0
    -3 -5 0
    -5 -3 0
    5 -3 0
    -3 5 0
    -5 3 -2
    3 -5 2
    3 5 -2
    5 3 2
    5 -3 -2
    -3 5 2
    -5 3 2
    3 -5 -2
    -3 -5 -2
    -5 -3 2
    3 5 2
    5 3 -2
    5 -3 2
    -3 5 -2
    -3 -5 2
    -5 -3 -2
    -5 3 -2
    3 -5 2
    5 -3 -2
    -3 5 2
    -5 3 -2
    3 -5 2
    -3 -5 -2
    -5 -3 2
    5 -3 -2
    -3 5 2
    -3 -5 2
    -5 -3 -2
    -5 3 2
    3 -5 -2
    3 5 2
    5 3 -2
    5 -3 2
    -3 5 -2
    -3 -5 2
    -5 -3 -2
    3 5 -2
    5 3 2
    3 5 2
    5 3 -2
    -5 3 2
    3 -5 -2
    5 -3 -2
    -3 5 2
    -5 3 2
    3 -5 -2
    -3 -5 2
    -5 -3 -2
    -3 -5 2
    -5 -3 -2
    -5 3 -2
    3 -5 2
    5 -3 2
    -3 5 -2
    3 5 -2
    5 3 2
    -3 -5 -2
    -5 -3 2
    -5 3 -2
    3 -5 2
    3 5 2
    5 3 -2
    -5 3 2
    3 -5 -2
    -3 -5 2
    -5 -3 -2
    3 5 2
    5 3 -2
    -3 -5 2
    -5 -3 -2
    3 5 2
    5 3 -2
    3 5 2
    5 3 -2
    -5 3 2
    3 -5 -2
    5 -3 -2
    -3 5 2
    -3 -5 -2
    -5 -3 2
    3 5 -2
    5 3 2
    -3 -5 2
    -5 -3 -2
    -5 3 -2
    3 -5 2
    3 5 -2
    5 3 2
    5 -3 2
    -3 5 -2
    5 -3 2
    -3 5 -2
    -5 3 2
    3 -5 -2
    -5 3 2
    3 -5 -2
    3 5 2
    5 3 -2
    3 5 -2
    5 3 2
    5 -3 -2
    -3 5 2
    5 -3 -2
    -3 5 2
    5 -3 2
    -3 5 -2
    -5 3 -2
    3 -5 2
    -5 3 2
    3 -5 -2
    -3 -5 2
    -5 -3 -2
    -3 -5 -2
    -5 -3 2
    -5 3 2
    3 -5 -2
    -5 3 -2
    3 -5 2
    3 5 -2
    5 3 2
    3 5 2
    5 3 -2
    5 -3 -2
    -3 5 2
    5 -3 2
    -3 5 -2
    -5 3 -2
    3 -5 2
    -3 -5 2
    -5 -3 -2
    -3 -5 -2
    -5 -3 2
    5 -3 2
    -3 5 -2
    -3 -5 2
    -5 -3 -2
    3 5 2
    5 3 -2
    5 -3 2
    -3 5 -2
    -3 -5 -2
    -5 -3 2
    -5 3 -2
    3 -5 2
    3 5 2
    5 3 -2
    5 -3 -2
    -3 5 2
    -3 -5 2
    -5 -3 -2
    5 -3 -2
    -3 5 2
    -3 -5 2
    -5 -3 -2
    3 5 2
    5 3 -2
    -5 3 2
    3 -5 -2
    -3 -5 -2
    -5 -3 2
    3 5 2
    5 3 -2
    -5 3 -2
    3 -5 2
    -5 3 -2
    3 -5 2
    5 -3 -2
    -3 5 2
    -3 -5 2
    -5 -3 -2
    3 5 2
    5 3 -2
    -3 -5 2
    -5 -3 -2
    3 5 2
    5 3 -2
    -5 3 2
    3 -5 -2
    5 -3 2
    -3 5 -2
    -3 -5 2
    -5 -3 -2
    5 -3 2
    -3 5 -2
    -3 -5 -2
    -5 -3 2
    -5 3 -2
    3 -5 2
    5 -3 2
    -3 5 -2
    -3 -5 -2
    -5 -3 2
    3 5 -2
    5 3 2
    3 5 -2
    5 3 2
    -3 -5 -2
    -5 -3 2
    -3 -5 -2
    -5 -3 2
    3 5 -2
    5 3 2
    -3 -5 2
    -5 -3 -2
    5 -3 4
    -3 5 -4
    3 5 -4
    5 3 4
    -5 3 -4
    3 -5 4
    -3 -5 -4
    -5 -3 4
    -5 3 -4
    3 -5 4
    -3 -5 4
    -5 -3 -4
    3 5 4
    5 3 -4
    -3 -5 -4
    -5 -3 4
    3 5 -4
    5 3 4
    -5 3 4
    3 -5 -4
    3 5 4
    5 3 -4
    3 5 4
    5 3 -4
    -3 -5 4
    -5 -3 -4
    -3 -5 4
    -5 -3 -4
    5 -3 -4
    -3 5 4
    -3 -5 -4
    -5 -3 4
    3 5 -4
    5 3 4
    -5 3 -4
    3 -5 4
    -3 -5 4
    -5 -3 -4
    5 -3 4
    -3 5 -4
    -5 3 4
    3 -5 -4
    3 5 -4
    5 3 4
    -3 -5 -4
    -5 -3 4
    -5 3 -4
    3 -5 4
    5 -3 4
    -3 5 -4
    -3 -5 4
    -5 -3 -4
    3 5 4
    5 3 -4
    -5 3 4
    3 -5 -4
    3 5 -4
    5 3 4
    -3 -5 -4
    -5 -3 4
    -5 3 -4
    3 -5 4
    5 -3 -4
    -3 5 4
    -3 -5 4
    -5 -3 -4
    3 5 4
    5 3 -4
    3 5 4
    5 3 -4
    -3 -5 -4
    -5 -3 4
    -5 3 -4
    3 -5 4
    -5 3 4
    3 -5 -4
    3 5 4
    5 3 -4
    3 5 4
    5 3 -4
    5 -3 4
    -3 5 -4
    -3 -5 4
    -5 -3 -4
    -3 -5 4
    -5 -3 -4
    -3 -5 4
    -5 -3 -4
    5 -3 -4
    -3 5 4
    5 -3 -4
    -3 5 4
    3 5 -4
    5 3 4
    -5 3 -4
    3 -5 4
    3 5 -4
    5 3 4
    -5 3 4
    3 -5 -4
    5 -3 -4
    -3 5 4
    -5 3 -4
    3 -5 4
    -3 -5 -4
    -5 -3 4
    -3 -5 4
    -5 -3 -4
    5 -3 4
    -3 5 -4
    5 -3 4
    -3 5 -4
    -5 3 4
    3 -5 -4
    3 5 4
    5 3 -4
    3 5 4
    5 3 -4
    -3 -5 -4
    -5 -3 4
    5 -3 4
    -3 5 -4
    -3 -5 4
    -5 -3 -4
    -3 -5 4
    -5 -3 -4
    -3 -5 4
    -5 -3 -4
    -3 -5 -4
    -5 -3 4
    3 5 -4
    5 3 4
    3 5 -4
    5 3 4
    3 5 4
    5 3 -4
    -5 3 -6
    3 -5 6
    -5 3 -6
    3 -5 6
    5 -3 -6
    -3 5 6
    -3 -5 -6
    -5 -3 6
    5 -3 -6
    -3 5 6
    -5 3 6
    3 -5 -6
    3 5 -6
    5 3 6
    -3 -5 6
    -5 -3 -6
    5 -3 6
    -3 5 -6
    -5 3 -6
    3 -5 6
    3 5 6
    5 3 -6
    3 5 -6
    5 3 6
    -5 3 -6
    3 -5 6
    3 5 6
    5 3 -6
    -3 -5 -6
    -5 -3 6
    -5 3 6
    3 -5 -6
    -3 -5 -6
    -5 -3 6
    3 5 -6
    5 3 6
    3 5 6
    5 3 -6
    5 -3 -6
    -3 5 6
    5 -3 6
    -3 5 -6
    3 5 6
    5 3 -6
    -5 3 -6
    3 -5 6
    -5 3 -6
    3 -5 6
    -3 -5 6
    -5 -3 -6
    -5 3 6
    3 -5 -6
    -5 3 6
    3 -5 -6
    -3 -5 -6
    -5 -3 6
    3 5 6
    5 3 -6
    5 -3 6
    -3 5 -6
    5 -3 6
    -3 5 -6
    5 -3 -6
    -3 5 6
    3 5 -6
    5 3 6
    -3 -5 -6
    -5 -3 6
    -3 -5 6
    -5 -3 -6
    3 5 -6
    5 3 6
    5 -3 -8
    -3 5 8
    5 -3 -8
    -3 5 8
    -3 -5 -8
    -5 -3 8
    5 -3 8
    -3 5 -8
    3 5 -8
    5 3 8
    -3 -5 -8
    -5 -3 8
    3 5 8
    5 3 -8
    -5 3 -8
    3 -5 8
    -5 3 8
    3 -5 -8
    -3 -5 8
    -5 -3 -8
    -5 3 -8
    3 -5 8
    -3 -5 -8
    -5 -3 8
    -5 3 -8
    3 -5 8
    5 -3 -8
    -3 5 8
    3 5 -8
    5 3 8
    -3 -5 -8
    -5 -3 8
    -5 3 -8
    3 -5 8
    -3 -5 8
    -5 -3 -8
    5 -3 -8
    -3 5 8
    3 5 8
    5 3 -8
    5 -3 8
    -3 5 -8
    -3 -5 8
    -5 -3 -8
    3 5 -8
    5 3 8
    -3 -5 -8
    -5 -3 8
    -3 -5 8
    -5 -3 -8
    5 -3 8
    -3 5 -8
    5 -3 8
    -3 5 -8
    -5 3 8
    3 -5 -8
    -5 3 8
    3 -5 -8
    3 5 8
    5 3 -8
    -3 -5 10
    -5 -3 -10
    5 -3 10
    -3 5 -10
    -3 -5 -10
    -5 -3 10
    3 5 -10
    5 3 10
    -5 3 10
    3 -5 -10
    -5 3 -10
    3 -5 10
    -5 3 -10
    3 -5 10
    -5 3 10
    3 -5 -10
    -3 -5 -10
    -5 -3 10
    3 5 -10
    5 3 10
    -5 3 -10
    3 -5 10
    5 -3 -10
    -3 5 10
    5 -3 10
    -3 5 -10
    5 -3 -10
    -3 5 10
    3 5 10
    5 3 -10
    -3 -5 10
    -5 -3 -10
    5 -3 10
    -3 5 -10
    -3 -5 10
    -5 -3 -10
    -5 3 10
    3 -5 -10
    -5 3 10
    3 -5 -10
    -3 -5 10
    -5 -3 -10
    5 -3 10
    -3 5 -10
    -5 3 -10
    3 -5 10
    3 5 -12
    5 3 12
    5 -3 12
    -3 5 -12
    -5 3 12
    3 -5 -12
    5 -3 12
    -3 5 -12
    5 -4 -1
    -4 5 1
    -5 4 1
    4 -5 -1
    4 5 1
    5 4 -1
    -5 4 1
    4 -5 -1
    -5 4 1
    4 -5 -1
    -5 4 -1
    4 -5 1
    4 5 -1
    5 4 1
    -4 -5 1
    -5 -4 -1
    -5 4 -1
    4 -5 1
    5 -4 1
    -4 5 -1
    -4 -5 1
    -5 -4 -1
    5 -4 -1
    -4 5 1
    4 5 -1
    5 4 1
    -4 -5 1
    -5 -4 -1
    -4 -5 1
    -5 -4 -1
    -4 -5 1
    -5 -4 -1
    -4 -5 -1
    -5 -4 1
    5 -4 -1
    -4 5 1
    -4 -5 1
    -5 -4 -1
    5 -4 -1
    -4 5 1
    5 -4 1
    -4 5 -1
    -5 4 -1
    4 -5 1
    4 5 1
    5 4 -1
    -4 -5 -1
    -5 -4 1
    5 -4 1
    -4 5 -1
    -5 4 1
    4 -5 -1
    5 -4 1
    -4 5 -1
    -4 -5 1
    -5 -4 -1
    -5 4 -1
    4 -5 1
    -5 4 -1
    4 -5 1
    5 -4 -1
    -4 5 1
    -4 -5 1
    -5 -4 -1
    4 5 -1
    5 4 1
    4 5 1
    5 4 -1
    -5 4 1
    4 -5 -1
    -5 4 1
    4 -5 -1
    -5 4 -1
    4 -5 1
    -4 -5 1
    -5 -4 -1
    5 -4 1
    -4 5 -1
    4 5 1
    5 4 -1
    -4 -5 -1
    -5 -4 1
    4 5 1
    5 4 -1
    -4 -5 -1
    -5 -4 1
    5 -4 -1
    -4 5 1
    5 -4 -1
    -4 5 1
    -5 4 -1
    4 -5 1
    -4 -5 1
    -5 -4 -1
    -4 -5 1
    -5 -4 -1
    -5 4 1
    4 -5 -1
    -4 -5 1
    -5 -4 -1
    4 5 -1
    5 4 1
    -4 -5 -1
    -5 -4 1
    -4 -5 -1
    -5 -4 1
    -4 -5 1
    -5 -4 -1
    -5 4 -1
    4 -5 1
    4 5 -1
    5 4 1
    -4 -5 1
    -5 -4 -1
    -4 -5 1
    -5 -4 -1
    -5 4 1
    4 -5 -1
    -5 4 1
    4 -5 -1
    5 -4 1
    -4 5 -1
    4 5 1
    5 4 -1
    4 5 1
    5 4 -1
    5 -4 -1
    -4 5 1
    4 5 -1
    5 4 1
    -5 4 -1
    4 -5 1
    -4 -5 1
    -5 -4 -1
    4 5 1
    5 4 -1
    -4 -5 1
    -5 -4 -1
    -5 4 1
    4 -5 -1
    5 -4 1
    -4 5 -1
    -5 4 -1
    4 -5 1
    5 -4 -1
    -4 5 1
    -4 -5 -1
    -5 -4 1
    5 -4 -1
    -4 5 1
    5 -4 1
    -4 5 -1
    4 5 1
    5 4 -1
    5 -4 1
    -4 5 -1
    -5 4 -1
    4 -5 1
    5 -4 -1
    -4 5 1
    -5 4 1
    4 -5 -1
    -4 -5 -1
    -5 -4 1
    5 -4 -1
    -4 5 1
    5 -4 -1
    -4 5 1
    -4 -5 1
    -5 -4 -1
    -5 4 1
    4 -5 -1
    5 -4 1
    -4 5 -1
    5 -4 1
    -4 5 -1
    4 5 1
    5 4 -1
    4 5 1
    5 4 -1
    -5 4 -1
    4 -5 1
    -5 4 1
    4 -5 -1
    4 5 1
    5 4 -1
    -4 -5 1
    -5 -4 -1
    -5 4 -1
    4 -5 1
    -4 -5 -1
    -5 -4 1
    -4 -5 1
    -5 -4 -1
    -4 -5 1
    -5 -4 -1
    5 -4 -1
    -4 5 1
    -4 -5 -1
    -5 -4 1
    4 5 -1
    5 4 1
    -4 -5 1
    -5 -4 -1
    4 5 1
    5 4 -1
    5 -4 1
    -4 5 -1
    -5 4 -1
    4 -5 1
    4 5 -1
    5 4 1
    -5 4 1
    4 -5 -1
    -4 -5 -1
    -5 -4 1
    -4 -5 -1
    -5 -4 1
    4 5 3
    5 4 -3
    5 -4 -3
    -4 5 3
    -4 -5 -3
    -5 -4 3
    -4 -5 3
    -5 -4 -3
    -5 4 -3
    4 -5 3
    4 5 -3
    5 4 3
    -5 4 -3
    4 -5 3
    5 -4 3
    -4 5 -3
    -5 4 3
    4 -5 -3
    -5 4 -3
    4 -5 3
    4 5 -3
    5 4 3
    -4 -5 3
    -5 -4 -3
    4 5 3
    5 4 -3
    5 -4 3
    -4 5 -3
    -4 -5 3
    -5 -4 -3
    -5 4 3
    4 -5 -3
    4 5 3
    5 4 -3
    -4 -5 3
    -5 -4 -3
    5 -4 -3
    -4 5 3
    -4 -5 -3
    -5 -4 3
    -4 -5 -3
    -5 -4 3
    4 5 3
    5 4 -3
    -5 4 -3
    4 -5 3
    4 5 -3
    5 4 3
    -4 -5 3
    -5 -4 -3
    5 -4 3
    -4 5 -3
    5 -4 3
    -4 5 -3
    4 5 3
    5 4 -3
    4 5 -3
    5 4 3
    -4 -5 3
    -5 -4 -3
    5 -4 3
    -4 5 -3
    -5 4 3
    4 -5 -3
    -5 4 -3
    4 -5 3
    -4 -5 3
    -5 -4 -3
    -5 4 3
    4 -5 -3
    4 5 3
    5 4 -3
    -4 -5 -3
    -5 -4 3
    5 -4 -3
    -4 5 3
    -5 4 -3
    4 -5 3
    5 -4 -3
    -4 5 3
    -4 -5 -3
    -5 -4 3
    -5 4 3
    4 -5 -3
    -4 -5 3
    -5 -4 -3
    4 5 -3
    5 4 3
    4 5 3
    5 4 -3
    4 5 3
    5 4 -3
    -5 4 -3
    4 -5 3
    -4 -5 3
    -5 -4 -3
    5 -4 3
    -4 5 -3
    -5 4 -3
    4 -5 3
    -4 -5 -3
    -5 -4 3
    5 -4 3
    -4 5 -3
    4 5 -3
    5 4 3
    -5 4 3
    4 -5 -3
    -5 4 -3
    4 -5 3
    4 5 3
    5 4 -3
    -4 -5 3
    -5 -4 -3
    4 5 -3
    5 4 3
    5 -4 -3
    -4 5 3
    -5 4 3
    4 -5 -3
    5 -4 -3
    -4 5 3
    4 5 -3
    5 4 3
    5 -4 3
    -4 5 -3
    -4 -5 -3
    -5 -4 3
    -5 4 3
    4 -5 -3
    5 -4 3
    -4 5 -3
    -5 4 3
    4 -5 -3
    -4 -5 -3
    -5 -4 3
    -4 -5 3
    -5 -4 -3
    4 5 3
    5 4 -3
    5 -4 -3
    -4 5 3
    -5 4 -3
    4 -5 3
    5 -4 3
    -4 5 -3
    4 5 3
    5 4 -3
    -4 -5 3
    -5 -4 -3
    -4 -5 -3
    -5 -4 3
    -4 -5 3
    -5 -4 -3
    -4 -5 3
    -5 -4 -3
    -4 -5 -3
    -5 -4 3
    -4 -5 -3
    -5 -4 3
    -4 -5 3
    -5 -4 -3
    5 -4 3
    -4 5 -3
    -5 4 -3
    4 -5 3
    -5 4 -3
    4 -5 3
    -4 -5 -3
    -5 -4 3
    -5 4 3
    4 -5 -3
    -5 4 3
    4 -5 -3
    5 -4 -3
    -4 5 3
    4 5 3
    5 4 -3
    4 5 -3
    5 4 3
    -4 -5 3
    -5 -4 -3
    4 5 -3
    5 4 3
    -4 -5 3
    -5 -4 -3
    -5 4 3
    4 -5 -3
    -4 -5 -3
    -5 -4 3
    5 -4 3
    -4 5 -3
    4 5 3
    5 4 -3
    4 5 -3
    5 4 3
    5 -4 -3
    -4 5 3
    5 -4 -5
    -4 5 5
    -4 -5 -5
    -5 -4 5
    4 5 -5
    5 4 5
    4 5 -5
    5 4 5
    -5 4 -5
    4 -5 5
    -4 -5 -5
    -5 -4 5
    -5 4 -5
    4 -5 5
    -5 4 -5
    4 -5 5
    4 5 -5
    5 4 5
    -5 4 -5
    4 -5 5
    -5 4 5
    4 -5 -5
    4 5 -5
    5 4 5
    -5 4 -5
    4 -5 5
    -4 -5 -5
    -5 -4 5
    -4 -5 5
    -5 -4 -5
    4 5 5
    5 4 -5
    -4 -5 -5
    -5 -4 5
    4 5 5
    5 4 -5
    5 -4 5
    -4 5 -5
    5 -4 -5
    -4 5 5
    -4 -5 5
    -5 -4 -5
    -5 4 5
    4 -5 -5
    -4 -5 5
    -5 -4 -5
    5 -4 -5
    -4 5 5
    5 -4 5
    -4 5 -5
    4 5 5
    5 4 -5
    -5 4 -5
    4 -5 5
    4 5 5
    5 4 -5
    -4 -5 -5
    -5 -4 5
    4 5 -5
    5 4 5
    5 -4 5
    -4 5 -5
    -5 4 5
    4 -5 -5
    -5 4 -5
    4 -5 5
    5 -4 5
    -4 5 -5
    5 -4 5
    -4 5 -5
    -5 4 5
    4 -5 -5
    -4 -5 5
    -5 -4 -5
    5 -4 -5
    -4 5 5
    -4 -5 5
    -5 -4 -5
    -4 -5 -5
    -5 -4 5
    4 5 5
    5 4 -5
    4 5 -5
    5 4 5
    -4 -5 -5
    -5 -4 5
    4 5 -5
    5 4 5
    -5 4 -7
    4 -5 7
    5 -4 -7
    -4 5 7
    -5 4 -7
    4 -5 7
    -5 4 -7
    4 -5 7
    4 5 -7
    5 4 7
    -4 -5 7
    -5 -4 -7
    -5 4 -7
    4 -5 7
    -5 4 7
    4 -5 -7
    -4 -5 -7
    -5 -4 7
    4 5 7
    5 4 -7
    5 -4 7
    -4 5 -7
    -4 -5 -7
    -5 -4 7
    5 -4 -7
    -4 5 7
    4 5 -7
    5 4 7
    5 -4 7
    -4 5 -7
    4 5 -7
    5 4 7
    5 -4 -7
    -4 5 7
    -5 4 -7
    4 -5 7
    -5 4 7
    4 -5 -7
    4 5 7
    5 4 -7
    -4 -5 -7
    -5 -4 7
    -5 4 -7
    4 -5 7
    -4 -5 -7
    -5 -4 7
    -4 -5 7
    -5 -4 -7
    5 -4 7
    -4 5 -7
    4 5 -7
    5 4 7
    5 -4 -7
    -4 5 7
    -4 -5 7
    -5 -4 -7
    4 5 7
    5 4 -7
    -5 4 7
    4 -5 -7
    -5 4 7
    4 -5 -7
    5 -4 7
    -4 5 -7
    -4 -5 -7
    -5 -4 7
    4 5 -7
    5 4 7
    5 -4 -9
    -4 5 9
    4 5 -9
    5 4 9
    -4 -5 -9
    -5 -4 9
    -4 -5 9
    -5 -4 -9
    -5 4 -9
    4 -5 9
    -5 4 -9
    4 -5 9
    -4 -5 -9
    -5 -4 9
    5 -4 9
    -4 5 -9
    -5 4 9
    4 -5 -9
    4 5 9
    5 4 -9
    -4 -5 -9
    -5 -4 9
    4 5 -9
    5 4 9
    5 -4 -9
    -4 5 9
    -5 4 -9
    4 -5 9
    4 5 9
    5 4 -9
    -5 4 9
    4 -5 -9
    5 -4 9
    -4 5 -9
    5 -4 9
    -4 5 -9
    4 5 9
    5 4 -9
    -4 -5 9
    -5 -4 -9
    -4 -5 9
    -5 -4 -9
    -5 4 -9
    4 -5 9
    5 -4 9
    -4 5 -9
    -4 -5 -9
    -5 -4 9
    -4 -5 9
    -5 -4 -9
    -5 4 9
    4 -5 -9
    5 -4 -9
    -4 5 9
    4 5 -9
    5 4 9
    -5 4 -11
    4 -5 11
    -5 4 11
    4 -5 -11
    -4 -5 -11
    -5 -4 11
    -4 -5 11
    -5 -4 -11
    5 -4 11
    -4 5 -11
    4 5 -11
    5 4 11
    -5 4 -11
    4 -5 11
    -5 4 -11
    4 -5 11
    5 -4 -11
    -4 5 11
    4 5 -11
    5 4 11
    5 -4 -11
    -4 5 11
    5 -4 11
    -4 5 -11
    -5 4 11
    4 -5 -11
    -4 -5 11
    -5 -4 -11
    -5 4 11
    4 -5 -11
    5 -4 11
    -4 5 -11
    -4 -5 11
    -5 -4 -11
    -4 -5 11
    -5 -4 -11
    4 5 11
    5 4 -11
    5 -4 11
    -4 5 -11
    -5 4 -11
    4 -5 11
    5 -5 0
    -5 5 0
    -5 -5 0
    -5 -5 0
    5 -5 0
    -5 5 0
    -5 5 0
    5 -5 0
    -5 5 0
    5 -5 0
    -5 5 0
    5 -5 0
    5 -5 0
    -5 5 0
    -5 -5 0
    -5 -5 0
    5 5 0
    5 5 0
    -5 -5 0
    -5 -5 0
    5 5 0
    5 5 0
    -5 -5 0
    -5 -5 0
    5 5 0
    5 5 0
    -5 -5 0
    -5 -5 0
    -5 5 0
    5 -5 0
    5 5 0
    5 5 0
    5 -5 0
    -5 5 0
    -5 -5 0
    -5 -5 0
    5 -5 0
    -5 5 0
    -5 5 0
    5 -5 0
    5 -5 0
    -5 5 0
    -5 5 0
    5 -5 0
    -5 -5 0
    -5 -5 0
    5 -5 0
    -5 5 0
    5 5 0
    5 5 0
    5 -5 0
    -5 5 0
    -5 -5 0
    -5 -5 0
    -5 5 0
    5 -5 0
    5 -5 0
    -5 5 0
    -5 5 0
    5 -5 0
    5 -5 0
    -5 5 0
    -5 -5 0
    -5 -5 0
    -5 -5 0
    -5 -5 0
    5 -5 0
    -5 5 0
    5 5 0
    5 5 0
    5 5 0
    5 5 0
    5 5 0
    5 5 0
    -5 5 0
    5 -5 0
    5 5 0
    5 5 0
    -5 -5 0
    -5 -5 0
    5 -5 0
    -5 5 0
    -5 -5 0
    -5 -5 0
    -5 5 0
    5 -5 0
    5 5 0
    5 5 0
    -5 5 0
    5 -5 0
    5 5 0
    5 5 0
    -5 5 0
    5 -5 0
    -5 -5 0
    -5 -5 0
    -5 5 0
    5 -5 0
    -5 -5 0
    -5 -5 0
    5 -5 0
    -5 5 0
    5 -5 0
    -5 5 0
    -5 5 -2
    5 -5 2
    5 -5 -2
    -5 5 2
    -5 5 2
    5 -5 -2
    -5 5 2
    5 -5 -2
    5 5 -2
    5 5 2
    -5 -5 2
    -5 -5 -2
    5 -5 -2
    -5 5 2
    -5 5 -2
    5 -5 2
    -5 5 2
    5 -5 -2
    -5 -5 -2
    -5 -5 2
    -5 -5 2
    -5 -5 -2
    -5 5 2
    5 -5 -2
    5 -5 2
    -5 5 -2
    5 5 2
    5 5 -2
    5 5 2
    5 5 -2
    -5 5 -2
    5 -5 2
    5 5 2
    5 5 -2
    5 -5 -2
    -5 5 2
    5 5 2
    5 5 -2
    5 -5 2
    -5 5 -2
    5 -5 2
    -5 5 -2
    5 -5 -2
    -5 5 2
    -5 -5 -2
    -5 -5 2
    5 5 -2
    5 5 2
    5 -5 2
    -5 5 -2
    -5 -5 2
    -5 -5 -2
    -5 -5 -2
    -5 -5 2
    5 5 -2
    5 5 2
    -5 -5 2
    -5 -5 -2
    -5 -5 2
    -5 -5 -2
    5 -5 -2
    -5 5 2
    -5 -5 2
    -5 -5 -2
    5 5 2
    5 5 -2
    5 -5 2
    -5 5 -2
    -5 -5 -2
    -5 -5 2
    -5 5 2
    5 -5 -2
    5 -5 -2
    -5 5 2
    -5 -5 2
    -5 -5 -2
    -5 -5 2
    -5 -5 -2
    5 -5 2
    -5 5 -2
    5 5 -2
    5 5 2
    -5 5 -2
    5 -5 2
    5 -5 -2
    -5 5 2
    -5 -5 2
    -5 -5 -2
    5 -5 -2
    -5 5 2
    -5 -5 -2
    -5 -5 2
    -5 5 -2
    5 -5 2
    -5 5 -2
    5 -5 2
    -5 5 2
    5 -5 -2
    -5 5 -2
    5 -5 2
    5 5 2
    5 5 -2
    -5 -5 -2
    -5 -5 2
    -5 5 -2
    5 -5 2
    -5 -5 -2
    -5 -5 2
    -5 -5 2
    -5 -5 -2
    -5 5 2
    5 -5 -2
    5 -5 -2
    -5 5 2
    5 5 2
    5 5 -2
    -5 5 -2
    5 -5 2
    -5 -5 -2
    -5 -5 2
    -5 5 2
    5 -5 -2
    5 -5 -2
    -5 5 2
    5 5 2
    5 5 -2
    -5 -5 -2
    -5 -5 2
    -5 -5 2
    -5 -5 -2
    5 5 -2
    5 5 2
    -5 -5 2
    -5 -5 -2
    -5 5 -2
    5 -5 2
    -5 5 -2
    5 -5 2
    -5 -5 -2
    -5 -5 2
    5 -5 2
    -5 5 -2
    5 5 2
    5 5 -2
    -5 -5 2
    -5 -5 -2
    -5 5 2
    5 -5 -2
    -5 -5 2
    -5 -5 -2
    5 5 -2
    5 5 2
    5 -5 2
    -5 5 -2
    -5 5 2
    5 -5 -2
    5 -5 2
    -5 5 -2
    5 -5 -2
    -5 5 2
    5 -5 2
    -5 5 -2
    -5 5 -2
    5 -5 2
    5 5 2
    5 5 -2
    5 -5 -2
    -5 5 2
    -5 5 2
    5 -5 -2
    -5 -5 -2
    -5 -5 2
    5 5 2
    5 5 -2
    -5 5 -2
    5 -5 2
    5 5 -2
    5 5 2
    5 -5 2
    -5 5 -2
    -5 -5 -2
    -5 -5 2
    5 -5 -2
    -5 5 2
    -5 -5 2
    -5 -5 -2
    -5 -5 2
    -5 -5 -2
    -5 -5 2
    -5 -5 -2
    -5 -5 -2
    -5 -5 2
    -5 5 -2
    5 -5 2
    5 -5 2
    -5 5 -2
    5 5 -2
    5 5 2
    -5 -5 -2
    -5 -5 2
    5 -5 2
    -5 5 -2
    -5 -5 2
    -5 -5 -2
    -5 5 -2
    5 -5 2
    5 5 2
    5 5 -2
    5 -5 -2
    -5 5 2
    -5 -5 2
    -5 -5 -2
    5 -5 -2
    -5 5 2
    -5 -5 4
    -5 -5 -4
    5 5 -4
    5 5 4
    -5 5 -4
    5 -5 4
    -5 -5 4
    -5 -5 -4
    -5 -5 4
    -5 -5 -4
    5 5 -4
    5 5 4
    -5 5 4
    5 -5 -4
    -5 -5 -4
    -5 -5 4
    -5 5 -4
    5 -5 4
    5 -5 -4
    -5 5 4
    -5 -5 -4
    -5 -5 4
    -5 -5 -4
    -5 -5 4
    5 5 -4
    5 5 4
    -5 5 -4
    5 -5 4
    5 5 4
    5 5 -4
    5 -5 -4
    -5 5 4
    -5 -5 4
    -5 -5 -4
    -5 5 4
    5 -5 -4
    5 5 -4
    5 5 4
    -5 -5 -4
    -5 -5 4
    5 -5 4
    -5 5 -4
    -5 5 -4
    5 -5 4
    5 5 4
    5 5 -4
    -5 5 4
    5 -5 -4
    -5 -5 -4
    -5 -5 4
    -5 -5 4
    -5 -5 -4
    -5 5 -4
    5 -5 4
    -5 -5 4
    -5 -5 -4
    5 5 -4
    5 5 4
    5 -5 -4
    -5 5 4
    -5 5 -4
    5 -5 4
    -5 5 4
    5 -5 -4
    5 5 -4
    5 5 4
    5 5 4
    5 5 -4
    5 5 4
    5 5 -4
    -5 -5 -4
    -5 -5 4
    -5 -5 4
    -5 -5 -4
    5 -5 -4
    -5 5 4
    5 5 4
    5 5 -4
    5 5 -4
    5 5 4
    -5 -5 4
    -5 -5 -4
    -5 -5 4
    -5 -5 -4
    -5 5 4
    5 -5 -4
    5 -5 4
    -5 5 -4
    -5 -5 4
    -5 -5 -4
    5 5 -4
    5 5 4
    -5 -5 -4
    -5 -5 4
    5 5 4
    5 5 -4
    5 5 -4
    5 5 4
    5 5 4
    5 5 -4
    5 -5 4
    -5 5 -4
    -5 -5 -4
    -5 -5 4
    -5 -5 4
    -5 -5 -4
    5 -5 4
    -5 5 -4
    5 -5 4
    -5 5 -4
    5 -5 -4
    -5 5 4
    -5 5 4
    5 -5 -4
    -5 5 -4
    5 -5 4
    -5 -5 4
    -5 -5 -4
    -5 -5 -4
    -5 -5 4
    -5 5 -6
    5 -5 6
    -5 5 -6
    5 -5 6
    5 -5 -6
    -5 5 6
    5 5 6
    5 5 -6
    -5 -5 6
    -5 -5 -6
    -5 5 -6
    5 -5 6
    5 5 -6
    5 5 6
    5 -5 -6
    -5 5 6
    5 -5 6
    -5 5 -6
    -5 -5 -6
    -5 -5 6
    -5 5 -6
    5 -5 6
    -5 -5 -6
    -5 -5 6
    -5 5 6
    5 -5 -6
    5 5 -6
    5 5 6
    5 -5 6
    -5 5 -6
    -5 5 6
    5 -5 -6
    5 5 6
    5 5 -6
    5 5 -6
    5 5 6
    -5 -5 -6
    -5 -5 6
    5 5 6
    5 5 -6
    5 -5 6
    -5 5 -6
    5 -5 -6
    -5 5 6
    -5 5 6
    5 -5 -6
    5 -5 6
    -5 5 -6
    5 -5 -6
    -5 5 6
    -5 5 -6
    5 -5 6
    -5 -5 6
    -5 -5 -6
    5 5 -6
    5 5 6
    5 -5 6
    -5 5 -6
    5 5 6
    5 5 -6
    -5 -5 6
    -5 -5 -6
    5 5 -6
    5 5 6
    -5 -5 -6
    -5 -5 6
    5 -5 -8
    -5 5 8
    -5 -5 -8
    -5 -5 8
    5 5 -8
    5 5 8
    -5 5 8
    5 -5 -8
    5 5 8
    5 5 -8
    5 -5 8
    -5 5 -8
    -5 5 -8
    5 -5 8
    -5 5 -8
    5 -5 8
    -5 -5 -8
    -5 -5 8
    -5 -5 8
    -5 -5 -8
    -5 5 8
    5 -5 -8
    -5 -5 -8
    -5 -5 8
    -5 5 -8
    5 -5 8
    5 -5 -8
    -5 5 8
    5 5 -8
    5 5 8
    5 -5 8
    -5 5 -8
    -5 5 -8
    5 -5 8
    -5 5 8
    5 -5 -8
    -5 -5 8
    -5 -5 -8
    5 -5 -8
    -5 5 8
    -5 -5 8
    -5 -5 -8
    5 -5 8
    -5 5 -8
    -5 -5 -8
    -5 -5 8
    5 -5 8
    -5 5 -8
    5 5 8
    5 5 -8
    5 -5 8
    -5 5 -8
    5 5 8
    5 5 -8
    -5 5 8
    5 -5 -8
    5 5 -8
    5 5 8
    5 -5 -10
    -5 5 10
    -5 5 -10
    5 -5 10
    -5 -5 10
    -5 -5 -10
    -5 5 -10
    5 -5 10
    -5 5 10
    5 -5 -10
    5 -5 10
    -5 5 -10
    -5 5 10
    5 -5 -10
    -5 -5 -10
    -5 -5 10
    5 5 -10
    5 5 10
    5 -5 10
    -5 5 -10
    5 -5 -10
    -5 5 10
    5 5 -10
    5 5 10
    -5 5 -10
    5 -5 10
    -5 5 10
    5 -5 -10
    -5 -5 10
    -5 -5 -10
    -5 5 -10
    5 -5 10
    5 -5 10
    -5 5 -10
    -5 -5 10
    -5 -5 -10
    5 -5 10
    -5 5 -10
    5 5 10
    5 5 -10
    -5 5 10
    5 -5 -10
    5 -5 -10
    -5 5 10
    -5 -5 10
    -5 -5 -10
    5 -5 10
    -5 5 -10
    5 5 -10
    5 5 10
    -5 6 -1
    6 -5 1
    5 -6 1
    -6 5 -1
    -6 -5 -1
    -5 -6 1
    -5 6 1
    6 -5 -1
    -6 -5 1
    -5 -6 -1
    -6 -5 1
    -5 -6 -1
    -5 6 -1
    6 -5 1
    -5 6 1
    6 -5 -1
    -6 -5 1
    -5 -6 -1
    -6 -5 -1
    -5 -6 1
    5 -6 -1
    -6 5 1
    6 5 1
    5 6 -1
    -5 6 1
    6 -5 -1
    -6 -5 -1
    -5 -6 1
    -5 6 -1
    6 -5 1
    -5 6 -1
    6 -5 1
    6 5 -1
    5 6 1
    -5 6 1
    6 -5 -1
    -6 -5 -1
    -5 -6 1
    5 -6 1
    -6 5 -1
    -6 -5 1
    -5 -6 -1
    5 -6 -1
    -6 5 1
    5 -6 -1
    -6 5 1
    5 -6 1
    -6 5 -1
    -6 -5 1
    -5 -6 -1
    5 -6 -1
    -6 5 1
    -6 -5 1
    -5 -6 -1
    6 5 1
    5 6 -1
    -5 6 1
    6 -5 -1
    -6 -5 -1
    -5 -6 1
    5 -6 -1
    -6 5 1
    -5 6 1
    6 -5 -1
    5 -6 1
    -6 5 -1
    5 -6 -1
    -6 5 1
    -5 6 1
    6 -5 -1
    -6 -5 1
    -5 -6 -1
    -6 -5 -1
    -5 -6 1
    5 -6 1
    -6 5 -1
    6 5 1
    5 6 -1
    6 5 -1
    5 6 1
    5 -6 -1
    -6 5 1
    -6 -5 1
    -5 -6 -1
    -5 6 -1
    6 -5 1
    -6 -5 1
    -5 -6 -1
    5 -6 1
    -6 5 -1
    -6 -5 1
    -5 -6 -1
    -5 6 -1
    6 -5 1
    6 5 -1
    5 6 1
    6 5 1
    5 6 -1
    -5 6 -1
    6 -5 1
    6 5 -1
    5 6 1
    -5 6 -1
    6 -5 1
    5 -6 -1
    -6 5 1
    -6 -5 1
    -5 -6 -1
    5 -6 1
    -6 5 -1
    6 5 1
    5 6 -1
    -5 6 1
    6 -5 -1
    5 -6 1
    -6 5 -1
    6 5 -1
    5 6 1
    -6 -5 1
    -5 -6 -1
    -6 -5 1
    -5 -6 -1
    5 -6 1
    -6 5 -1
    5 -6 -1
    -6 5 1
    6 5 1
    5 6 -1
    -6 -5 -1
    -5 -6 1
    -6 -5 -1
    -5 -6 1
    6 5 -1
    5 6 1
    -5 6 -1
    6 -5 1
    5 -6 1
    -6 5 -1
    -6 -5 -1
    -5 -6 1
    -5 6 1
    6 -5 -1
    5 -6 -1
    -6 5 1
    -6 -5 1
    -5 -6 -1
    6 5 1
    5 6 -1
    -5 6 -1
    6 -5 1
    -5 6 1
    6 -5 -1
    -5 6 1
    6 -5 -1
    -6 -5 1
    -5 -6 -1
    5 -6 -1
    -6 5 1
    -5 6 -1
    6 -5 1
    -6 -5 -1
    -5 -6 1
    6 5 -1
    5 6 1
    6 5 1
    5 6 -1
    -6 -5 -1
    -5 -6 1
    5 -6 1
    -6 5 -1
    6 5 -1
    5 6 1
    5 -6 -1
    -6 5 1
    -6 -5 1
    -5 -6 -1
    -5 6 -1
    6 -5 1
    -6 -5 -1
    -5 -6 1
    -6 -5 1
    -5 -6 -1
    5 -6 -1
    -6 5 1
    5 -6 -1
    -6 5 1
    -5 6 1
    6 -5 -1
    5 -6 1
    -6 5 -1
    -6 -5 1
    -5 -6 -1
    5 -6 1
    -6 5 -1
    6 5 1
    5 6 -1
    -5 6 1
    6 -5 -1
    -5 6 -1
    6 -5 1
    6 5 1
    5 6 -1
    -6 -5 -1
    -5 -6 1
    6 5 -1
    5 6 1
    -6 -5 1
    -5 -6 -1
    -6 -5 1
    -5 -6 -1
    -5 6 -1
    6 -5 1
    6 5 -1
    5 6 1
    -6 -5 1
    -5 -6 -1
    5 -6 3
    -6 5 -3
    -6 -5 3
    -5 -6 -3
    5 -6 -3
    -6 5 3
    6 5 -3
    5 6 3
    6 5 -3
    5 6 3
    -6 -5 -3
    -5 -6 3
    -5 6 -3
    6 -5 3
    -6 -5 3
    -5 -6 -3
    -6 -5 3
    -5 -6 -3
    6 5 -3
    5 6 3
    6 5 3
    5 6 -3
    -6 -5 3
    -5 -6 -3
    -5 6 -3
    6 -5 3
    -6 -5 -3
    -5 -6 3
    5 -6 -3
    -6 5 3
    -6 -5 3
    -5 -6 -3
    -5 6 3
    6 -5 -3
    -6 -5 3
    -5 -6 -3
    -6 -5 -3
    -5 -6 3
    -6 -5 3
    -5 -6 -3
    -5 6 -3
    6 -5 3
    -6 -5 3
    -5 -6 -3
    -5 6 3
    6 -5 -3
    6 5 -3
    5 6 3
    6 5 -3
    5 6 3
    -6 -5 -3
    -5 -6 3
    -5 6 -3
    6 -5 3
    5 -6 -3
    -6 5 3
    -6 -5 -3
    -5 -6 3
    6 5 -3
    5 6 3
    -5 6 3
    6 -5 -3
    -6 -5 3
    -5 -6 -3
    -6 -5 3
    -5 -6 -3
    -5 6 -3
    6 -5 3
    6 5 3
    5 6 -3
    -6 -5 3
    -5 -6 -3
    5 -6 3
    -6 5 -3
    -6 -5 -3
    -5 -6 3
    -6 -5 3
    -5 -6 -3
    5 -6 3
    -6 5 -3
    -6 -5 3
    -5 -6 -3
    -5 6 -3
    6 -5 3
    6 5 -3
    5 6 3
    -5 6 3
    6 -5 -3
    -6 -5 -3
    -5 -6 3
    5 -6 -3
    -6 5 3
    5 -6 3
    -6 5 -3
    6 5 3
    5 6 -3
    -5 6 3
    6 -5 -3
    -6 -5 -3
    -5 -6 3
    6 5 -3
    5 6 3
    6 5 -3
    5 6 3
    -6 -5 3
    -5 -6 -3
    -5 6 3
    6 -5 -3
    6 5 3
    5 6 -3
    -6 -5 3
    -5 -6 -3
    5 -6 -3
    -6 5 3
    6 5 3
    5 6 -3
    5 -6 -3
    -6 5 3
    6 5 -3
    5 6 3
    -6 -5 -3
    -5 -6 3
    -6 -5 3
    -5 -6 -3
    -6 -5 3
    -5 -6 -3
    6 5 -3
    5 6 3
    5 -6 3
    -6 5 -3
    -5 6 3
    6 -5 -3
    5 -6 3
    -6 5 -3
    -6 -5 -3
    -5 -6 3
    -6 -5 3
    -5 -6 -3
    6 5 -3
    5 6 3
    6 5 -3
    5 6 3
    6 5 3
    5 6 -3
    -5 6 3
    6 -5 -3
    -6 -5 -3
    -5 -6 3
    -6 -5 3
    -5 -6 -3
    -5 6 -3
    6 -5 3
    -5 6 -3
    6 -5 3
    -5 6 -5
    6 -5 5
    5 -6 -5
    -6 5 5
    6 5 -5
    5 6 5
    -5 6 -5
    6 -5 5
    -6 -5 -5
    -5 -6 5
    -6 -5 -5
    -5 -6 5
    5 -6 5
    -6 5 -5
    -5 6 -5
    6 -5 5
    6 5 -5
    5 6 5
    -6 -5 5
    -5 -6 -5
    6 5 5
    5 6 -5
    -6 -5 5
    -5 -6 -5
    -5 6 -5
    6 -5 5
    -5 6 5
    6 -5 -5
    5 -6 -5
    -6 5 5
    -6 -5 -5
    -5 -6 5
    -6 -5 -5
    -5 -6 5
    6 5 -5
    5 6 5
    -5 6 -5
    6 -5 5
    -6 -5 5
    -5 -6 -5
    -5 6 5
    6 -5 -5
    6 5 5
    5 6 -5
    5 -6 -5
    -6 5 5
    5 -6 5
    -6 5 -5
    -5 6 5
    6 -5 -5
    -6 -5 -5
    -5 -6 5
    6 5 5
    5 6 -5
    6 5 -5
    5 6 5
    5 -6 5
    -6 5 -5
    5 -6 5
    -6 5 -5
    -6 -5 5
    -5 -6 -5
    5 -6 5
    -6 5 -5
    6 5 -5
    5 6 5
    -6 -5 -5
    -5 -6 5
    -5 6 5
    6 -5 -5
    -6 -5 5
    -5 -6 -5
    -5 6 -5
    6 -5 5
    6 5 5
    5 6 -5
    6 5 -5
    5 6 5
    5 -6 -5
    -6 5 5
    -5 6 -7
    6 -5 7
    5 -6 -7
    -6 5 7
    -5 6 -7
    6 -5 7
    -6 -5 -7
    -5 -6 7
    -5 6 7
    6 -5 -7
    5 -6 -7
    -6 5 7
    -6 -5 -7
    -5 -6 7
    6 5 -7
    5 6 7
    5 -6 7
    -6 5 -7
    -5 6 -7
    6 -5 7
    -5 6 -7
    6 -5 7
    6 5 7
    5 6 -7
    -6 -5 7
    -5 -6 -7
    6 5 -7
    5 6 7
    -5 6 7
    6 -5 -7
    -6 -5 -7
    -5 -6 7
    5 -6 -7
    -6 5 7
    5 -6 7
    -6 5 -7
    6 5 -7
    5 6 7
    6 5 7
    5 6 -7
    5 -6 7
    -6 5 -7
    5 -6 -7
    -6 5 7
    -5 6 7
    6 -5 -7
    -6 -5 7
    -5 -6 -7
    6 5 7
    5 6 -7
    -5 6 7
    6 -5 -7
    5 -6 7
    -6 5 -7
    -6 -5 -7
    -5 -6 7
    5 -6 7
    -6 5 -7
    -5 6 -7
    6 -5 7
    -6 -5 7
    -5 -6 -7
    5 -6 -9
    -6 5 9
    -6 -5 9
    -5 -6 -9
    -5 6 -9
    6 -5 9
    -6 -5 -9
    -5 -6 9
    -5 6 -9
    6 -5 9
    -6 -5 -9
    -5 -6 9
    -5 6 9
    6 -5 -9
    5 -6 9
    -6 5 -9
    6 5 -9
    5 6 9
    5 -6 9
    -6 5 -9
    5 -6 -9
    -6 5 9
    -6 -5 9
    -5 -6 -9
    5 -6 -9
    -6 5 9
    -5 6 -9
    6 -5 9
    -6 -5 9
    -5 -6 -9
    6 5 9
    5 6 -9
    5 -6 9
    -6 5 -9
    -5 6 9
    6 -5 -9
    5 -6 9
    -6 5 -9
    -5 6 9
    6 -5 -9
    5 -6 9
    -6 5 -9
    -6 -5 -9
    -5 -6 9
    6 5 -9
    5 6 9
    -6 -5 11
    -5 -6 -11
    -5 6 -11
    6 -5 11
    -5 6 11
    6 -5 -11
    5 -6 11
    -6 5 -11
    -6 -5 -11
    -5 -6 11
    -5 6 -11
    6 -5 11
    -5 6 11
    6 -5 -11
    5 -6 11
    -6 5 -11
    6 5 -11
    5 6 11
    5 -6 -11
    -6 5 11
    -6 -5 11
    -5 -6 -11
    5 -6 11
    -6 5 -11
    -5 6 11
    6 -5 -11
    -5 6 -11
    6 -5 11
    5 -6 -11
    -6 5 11
    5 -6 11
    -6 5 -11
    6 5 11
    5 6 -11
    -5 6 11
    6 -5 -11
    -6 -5 11
    -5 -6 -11
    -6 -5 11
    -5 -6 -11
    6 4 0
    4 6 0
    -4 6 0
    6 -4 0
    -4 6 0
    6 -4 0
    4 -6 0
    -6 4 0
    -6 -4 0
    -4 -6 0
    -4 6 0
    6 -4 0
    4 -6 0
    -6 4 0
    -6 -4 0
    -4 -6 0
    4 -6 0
    -6 4 0
    -6 -4 0
    -4 -6 0
    4 -6 0
    -6 4 0
    6 4 0
    4 6 0
    6 4 0
    4 6 0
    -4 6 0
    6 -4 0
    -6 -4 0
    -4 -6 0
    6 4 0
    4 6 0
    4 -6 0
    -6 4 0
    -4 6 0
    6 -4 0
    -4 6 0
    6 -4 0
    4 -6 0
    -6 4 0
    4 -6 0
    -6 4 0
    6 4 0
    4 6 0
    4 -6 0
    -6 4 0
    -6 -4 0
    -4 -6 0
    6 4 0
    4 6 0
    -6 -4 0
    -4 -6 0
    4 -6 0
    -6 4 0
    -6 -4 0
    -4 -6 0
    4 -6 0
    -6 4 0
    6 4 0
    4 6 0
    -4 6 0
    6 -4 0
    6 4 0
    4 6 0
    -6 -4 0
    -4 -6 0
    -6 -4 0
    -4 -6 0
    6 4 0
    4 6 0
    4 -6 0
    -6 4 0
    -4 6 0
    6 -4 0
    -6 -4 0
    -4 -6 0
    -4 6 0
    6 -4 0
    -4 6 0
    6 -4 0
    -6 -4 0
    -4 -6 0
    6 4 0
    4 6 0
    -4 6 0
    6 -4 0
    -6 -4 0
    -4 -6 0
    4 -6 0
    -6 4 0
    6 4 0
    4 6 0
    4 -6 0
    -6 4 0
    -6 -4 0
    -4 -6 0
    -4 6 0
    6 -4 0
    -6 -4 0
    -4 -6 0
    4 -6 0
    -6 4 0
    4 -6 2
    -6 4 -2
    6 4 2
    4 6 -2
    -6 -4 -2
    -4 -6 2
    4 -6 -2
    -6 4 2
    -6 -4 -2
    -4 -6 2
    4 -6 2
    -6 4 -2
    -6 -4 2
    -4 -6 -2
    4 -6 -2
    -6 4 2
    -6 -4 2
    -4 -6 -2
    -4 6 2
    6 -4 -2
    -4 6 -2
    6 -4 2
    -6 -4 2
    -4 -6 -2
    -6 -4 2
    -4 -6 -2
    6 4 -2
    4 6 2
    -6 -4 -2
    -4 -6 2
    -6 -4 2
    -4 -6 -2
    -4 6 2
    6 -4 -2
    -4 6 -2
    6 -4 2
    4 -6 -2
    -6 4 2
    -6 -4 2
    -4 -6 -2
    -6 -4 -2
    -4 -6 2
    -4 6 -2
    6 -4 2
    -4 6 2
    6 -4 -2
    -6 -4 2
    -4 -6 -2
    6 4 2
    4 6 -2
    4 -6 -2
    -6 4 2
    4 -6 2
    -6 4 -2
    -4 6 2
    6 -4 -2
    6 4 -2
    4 6 2
    4 -6 -2
    -6 4 2
    -6 -4 2
    -4 -6 -2
    -6 -4 2
    -4 -6 -2
    4 -6 -2
    -6 4 2
    4 -6 2
    -6 4 -2
    -6 -4 -2
    -4 -6 2
    -6 -4 -2
    -4 -6 2
    -6 -4 2
    -4 -6 -2
    -6 -4 -2
    -4 -6 2
    4 -6 2
    -6 4 -2
    6 4 2
    4 6 -2
    -4 6 -2
    6 -4 2
    -4 6 2
    6 -4 -2
    4 -6 2
    -6 4 -2
    -4 6 -2
    6 -4 2
    6 4 2
    4 6 -2
    6 4 2
    4 6 -2
    4 -6 -2
    -6 4 2
    -6 -4 2
    -4 -6 -2
    6 4 2
    4 6 -2
    -4 6 -2
    6 -4 2
    -6 -4 2
    -4 -6 -2
    4 -6 -2
    -6 4 2
    -6 -4 -2
    -4 -6 2
    -4 6 2
    6 -4 -2
    -4 6 2
    6 -4 -2
    -4 6 -2
    6 -4 2
    6 4 2
    4 6 -2
    4 -6 2
    -6 4 -2
    -6 -4 -2
    -4 -6 2
    -4 6 2
    6 -4 -2
    -6 -4 -2
    -4 -6 2
    6 4 -2
    4 6 2
    4 -6 -2
    -6 4 2
    -6 -4 -2
    -4 -6 2
    4 -6 -2
    -6 4 2
    6 4 -2
    4 6 2
    6 4 2
    4 6 -2
    -4 6 2
    6 -4 -2
    -4 6 -2
    6 -4 2
    4 -6 2
    -6 4 -2
    -6 -4 2
    -4 -6 -2
    -6 -4 2
    -4 -6 -2
    6 4 -2
    4 6 2
    -6 -4 2
    -4 -6 -2
    -4 6 2
    6 -4 -2
    -6 -4 2
    -4 -6 -2
    6 4 2
    4 6 -2
    -6 -4 2
    -4 -6 -2
    4 -6 -2
    -6 4 2
    -4 6 -2
    6 -4 2
    4 -6 2
    -6 4 -2
    -6 -4 -2
    -4 -6 2
    6 4 -2
    4 6 2
    6 4 2
    4 6 -2
    -4 6 -2
    6 -4 2
    6 4 -2
    4 6 2
    -4 6 2
    6 -4 -2
    -4 6 2
    6 -4 -2
    6 4 2
    4 6 -2
    4 -6 -2
    -6 4 2
    -6 -4 -2
    -4 -6 2
    6 4 2
    4 6 -2
    -6 -4 2
    -4 -6 -2
    4 -6 2
    -6 4 -2
    -4 6 -2
    6 -4 2
    4 -6 2
    -6 4 -2
    -6 -4 2
    -4 -6 -2
    4 -6 2
    -6 4 -2
    6 4 2
    4 6 -2
    -6 -4 -2
    -4 -6 2
    -6 -4 2
    -4 -6 -2
    4 -6 2
    -6 4 -2
    -4 6 -2
    6 -4 2
    -6 -4 2
    -4 -6 -2
    4 -6 -2
    -6 4 2
    4 -6 -2
    -6 4 2
    -6 -4 -4
    -4 -6 4
    4 -6 -4
    -6 4 4
    -4 6 -4
    6 -4 4
    -4 6 4
    6 -4 -4
    -4 6 -4
    6 -4 4
    -6 -4 4
    -4 -6 -4
    -6 -4 -4
    -4 -6 4
    -4 6 -4
    6 -4 4
    6 4 -4
    4 6 4
    6 4 -4
    4 6 4
    4 -6 4
    -6 4 -4
    6 4 -4
    4 6 4
    -6 -4 -4
    -4 -6 4
    -4 6 -4
    6 -4 4
    -6 -4 4
    -4 -6 -4
    -4 6 4
    6 -4 -4
    6 4 4
    4 6 -4
    6 4 -4
    4 6 4
    -4 6 -4
    6 -4 4
    -6 -4 -4
    -4 -6 4
    -6 -4 4
    -4 -6 -4
    4 -6 -4
    -6 4 4
    6 4 4
    4 6 -4
    6 4 -4
    4 6 4
    -6 -4 -4
    -4 -6 4
    -6 -4 4
    -4 -6 -4
    6 4 4
    4 6 -4
    4 -6 -4
    -6 4 4
    -4 6 -4
    6 -4 4
    4 -6 4
    -6 4 -4
    4 -6 4
    -6 4 -4
    -6 -4 4
    -4 -6 -4
    -6 -4 4
    -4 -6 -4
    -6 -4 -4
    -4 -6 4
    6 4 4
    4 6 -4
    -4 6 4
    6 -4 -4
    6 4 -4
    4 6 4
    4 -6 -4
    -6 4 4
    6 4 4
    4 6 -4
    -6 -4 4
    -4 -6 -4
    -4 6 4
    6 -4 -4
    4 -6 -4
    -6 4 4
    6 4 4
    4 6 -4
    -6 -4 4
    -4 -6 -4
    4 -6 4
    -6 4 -4
    -6 -4 -4
    -4 -6 4
    -4 6 4
    6 -4 -4
    -4 6 -4
    6 -4 4
    -4 6 -4
    6 -4 4
    4 -6 4
    -6 4 -4
    6 4 -4
    4 6 4
    -6 -4 -4
    -4 -6 4
    -6 -4 -4
    -4 -6 4
    6 4 -4
    4 6 4
    -6 -4 4
    -4 -6 -4
    -6 -4 -6
    -4 -6 6
    -4 6 -6
    6 -4 6
    -6 -4 -6
    -4 -6 6
    4 -6 -6
    -6 4 6
    -4 6 -6
    6 -4 6
    6 4 -6
    4 6 6
    -6 -4 -6
    -4 -6 6
    -6 -4 6
    -4 -6 -6
    4 -6 6
    -6 4 -6
    4 -6 -6
    -6 4 6
    -6 -4 -6
    -4 -6 6
    -4 6 6
    6 -4 -6
    -4 6 -6
    6 -4 6
    -4 6 -6
    6 -4 6
    6 4 6
    4 6 -6
    6 4 -6
    4 6 6
    -6 -4 6
    -4 -6 -6
    -4 6 6
    6 -4 -6
    6 4 -6
    4 6 6
    4 -6 6
    -6 4 -6
    -6 -4 -6
    -4 -6 6
    4 -6 -6
    -6 4 6
    6 4 -6
    4 6 6
    -4 6 6
    6 -4 -6
    4 -6 6
    -6 4 -6
    6 4 6
    4 6 -6
    -6 -4 6
    -4 -6 -6
    6 4 6
    4 6 -6
    -6 -4 -6
    -4 -6 6
    4 -6 6
    -6 4 -6
    -4 6 6
    6 -4 -6
    -4 6 -6
    6 -4 6
    -6 -4 6
    -4 -6 -6
    4 -6 6
    -6 4 -6
    4 -6 -6
    -6 4 6
    4 -6 -8
    -6 4 8
    -6 -4 -8
    -4 -6 8
    -4 6 -8
    6 -4 8
    6 4 -8
    4 6 8
    -4 6 8
    6 -4 -8
    -6 -4 8
    -4 -6 -8
    6 4 8
    4 6 -8
    -4 6 -8
    6 -4 8
    -6 -4 -8
    -4 -6 8
    4 -6 -8
    -6 4 8
    4 -6 8
    -6 4 -8
    6 4 -8
    4 6 8
    6 4 8
    4 6 -8
    4 -6 -8
    -6 4 8
    4 -6 8
    -6 4 -8
    -4 6 8
    6 -4 -8
    4 -6 8
    -6 4 -8
    -6 -4 8
    -4 -6 -8
    4 -6 -8
    -6 4 8
    -6 -4 -8
    -4 -6 8
    6 4 8
    4 6 -8
    6 4 -8
    4 6 8
    4 -6 8
    -6 4 -8
    4 -6 8
    -6 4 -8
    -4 6 8
    6 -4 -8
    -4 6 8
    6 -4 -8
    -6 -4 8
    -4 -6 -8
    -4 6 -8
    6 -4 8
    -4 6 10
    6 -4 -10
    -6 -4 10
    -4 -6 -10
    -4 6 -10
    6 -4 10
    -6 -4 -10
    -4 -6 10
    4 -6 10
    -6 4 -10
    -6 -4 -10
    -4 -6 10
    -4 6 -10
    6 -4 10
    -4 6 10
    6 -4 -10
    4 -6 10
    -6 4 -10
    4 -6 -10
    -6 4 10
    6 4 -10
    4 6 10
    6 4 -10
    4 6 10
    -6 -4 10
    -4 -6 -10
    -4 6 10
    6 -4 -10
    -6 -4 -10
    -4 -6 10
    6 4 10
    4 6 -10
    4 -6 10
    -6 4 -10
    -4 6 10
    6 -4 -10
    -4 6 -10
    6 -4 10
    4 -6 10
    -6 4 -10
    -6 -4 10
    -4 -6 -10
    4 -6 -10
    -6 4 10
    4 -6 10
    -6 4 -10
    3 -6 -1
    -6 3 1
    -6 -3 1
    -3 -6 -1
    6 3 -1
    3 6 1
    -3 6 -1
    6 -3 1
    6 3 -1
    3 6 1
    6 3 1
    3 6 -1
    -6 -3 -1
    -3 -6 1
    -3 6 -1
    6 -3 1
    6 3 1
    3 6 -1
    3 -6 1
    -6 3 -1
    -3 6 1
    6 -3 -1
    -6 -3 -1
    -3 -6 1
    -3 6 1
    6 -3 -1
    -6 -3 1
    -3 -6 -1
    3 -6 1
    -6 3 -1
    3 -6 -1
    -6 3 1
    -3 6 -1
    6 -3 1
    -6 -3 1
    -3 -6 -1
    -3 6 -1
    6 -3 1
    3 -6 1
    -6 3 -1
    -6 -3 -1
    -3 -6 1
    -6 -3 1
    -3 -6 -1
    -6 -3 -1
    -3 -6 1
    3 -6 -1
    -6 3 1
    3 -6 -1
    -6 3 1
    -3 6 1
    6 -3 -1
    6 3 -1
    3 6 1
    -3 6 1
    6 -3 -1
    -6 -3 1
    -3 -6 -1
    -6 -3 -1
    -3 -6 1
    -6 -3 1
    -3 -6 -1
    3 -6 1
    -6 3 -1
    -6 -3 1
    -3 -6 -1
    -6 -3 -1
    -3 -6 1
    6 3 1
    3 6 -1
    6 3 -1
    3 6 1
    -3 6 1
    6 -3 -1
    6 3 1
    3 6 -1
    3 -6 1
    -6 3 -1
    -6 -3 1
    -3 -6 -1
    -3 6 -1
    6 -3 1
    -6 -3 -1
    -3 -6 1
    6 3 -1
    3 6 1
    -3 6 -1
    6 -3 1
    3 -6 -1
    -6 3 1
    3 -6 -1
    -6 3 1
    -3 6 1
    6 -3 -1
    3 -6 1
    -6 3 -1
    3 -6 1
    -6 3 -1
    3 -6 -1
    -6 3 1
    3 -6 -1
    -6 3 1
    6 3 1
    3 6 -1
    6 3 1
    3 6 -1
    6 3 1
    3 6 -1
    6 3 -1
    3 6 1
    -6 -3 1
    -3 -6 -1
    -6 -3 -1
    -3 -6 1
    -3 6 -1
    6 -3 1
    -3 6 -1
    6 -3 1
    -6 -3 1
    -3 -6 -1
    3 -6 1
    -6 3 -1
    -6 -3 1
    -3 -6 -1
    -6 -3 -1
    -3 -6 1
    -6 -3 -1
    -3 -6 1
    3 -6 1
    -6 3 -1
    -3 6 1
    6 -3 -1
    3 -6 -1
    -6 3 1
    6 3 1
    3 6 -1
    6 3 1
    3 6 -1
    3 -6 -1
    -6 3 1
    6 3 -1
    3 6 1
    -3 6 1
    6 -3 -1
    6 3 -1
    3 6 1
    -3 6 -1
    6 -3 1
    3 -6 -1
    -6 3 1
    -3 6 1
    6 -3 -1
    -3 6 -1
    6 -3 1
    -6 -3 -1
    -3 -6 1
    3 -6 -1
    -6 3 1
    3 -6 1
    -6 3 -1
    3 -6 1
    -6 3 -1
    -6 -3 1
    -3 -6 -1
    3 -6 -1
    -6 3 1
    6 3 1
    3 6 -1
    3 -6 1
    -6 3 -1
    -3 6 1
    6 -3 -1
    -6 -3 1
    -3 -6 -1
    6 3 -1
    3 6 1
    -6 -3 1
    -3 -6 -1
    3 -6 -1
    -6 3 1
    6 3 -1
    3 6 1
    3 -6 1
    -6 3 -1
    -3 6 1
    6 -3 -1
    6 3 1
    3 6 -1
    -3 6 -1
    6 -3 1
    -6 -3 -1
    -3 -6 1
    3 -6 -1
    -6 3 1
    -3 6 -1
    6 -3 1
    6 3 -1
    3 6 1
    -6 -3 -1
    -3 -6 1
    -6 -3 1
    -3 -6 -1
    3 -6 -1
    -6 3 1
    3 -6 1
    -6 3 -1
    3 -6 -3
    -6 3 3
    -6 -3 3
    -3 -6 -3
    6 3 3
    3 6 -3
    -6 -3 3
    -3 -6 -3
    -3 6 3
    6 -3 -3
    3 -6 -3
    -6 3 3
    3 -6 -3
    -6 3 3
    3 -6 3
    -6 3 -3
    -6 -3 3
    -3 -6 -3
    6 3 3
    3 6 -3
    6 3 3
    3 6 -3
    3 -6 -3
    -6 3 3
    -6 -3 -3
    -3 -6 3
    -6 -3 -3
    -3 -6 3
    -6 -3 3
    -3 -6 -3
    -6 -3 -3
    -3 -6 3
    -6 -3 3
    -3 -6 -3
    -3 6 -3
    6 -3 3
    6 3 3
    3 6 -3
    6 3 -3
    3 6 3
    3 -6 3
    -6 3 -3
    -3 6 -3
    6 -3 3
    -3 6 -3
    6 -3 3
    -6 -3 3
    -3 -6 -3
    -3 6 3
    6 -3 -3
    -6 -3 3
    -3 -6 -3
    -6 -3 -3
    -3 -6 3
    -3 6 -3
    6 -3 3
    6 3 3
    3 6 -3
    -6 -3 -3
    -3 -6 3
    -3 6 3
    6 -3 -3
    -3 6 3
    6 -3 -3
    -3 6 3
    6 -3 -3
    -6 -3 3
    -3 -6 -3
    6 3 -3
    3 6 3
    -6 -3 -3
    -3 -6 3
    3 -6 3
    -6 3 -3
    6 3 3
    3 6 -3
    6 3 -3
    3 6 3
    3 -6 -3
    -6 3 3
    -6 -3 -3
    -3 -6 3
    -3 6 -3
    6 -3 3
    -6 -3 3
    -3 -6 -3
    3 -6 -3
    -6 3 3
    -6 -3 3
    -3 -6 -3
    3 -6 3
    -6 3 -3
    -6 -3 -3
    -3 -6 3
    6 3 3
    3 6 -3
    -3 6 3
    6 -3 -3
    3 -6 -3
    -6 3 3
    -3 6 -3
    6 -3 3
    -6 -3 3
    -3 -6 -3
    3 -6 3
    -6 3 -3
    -6 -3 3
    -3 -6 -3
    -3 6 -3
    6 -3 3
    6 3 -3
    3 6 3
    -6 -3 3
    -3 -6 -3
    3 -6 3
    -6 3 -3
    -6 -3 3
    -3 -6 -3
    -6 -3 3
    -3 -6 -3
    3 -6 -3
    -6 3 3
    -6 -3 -3
    -3 -6 3
    6 3 3
    3 6 -3
    6 3 3
    3 6 -3
    -3 6 3
    6 -3 -3
    -6 -3 -3
    -3 -6 3
    -6 -3 -3
    -3 -6 3
    -3 6 3
    6 -3 -3
    -3 6 -3
    6 -3 3
    3 -6 3
    -6 3 -3
    -6 -3 3
    -3 -6 -3
    -6 -3 -3
    -3 -6 3
    3 -6 -3
    -6 3 3
    6 3 3
    3 6 -3
    -3 6 3
    6 -3 -3
    -6 -3 3
    -3 -6 -3
    -6 -3 -3
    -3 -6 3
    3 -6 3
    -6 3 -3
    -3 6 3
    6 -3 -3
    3 -6 3
    -6 3 -3
    -6 -3 -3
    -3 -6 3
    -3 6 -3
    6 -3 3
    6 3 -3
    3 6 3
    6 3 -3
    3 6 3
    3 -6 -3
    -6 3 3
    -3 6 3
    6 -3 -3
    -3 6 -3
    6 -3 3
    -6 -3 3
    -3 -6 -3
    6 3 -3
    3 6 3
    -6 -3 3
    -3 -6 -3
    -6 -3 3
    -3 -6 -3
    6 3 3
    3 6 -3
    6 3 -5
    3 6 5
    -6 -3 -5
    -3 -6 5
    -3 6 -5
    6 -3 5
    -6 -3 -5
    -3 -6 5
    -3 6 -5
    6 -3 5
    -3 6 -5
    6 -3 5
    3 -6 -5
    -6 3 5
    -3 6 5
    6 -3 -5
    3 -6 -5
    -6 3 5
    -3 6 -5
    6 -3 5
    -3 6 -5
    6 -3 5
    3 -6 5
    -6 3 -5
    -6 -3 -5
    -3 -6 5
    -6 -3 5
    -3 -6 -5
    6 3 5
    3 6 -5
    -6 -3 -5
    -3 -6 5
    6 3 -5
    3 6 5
    6 3 5
    3 6 -5
    6 3 -5
    3 6 5
    -3 6 5
    6 -3 -5
    -6 -3 5
    -3 -6 -5
    3 -6 -5
    -6 3 5
    3 -6 5
    -6 3 -5
    -6 -3 5
    -3 -6 -5
    -6 -3 -5
    -3 -6 5
    6 3 -5
    3 6 5
    6 3 5
    3 6 -5
    6 3 5
    3 6 -5
    3 -6 5
    -6 3 -5
    -3 6 5
    6 -3 -5
    3 -6 -5
    -6 3 5
    3 -6 5
    -6 3 -5
    -6 -3 5
    -3 -6 -5
    -6 -3 5
    -3 -6 -5
    6 3 5
    3 6 -5
    -6 -3 -5
    -3 -6 5
    -6 -3 -5
    -3 -6 5
    -3 6 5
    6 -3 -5
    3 -6 5
    -6 3 -5
    -3 6 -5
    6 -3 5
    6 3 -5
    3 6 5
    6 3 -5
    3 6 5
    -3 6 -7
    6 -3 7
    -3 6 -7
    6 -3 7
    3 -6 -7
    -6 3 7
    6 3 -7
    3 6 7
    -3 6 -7
    6 -3 7
    -3 6 -7
    6 -3 7
    6 3 7
    3 6 -7
    -6 -3 -7
    -3 -6 7
    3 -6 7
    -6 3 -7
    -6 -3 -7
    -3 -6 7
    6 3 -7
    3 6 7
    -6 -3 7
    -3 -6 -7
    -6 -3 7
    -3 -6 -7
    3 -6 -7
    -6 3 7
    -3 6 7
    6 -3 -7
    -3 6 7
    6 -3 -7
    6 3 7
    3 6 -7
    6 3 -7
    3 6 7
    3 -6 7
    -6 3 -7
    -6 -3 -7
    -3 -6 7
    3 -6 7
    -6 3 -7
    3 -6 -7
    -6 3 7
    -3 6 -7
    6 -3 7
    -6 -3 -7
    -3 -6 7
    -6 -3 7
    -3 -6 -7
    3 -6 7
    -6 3 -7
    3 -6 -7
    -6 3 7
    3 -6 7
    -6 3 -7
    -6 -3 7
    -3 -6 -7
    6 3 7
    3 6 -7
    -3 6 7
    6 -3 -7
    6 3 -7
    3 6 7
    -3 6 7
    6 -3 -7
    -3 6 -7
    6 -3 7
    3 -6 -9
    -6 3 9
    3 -6 9
    -6 3 -9
    3 -6 -9
    -6 3 9
    -3 6 9
    6 -3 -9
    -6 -3 9
    -3 -6 -9
    -3 6 -9
    6 -3 9
    -6 -3 -9
    -3 -6 9
    -6 -3 -9
    -3 -6 9
    -3 6 -9
    6 -3 9
    -3 6 -9
    6 -3 9
    3 -6 9
    -6 3 -9
    6 3 -9
    3 6 9
    3 -6 -9
    -6 3 9
    -6 -3 9
    -3 -6 -9
    6 3 9
    3 6 -9
    -3 6 -9
    6 -3 9
    3 -6 -9
    -6 3 9
    6 3 9
    3 6 -9
    3 -6 9
    -6 3 -9
    -3 6 9
    6 -3 -9
    6 3 -9
    3 6 9
    3 -6 9
    -6 3 -9
    -6 -3 9
    -3 -6 -9
    -3 6 9
    6 -3 -9
    3 -6 9
    -6 3 -9
    -6 -3 -9
    -3 -6 9
    -3 6 -11
    6 -3 11
    3 -6 11
    -6 3 -11
    -6 -3 11
    -3 -6 -11
    -3 6 -11
    6 -3 11
    -6 -3 -11
    -3 -6 11
    3 -6 -11
    -6 3 11
    6 3 -11
    3 6 11
    3 -6 11
    -6 3 -11
    6 3 -11
    3 6 11
    3 -6 -11
    -6 3 11
    6 3 11
    3 6 -11
    -3 6 -11
    6 -3 11
    -6 -3 11
    -3 -6 -11
    -3 6 11
    6 -3 -11
    -6 -3 11
    -3 -6 -11
    3 -6 11
    -6 3 -11
    6 3 11
    3 6 -11
    3 -6 11
    -6 3 -11
    -3 6 11
    6 -3 -11
    -2 6 0
    6 -2 0
    -6 -2 0
    -2 -6 0
    6 2 0
    2 6 0
    2 -6 0
    -6 2 0
    6 2 0
    2 6 0
    -2 6 0
    6 -2 0
    -6 -2 0
    -2 -6 0
    2 -6 0
    -6 2 0
    2 -6 0
    -6 2 0
    -6 -2 0
    -2 -6 0
    6 2 0
    2 6 0
    -2 6 0
    6 -2 0
    2 -6 0
    -6 2 0
    -2 6 0
    6 -2 0
    6 2 0
    2 6 0
    -6 -2 0
    -2 -6 0
    -6 -2 0
    -2 -6 0
    -6 -2 0
    -2 -6 0
    2 -6 0
    -6 2 0
    6 2 0
    2 6 0
    -2 6 0
    6 -2 0
    2 -6 0
    -6 2 0
    6 2 0
    2 6 0
    2 -6 0
    -6 2 0
    -2 6 0
    6 -2 0
    6 2 0
    2 6 0
    -6 -2 0
    -2 -6 0
    -2 6 0
    6 -2 0
    -2 6 0
    6 -2 0
    6 2 0
    2 6 0
    -6 -2 0
    -2 -6 0
    6 2 0
    2 6 0
    -6 -2 0
    -2 -6 0
    2 -6 0
    -6 2 0
    -6 -2 0
    -2 -6 0
    2 -6 0
    -6 2 0
    -2 6 0
    6 -2 0
    2 -6 0
    -6 2 0
    -6 -2 0
    -2 -6 0
    -2 6 0
    6 -2 0
    6 2 0
    2 6 0
    -6 -2 0
    -2 -6 0
    -6 -2 0
    -2 -6 0
    2 -6 0
    -6 2 0
    2 -6 0
    -6 2 0
    6 2 0
    2 6 0
    -6 -2 0
    -2 -6 0
    -2 6 0
    6 -2 0
    -2 6 0
    6 -2 0
    2 -6 0
    -6 2 0
    -2 6 0
    6 -2 0
    6 2 0
    2 6 0
    -2 6 -2
    6 -2 2
    -2 6 -2
    6 -2 2
    -2 6 2
    6 -2 -2
    -2 6 2
    6 -2 -2
    2 -6 -2
    -6 2 2
    -2 6 2
    6 -2 -2
    2 -6 -2
    -6 2 2
    2 -6 -2
    -6 2 2
    -6 -2 -2
    -2 -6 2
    2 -6 2
    -6 2 -2
    -6 -2 2
    -2 -6 -2
    -6 -2 -2
    -2 -6 2
    -6 -2 2
    -2 -6 -2
    6 2 -2
    2 6 2
    -6 -2 2
    -2 -6 -2
    6 2 2
    2 6 -2
    -6 -2 2
    -2 -6 -2
    -6 -2 -2
    -2 -6 2
    2 -6 -2
    -6 2 2
    -6 -2 2
    -2 -6 -2
    -6 -2 2
    -2 -6 -2
    -2 6 -2
    6 -2 2
    -6 -2 2
    -2 -6 -2
    -6 -2 -2
    -2 -6 2
    -6 -2 2
    -2 -6 -2
    -6 -2 2
    -2 -6 -2
    2 -6 -2
    -6 2 2
    -2 6 -2
    6 -2 2
    2 -6 -2
    -6 2 2
    2 -6 2
    -6 2 -2
    2 -6 2
    -6 2 -2
    -6 -2 -2
    -2 -6 2
    6 2 2
    2 6 -2
    2 -6 -2
    -6 2 2
    -2 6 -2
    6 -2 2
    -6 -2 2
    -2 -6 -2
    -6 -2 2
    -2 -6 -2
    6 2 2
    2 6 -2
    -2 6 2
    6 -2 -2
    6 2 2
    2 6 -2
    -2 6 2
    6 -2 -2
    -2 6 -2
    6 -2 2
    -6 -2 -2
    -2 -6 2
    -2 6 2
    6 -2 -2
    -6 -2 -2
    -2 -6 2
    -2 6 2
    6 -2 -2
    6 2 -2
    2 6 2
    6 2 -2
    2 6 2
    6 2 2
    2 6 -2
    2 -6 2
    -6 2 -2
    -2 6 2
    6 -2 -2
    6 2 -2
    2 6 2
    -6 -2 2
    -2 -6 -2
    2 -6 -2
    -6 2 2
    6 2 2
    2 6 -2
    -6 -2 -2
    -2 -6 2
    -6 -2 -2
    -2 -6 2
    -6 -2 2
    -2 -6 -2
    2 -6 -2
    -6 2 2
    -6 -2 2
    -2 -6 -2
    -6 -2 -2
    -2 -6 2
    -2 6 -2
    6 -2 2
    2 -6 -2
    -6 2 2
    2 -6 2
    -6 2 -2
    -2 6 -2
    6 -2 2
    6 2 2
    2 6 -2
    6 2 -2
    2 6 2
    2 -6 2
    -6 2 -2
    -2 6 2
    6 -2 -2
    -6 -2 2
    -2 -6 -2
    -6 -2 2
    -2 -6 -2
    -2 6 2
    6 -2 -2
    2 -6 2
    -6 2 -2
    -2 6 2
    6 -2 -2
    -6 -2 2
    -2 -6 -2
    -6 -2 -2
    -2 -6 2
    6 2 2
    2 6 -2
    -6 -2 2
    -2 -6 -2
    -2 6 2
    6 -2 -2
    -2 6 -2
    6 -2 2
    6 2 -2
    2 6 2
    2 -6 -2
    -6 2 2
    -2 6 2
    6 -2 -2
    2 -6 2
    -6 2 -2
    -2 6 -2
    6 -2 2
    -2 6 -2
    6 -2 2
    -6 -2 2
    -2 -6 -2
    -2 6 2
    6 -2 -2
    2 -6 2
    -6 2 -2
    2 -6 2
    -6 2 -2
    6 2 -2
    2 6 2
    2 -6 2
    -6 2 -2
    6 2 2
    2 6 -2
    -6 -2 2
    -2 -6 -2
    6 2 2
    2 6 -2
    -6 -2 2
    -2 -6 -2
    6 2 2
    2 6 -2
    -6 -2 -2
    -2 -6 2
    -6 -2 -2
    -2 -6 2
    -2 6 -2
    6 -2 2
    -6 -2 -2
    -2 -6 2
    2 -6 -2
    -6 2 2
    6 2 2
    2 6 -2
    -2 6 2
    6 -2 -2
    -6 -2 4
    -2 -6 -4
    -2 6 -4
    6 -2 4
    -6 -2 4
    -2 -6 -4
    -2 6 -4
    6 -2 4
    6 2 4
    2 6 -4
    6 2 -4
    2 6 4
    -2 6 -4
    6 -2 4
    -2 6 4
    6 -2 -4
    -6 -2 -4
    -2 -6 4
    -6 -2 4
    -2 -6 -4
    -6 -2 -4
    -2 -6 4
    2 -6 -4
    -6 2 4
    -6 -2 -4
    -2 -6 4
    2 -6 4
    -6 2 -4
    -6 -2 -4
    -2 -6 4
    6 2 4
    2 6 -4
    -6 -2 -4
    -2 -6 4
    6 2 -4
    2 6 4
    -6 -2 -4
    -2 -6 4
    -6 -2 4
    -2 -6 -4
    -2 6 4
    6 -2 -4
    6 2 4
    2 6 -4
    -2 6 -4
    6 -2 4
    -6 -2 4
    -2 -6 -4
    2 -6 4
    -6 2 -4
    2 -6 -4
    -6 2 4
    -2 6 -4
    6 -2 4
    2 -6 -4
    -6 2 4
    6 2 -4
    2 6 4
    -6 -2 -4
    -2 -6 4
    -6 -2 -4
    -2 -6 4
    6 2 4
    2 6 -4
    6 2 4
    2 6 -4
    -6 -2 4
    -2 -6 -4
    6 2 -4
    2 6 4
    2 -6 -4
    -6 2 4
    -2 6 -4
    6 -2 4
    -2 6 4
    6 -2 -4
    2 -6 4
    -6 2 -4
    6 2 4
    2 6 -4
    -6 -2 4
    -2 -6 -4
    -2 6 4
    6 -2 -4
    -6 -2 -4
    -2 -6 4
    2 -6 -4
    -6 2 4
    -6 -2 4
    -2 -6 -4
    -2 6 4
    6 -2 -4
    2 -6 4
    -6 2 -4
    -6 -2 -4
    -2 -6 4
    2 -6 4
    -6 2 -4
    -2 6 -4
    6 -2 4
    2 -6 -4
    -6 2 4
    -2 6 4
    6 -2 -4
    6 2 -4
    2 6 4
    6 2 4
    2 6 -4
    -6 -2 4
    -2 -6 -4
    6 2 4
    2 6 -4
    2 -6 4
    -6 2 -4
    6 2 -4
    2 6 4
    -2 6 -4
    6 -2 4
    2 -6 -4
    -6 2 4
    -6 -2 -6
    -2 -6 6
    -2 6 -6
    6 -2 6
    -6 -2 -6
    -2 -6 6
    6 2 -6
    2 6 6
    -2 6 -6
    6 -2 6
    2 -6 -6
    -6 2 6
    -6 -2 -6
    -2 -6 6
    6 2 6
    2 6 -6
    -2 6 6
    6 -2 -6
    6 2 -6
    2 6 6
    -6 -2 -6
    -2 -6 6
    2 -6 6
    -6 2 -6
    -6 -2 6
    -2 -6 -6
    -2 6 -6
    6 -2 6
    -2 6 -6
    6 -2 6
    2 -6 -6
    -6 2 6
    6 2 6
    2 6 -6
    -2 6 -6
    6 -2 6
    -6 -2 6
    -2 -6 -6
    2 -6 6
    -6 2 -6
    -6 -2 -6
    -2 -6 6
    6 2 -6
    2 6 6
    2 -6 -6
    -6 2 6
    -2 6 6
    6 -2 -6
    6 2 6
    2 6 -6
    6 2 -6
    2 6 6
    -6 -2 6
    -2 -6 -6
    2 -6 6
    -6 2 -6
    -2 6 6
    6 -2 -6
    -2 6 6
    6 -2 -6
    2 -6 -6
    -6 2 6
    -6 -2 6
    -2 -6 -6
    2 -6 6
    -6 2 -6
    -2 6 -6
    6 -2 6
    -6 -2 -6
    -2 -6 6
    6 2 6
    2 6 -6
    -6 -2 -6
    -2 -6 6
    2 -6 6
    -6 2 -6
    2 -6 -8
    -6 2 8
    2 -6 8
    -6 2 -8
    2 -6 -8
    -6 2 8
    6 2 8
    2 6 -8
    -6 -2 -8
    -2 -6 8
    -2 6 8
    6 -2 -8
    -6 -2 -8
    -2 -6 8
    -2 6 -8
    6 -2 8
    -6 -2 8
    -2 -6 -8
    -2 6 -8
    6 -2 8
    6 2 -8
    2 6 8
    -2 6 -8
    6 -2 8
    6 2 -8
    2 6 8
    2 -6 -8
    -6 2 8
    -6 -2 -8
    -2 -6 8
    6 2 8
    2 6 -8
    2 -6 8
    -6 2 -8
    -6 -2 8
    -2 -6 -8
    2 -6 8
    -6 2 -8
    -2 6 8
    6 -2 -8
    -2 6 -8
    6 -2 8
    2 -6 8
    -6 2 -8
    -6 -2 8
    -2 -6 -8
    2 -6 -8
    -6 2 8
    6 2 8
    2 6 -8
    -6 -2 -8
    -2 -6 8
    -2 6 8
    6 -2 -8
    6 2 -8
    2 6 8
    -2 6 10
    6 -2 -10
    -6 -2 -10
    -2 -6 10
    -6 -2 10
    -2 -6 -10
    2 -6 10
    -6 2 -10
    -2 6 -10
    6 -2 10
    2 -6 -10
    -6 2 10
    -2 6 -10
    6 -2 10
    -6 -2 -10
    -2 -6 10
    6 2 -10
    2 6 10
    -2 6 -10
    6 -2 10
    2 -6 -10
    -6 2 10
    6 2 -10
    2 6 10
    -2 6 10
    6 -2 -10
    -2 6 -10
    6 -2 10
    6 2 10
    2 6 -10
    -2 6 10
    6 -2 -10
    -6 -2 10
    -2 -6 -10
    2 -6 10
    -6 2 -10
    6 2 10
    2 6 -10
    2 -6 10
    -6 2 -10
    2 -6 -10
    -6 2 10
    -6 -2 -10
    -2 -6 10
    2 -6 10
    -6 2 -10
    -6 -2 10
    -2 -6 -10
    2 -6 -12
    -6 2 12
    6 2 12
    2 6 -12
    -1 6 1
    6 -1 -1
    6 1 -1
    1 6 1
    -6 -1 1
    -1 -6 -1
    6 1 1
    1 6 -1
    6 1 1
    1 6 -1
    -1 6 1
    6 -1 -1
    1 -6 -1
    -6 1 1
    -6 -1 1
    -1 -6 -1
    -1 6 -1
    6 -1 1
    -6 -1 -1
    -1 -6 1
    -6 -1 1
    -1 -6 -1
    1 -6 -1
    -6 1 1
    6 1 -1
    1 6 1
    -1 6 -1
    6 -1 1
    -1 6 1
    6 -1 -1
    6 1 1
    1 6 -1
    1 -6 -1
    -6 1 1
    1 -6 -1
    -6 1 1
    -6 -1 1
    -1 -6 -1
    6 1 -1
    1 6 1
    1 -6 1
    -6 1 -1
    -6 -1 -1
    -1 -6 1
    -1 6 1
    6 -1 -1
    -1 6 -1
    6 -1 1
    -6 -1 -1
    -1 -6 1
    1 -6 1
    -6 1 -1
    6 1 -1
    1 6 1
    -6 -1 -1
    -1 -6 1
    6 1 1
    1 6 -1
    1 -6 1
    -6 1 -1
    6 1 1
    1 6 -1
    -6 -1 -1
    -1 -6 1
    -1 6 -1
    6 -1 1
    6 1 1
    1 6 -1
    1 -6 -1
    -6 1 1
    6 1 -1
    1 6 1
    -1 6 -1
    6 -1 1
    1 -6 -1
    -6 1 1
    -1 6 1
    6 -1 -1
    -6 -1 -1
    -1 -6 1
    6 1 1
    1 6 -1
    1 -6 1
    -6 1 -1
    -6 -1 -1
    -1 -6 1
    -1 6 1
    6 -1 -1
    -6 -1 1
    -1 -6 -1
    1 -6 1
    -6 1 -1
    1 -6 -1
    -6 1 1
    1 -6 1
    -6 1 -1
    1 -6 1
    -6 1 -1
    -6 -1 1
    -1 -6 -1
    -6 -1 1
    -1 -6 -1
    -1 6 -1
    6 -1 1
    6 1 -1
    1 6 1
    1 -6 -1
    -6 1 1
    -1 6 -1
    6 -1 1
    1 -6 1
    -6 1 -1
    6 1 -1
    1 6 1
    -6 -1 -1
    -1 -6 1
    -1 6 -1
    6 -1 1
    6 1 -1
    1 6 1
    -6 -1 -1
    -1 -6 1
    -6 -1 -1
    -1 -6 1
    1 -6 1
    -6 1 -1
    6 1 -1
    1 6 1
    1 -6 1
    -6 1 -1
    1 -6 1
    -6 1 -1
    -1 6 -1
    6 -1 1
    -6 -1 1
    -1 -6 -1
    6 1 -1
    1 6 1
    6 1 1
    1 6 -1
    1 -6 -1
    -6 1 1
    6 1 1
    1 6 -1
    -1 6 1
    6 -1 -1
    -1 6 1
    6 -1 -1
    -1 6 -1
    6 -1 1
    1 -6 -1
    -6 1 1
    6 1 1
    1 6 -1
    -6 -1 -1
    -1 -6 1
    1 -6 -1
    -6 1 1
    -1 6 1
    6 -1 -1
    -1 6 1
    6 -1 -1
    -6 -1 1
    -1 -6 -1
    -6 -1 1
    -1 -6 -1
    -6 -1 1
    -1 -6 -1
    1 -6 -1
    -6 1 1
    1 -6 1
    -6 1 -1
    1 -6 -1
    -6 1 1
    -6 -1 1
    -1 -6 -1
    6 1 1
    1 6 -1
    -1 6 1
    6 -1 -1
    6 1 1
    1 6 -1
    6 1 -1
    1 6 1
    1 -6 1
    -6 1 -1
    -1 6 -1
    6 -1 1
    -6 -1 -1
    -1 -6 1
    -1 6 1
    6 -1 -1
    1 -6 -1
    -6 1 1
    -6 -1 1
    -1 -6 -1
    -6 -1 -1
    -1 -6 1
    6 1 -1
    1 6 1
    6 1 1
    1 6 -1
    -1 6 -1
    6 -1 1
    -1 6 1
    6 -1 -1
    6 1 -1
    1 6 1
    -1 6 -1
    6 -1 1
    1 -6 1
    -6 1 -1
    1 -6 -1
    -6 1 1
    1 -6 -3
    -6 1 3
    -6 -1 3
    -1 -6 -3
    1 -6 3
    -6 1 -3
    1 -6 -3
    -6 1 3
    -6 -1 3
    -1 -6 -3
    1 -6 3
    -6 1 -3
    -1 6 -3
    6 -1 3
    -6 -1 3
    -1 -6 -3
    -6 -1 -3
    -1 -6 3
    -6 -1 3
    -1 -6 -3
    -1 6 3
    6 -1 -3
    -1 6 -3
    6 -1 3
    -6 -1 3
    -1 -6 -3
    -1 6 -3
    6 -1 3
    6 1 3
    1 6 -3
    1 -6 -3
    -6 1 3
    1 -6 -3
    -6 1 3
    -6 -1 3
    -1 -6 -3
    -1 6 3
    6 -1 -3
    -6 -1 -3
    -1 -6 3
    1 -6 -3
    -6 1 3
    1 -6 3
    -6 1 -3
    6 1 -3
    1 6 3
    6 1 3
    1 6 -3
    6 1 3
    1 6 -3
    1 -6 -3
    -6 1 3
    6 1 3
    1 6 -3
    -6 -1 -3
    -1 -6 3
    -1 6 3
    6 -1 -3
    -1 6 -3
    6 -1 3
    -6 -1 3
    -1 -6 -3
    -6 -1 -3
    -1 -6 3
    1 -6 -3
    -6 1 3
    -6 -1 -3
    -1 -6 3
    -1 6 -3
    6 -1 3
    1 -6 3
    -6 1 -3
    6 1 -3
    1 6 3
    6 1 3
    1 6 -3
    6 1 3
    1 6 -3
    -6 -1 -3
    -1 -6 3
    -6 -1 3
    -1 -6 -3
    -6 -1 3
    -1 -6 -3
    -1 6 3
    6 -1 -3
    -6 -1 3
    -1 -6 -3
    1 -6 -3
    -6 1 3
    -1 6 3
    6 -1 -3
    -1 6 -3
    6 -1 3
    1 -6 3
    -6 1 -3
    6 1 -3
    1 6 3
    -6 -1 -3
    -1 -6 3
    6 1 3
    1 6 -3
    1 -6 3
    -6 1 -3
    -6 -1 3
    -1 -6 -3
    6 1 -3
    1 6 3
    -6 -1 3
    -1 -6 -3
    -1 6 3
    6 -1 -3
    -1 6 -3
    6 -1 3
    -6 -1 -3
    -1 -6 3
    -6 -1 3
    -1 -6 -3
    6 1 3
    1 6 -3
    6 1 3
    1 6 -3
    1 -6 -3
    -6 1 3
    -6 -1 -3
    -1 -6 3
    -6 -1 -3
    -1 -6 3
    -1 6 3
    6 -1 -3
    -1 6 -3
    6 -1 3
    -6 -1 3
    -1 -6 -3
    1 -6 3
    -6 1 -3
    -6 -1 -3
    -1 -6 3
    1 -6 3
    -6 1 -3
    -6 -1 3
    -1 -6 -3
    6 1 3
    1 6 -3
    -1 6 3
    6 -1 -3
    -6 -1 -3
    -1 -6 3
    -6 -1 3
    -1 -6 -3
    1 -6 -3
    -6 1 3
    1 -6 3
    -6 1 -3
    1 -6 3
    -6 1 -3
    6 1 -3
    1 6 3
    1 -6 -3
    -6 1 3
    -1 6 3
    6 -1 -3
    1 -6 -3
    -6 1 3
    -1 6 -3
    6 -1 3
    -1 6 3
    6 -1 -3
    -1 6 -3
    6 -1 3
    -6 -1 3
    -1 -6 -3
    -6 -1 -3
    -1 -6 3
    6 1 -3
    1 6 3
    6 1 3
    1 6 -3
    -6 -1 3
    -1 -6 -3
    -1 6 3
    6 -1 -3
    6 1 3
    1 6 -3
    1 -6 -3
    -6 1 3
    -1 6 -3
    6 -1 3
    -6 -1 3
    -1 -6 -3
    6 1 3
    1 6 -3
    1 -6 -3
    -6 1 3
    -1 6 -3
    6 -1 3
    6 1 -3
    1 6 3
    -1 6 3
    6 -1 -3
    -6 -1 3
    -1 -6 -3
    1 -6 3
    -6 1 -3
    1 -6 3
    -6 1 -3
    6 1 -3
    1 6 3
    6 1 3
    1 6 -3
    -1 6 -5
    6 -1 5
    -6 -1 -5
    -1 -6 5
    -6 -1 -5
    -1 -6 5
    6 1 -5
    1 6 5
    1 -6 -5
    -6 1 5
    -1 6 -5
    6 -1 5
    -1 6 -5
    6 -1 5
    6 1 5
    1 6 -5
    -1 6 -5
    6 -1 5
    -6 -1 5
    -1 -6 -5
    1 -6 5
    -6 1 -5
    6 1 -5
    1 6 5
    -1 6 -5
    6 -1 5
    -1 6 5
    6 -1 -5
    -6 -1 -5
    -1 -6 5
    1 -6 -5
    -6 1 5
    1 -6 -5
    -6 1 5
    6 1 5
    1 6 -5
    -6 -1 -5
    -1 -6 5
    1 -6 5
    -6 1 -5
    -6 -1 5
    -1 -6 -5
    6 1 -5
    1 6 5
    -6 -1 5
    -1 -6 -5
    -1 6 -5
    6 -1 5
    -6 -1 -5
    -1 -6 5
    -1 6 5
    6 -1 -5
    -1 6 5
    6 -1 -5
    1 -6 -5
    -6 1 5
    -6 -1 -5
    -1 -6 5
    -6 -1 5
    -1 -6 -5
    -1 6 -5
    6 -1 5
    1 -6 -5
    -6 1 5
    6 1 -5
    1 6 5
    1 -6 5
    -6 1 -5
    6 1 5
    1 6 -5
    -1 6 5
    6 -1 -5
    6 1 5
    1 6 -5
    1 -6 5
    -6 1 -5
    1 -6 5
    -6 1 -5
    -1 6 5
    6 -1 -5
    1 -6 -5
    -6 1 5
    6 1 5
    1 6 -5
    -1 6 -7
    6 -1 7
    6 1 -7
    1 6 7
    1 -6 -7
    -6 1 7
    -1 6 -7
    6 -1 7
    -1 6 7
    6 -1 -7
    -1 6 -7
    6 -1 7
    6 1 -7
    1 6 7
    -6 -1 7
    -1 -6 -7
    -6 -1 -7
    -1 -6 7
    1 -6 7
    -6 1 -7
    -6 -1 -7
    -1 -6 7
    -1 6 -7
    6 -1 7
    6 1 7
    1 6 -7
    1 -6 -7
    -6 1 7
    -1 6 -7
    6 -1 7
    -1 6 7
    6 -1 -7
    -6 -1 -7
    -1 -6 7
    6 1 -7
    1 6 7
    1 -6 -7
    -6 1 7
    6 1 -7
    1 6 7
    6 1 7
    1 6 -7
    1 -6 -7
    -6 1 7
    -1 6 -7
    6 -1 7
    -1 6 7
    6 -1 -7
    -1 6 7
    6 -1 -7
    1 -6 7
    -6 1 -7
    6 1 7
    1 6 -7
    6 1 7
    1 6 -7
    1 -6 7
    -6 1 -7
    -6 -1 7
    -1 -6 -7
    -6 -1 -7
    -1 -6 7
    1 -6 7
    -6 1 -7
    -6 -1 7
    -1 -6 -7
    1 -6 -9
    -6 1 9
    -6 -1 -9
    -1 -6 9
    6 1 9
    1 6 -9
    -1 6 -9
    6 -1 9
    -6 -1 -9
    -1 -6 9
    1 -6 9
    -6 1 -9
    -1 6 -9
    6 -1 9
    -1 6 9
    6 -1 -9
    -1 6 9
    6 -1 -9
    -6 -1 9
    -1 -6 -9
    6 1 -9
    1 6 9
    1 -6 -9
    -6 1 9
    -6 -1 -9
    -1 -6 9
    -1 6 -9
    6 -1 9
    6 1 -9
    1 6 9
    1 -6 -9
    -6 1 9
    6 1 9
    1 6 -9
    6 1 9
    1 6 -9
    -6 -1 9
    -1 -6 -9
    -1 6 -9
    6 -1 9
    1 -6 9
    -6 1 -9
    1 -6 9
    -6 1 -9
    -1 6 9
    6 -1 -9
    -1 6 9
    6 -1 -9
    -6 -1 -9
    -1 -6 9
    1 -6 9
    -6 1 -9
    -6 -1 9
    -1 -6 -9
    -1 6 -11
    6 -1 11
    -6 -1 -11
    -1 -6 11
    -6 -1 11
    -1 -6 -11
    -6 -1 -11
    -1 -6 11
    1 -6 11
    -6 1 -11
    1 -6 -11
    -6 1 11
    -1 6 -11
    6 -1 11
    6 1 -11
    1 6 11
    1 -6 -11
    -6 1 11
    6 1 -11
    1 6 11
    1 -6 -11
    -6 1 11
    -6 -1 -11
    -1 -6 11
    6 1 11
    1 6 -11
    -1 6 11
    6 -1 -11
    -6 -1 11
    -1 -6 -11
    6 1 11
    1 6 -11
    1 -6 11
    -6 1 -11
    1 -6 11
    -6 1 -11
    -6 -1 11
    -1 -6 -11
    6 0 0
    0 6 0
    0 6 0
    6 0 0
    0 -6 0
    -6 0 0
    -6 0 0
    0 -6 0
    -6 0 0
    0 -6 0
    0 6 0
    6 0 0
    -6 0 0
    0 -6 0
    0 -6 0
    -6 0 0
    0 -6 0
    -6 0 0
    6 0 0
    0 6 0
    0 6 0
    6 0 0
    0 6 0
    6 0 0
    -6 0 0
    0 -6 0
    0 -6 0
    -6 0 0
    6 0 0
    0 6 0
    6 0 0
    0 6 0
    6 0 0
    0 6 0
    0 -6 0
    -6 0 0
    0 -6 0
    -6 0 0
    0 6 0
    6 0 0
    -6 0 0
    0 -6 0
    -6 0 0
    0 -6 0
    6 0 0
    0 6 0
    0 -6 0
    -6 0 0
    6 0 0
    0 6 0
    0 -6 0
    -6 0 0
    -6 0 0
    0 -6 0
    -6 0 0
    0 -6 0
    6 0 0
    0 6 0
    0 6 0
    6 0 0
    0 6 0
    6 0 0
    -6 0 0
    0 -6 0
    0 -6 0
    -6 0 0
    0 6 0
    6 0 0
    0 -6 0
    -6 0 0
    0 -6 0
    -6 0 0
    -6 0 0
    0 -6 0
    6 0 0
    0 6 0
    -6 0 0
    0 -6 0
    0 6 0
    6 0 0
    6 0 0
    0 6 0
    6 0 0
    0 6 0
    6 0 0
    0 6 0
    0 -6 0
    -6 0 0
    6 0 0
    0 6 0
    0 -6 0
    -6 0 0
    0 6 0
    6 0 0
    -6 0 0
    0 -6 0
    0 -6 0
    -6 0 0
    -6 0 0
    0 -6 0
    6 0 -2
    0 6 2
    0 6 2
    6 0 -2
    6 0 -2
    0 6 2
    0 6 -2
    6 0 2
    0 -6 -2
    -6 0 2
    -6 0 -2
    0 -6 2
    0 6 -2
    6 0 2
    -6 0 -2
    0 -6 2
    -6 0 -2
    0 -6 2
    0 -6 -2
    -6 0 2
    6 0 2
    0 6 -2
    0 -6 -2
    -6 0 2
    6 0 -2
    0 6 2
    6 0 2
    0 6 -2
    -6 0 2
    0 -6 -2
    6 0 -2
    0 6 2
    -6 0 2
    0 -6 -2
    0 -6 -2
    -6 0 2
    0 -6 -2
    -6 0 2
    0 -6 2
    -6 0 -2
    -6 0 2
    0 -6 -2
    0 6 -2
    6 0 2
    0 -6 -2
    -6 0 2
    -6 0 2
    0 -6 -2
    0 6 2
    6 0 -2
    0 -6 2
    -6 0 -2
    6 0 2
    0 6 -2
    0 6 2
    6 0 -2
    -6 0 -2
    0 -6 2
    6 0 2
    0 6 -2
    -6 0 2
    0 -6 -2
    6 0 -2
    0 6 2
    0 6 2
    6 0 -2
    6 0 2
    0 6 -2
    -6 0 -2
    0 -6 2
    -6 0 2
    0 -6 -2
    -6 0 2
    0 -6 -2
    -6 0 2
    0 -6 -2
    -6 0 -2
    0 -6 2
    0 -6 -2
    -6 0 2
    0 -6 -2
    -6 0 2
    0 -6 2
    -6 0 -2
    0 6 -2
    6 0 2
    0 6 2
    6 0 -2
    0 6 -2
    6 0 2
    -6 0 -2
    0 -6 2
    0 -6 2
    -6 0 -2
    0 -6 -2
    -6 0 2
    0 6 -2
    6 0 2
    0 6 -2
    6 0 2
    0 -6 -2
    -6 0 2
    6 0 -2
    0 6 2
    -6 0 -2
    0 -6 2
    0 -6 2
    -6 0 -2
    0 6 2
    6 0 -2
    -6 0 2
    0 -6 -2
    6 0 -2
    0 6 2
    -6 0 2
    0 -6 -2
    0 -6 -2
    -6 0 2
    0 6 2
    6 0 -2
    0 -6 2
    -6 0 -2
    0 6 -2
    6 0 2
    0 -6 -2
    -6 0 2
    -6 0 -2
    0 -6 2
    0 -6 2
    -6 0 -2
    6 0 2
    0 6 -2
    6 0 2
    0 6 -2
    0 6 -2
    6 0 2
    6 0 2
    0 6 -2
    0 6 2
    6 0 -2
    0 6 2
    6 0 -2
    6 0 2
    0 6 -2
    0 6 -2
    6 0 2
    6 0 -2
    0 6 2
    6 0 -2
    0 6 2
    -6 0 2
    0 -6 -2
    -6 0 -2
    0 -6 2
    0 -6 2
    -6 0 -2
    0 -6 2
    -6 0 -2
    0 -6 -2
    -6 0 2
    -6 0 -2
    0 -6 2
    0 6 -2
    6 0 2
    0 6 2
    6 0 -2
    0 6 -2
    6 0 2
    6 0 -2
    0 6 2
    -6 0 -2
    0 -6 2
    0 -6 -2
    -6 0 2
    6 0 -2
    0 6 2
    -6 0 2
    0 -6 -2
    0 -6 -2
    -6 0 2
    -6 0 2
    0 -6 -2
    6 0 2
    0 6 -2
    -6 0 -2
    0 -6 2
    0 6 2
    6 0 -2
    0 -6 2
    -6 0 -2
    0 6 2
    6 0 -2
    6 0 2
    0 6 -2
    0 6 -2
    6 0 2
    6 0 2
    0 6 -2
    -6 0 2
    0 -6 -2
    0 6 -2
    6 0 2
    6 0 4
    0 6 -4
    -6 0 -4
    0 -6 4
    -6 0 -4
    0 -6 4
    6 0 -4
    0 6 4
    0 -6 -4
    -6 0 4
    0 6 -4
    6 0 4
    0 6 4
    6 0 -4
    0 6 -4
    6 0 4
    -6 0 4
    0 -6 -4
    0 -6 -4
    -6 0 4
    -6 0 -4
    0 -6 4
    0 -6 4
    -6 0 -4
    0 6 -4
    6 0 4
    -6 0 4
    0 -6 -4
    -6 0 4
    0 -6 -4
    0 -6 -4
    -6 0 4
    0 6 -4
    6 0 4
    6 0 4
    0 6 -4
    -6 0 -4
    0 -6 4
    6 0 -4
    0 6 4
    0 6 4
    6 0 -4
    0 -6 -4
    -6 0 4
    0 6 -4
    6 0 4
    -6 0 -4
    0 -6 4
    0 -6 4
    -6 0 -4
    6 0 -4
    0 6 4
    0 6 4
    6 0 -4
    -6 0 -4
    0 -6 4
    0 -6 -4
    -6 0 4
    -6 0 4
    0 -6 -4
    6 0 4
    0 6 -4
    -6 0 4
    0 -6 -4
    -6 0 -4
    0 -6 4
    0 -6 4
    -6 0 -4
    6 0 4
    0 6 -4
    0 -6 -4
    -6 0 4
    6 0 4
    0 6 -4
    -6 0 -4
    0 -6 4
    0 -6 4
    -6 0 -4
    -6 0 4
    0 -6 -4
    0 6 4
    6 0 -4
    0 6 4
    6 0 -4
    0 6 -4
    6 0 4
    6 0 4
    0 6 -4
    -6 0 -4
    0 -6 4
    6 0 -4
    0 6 4
    0 -6 4
    -6 0 -4
    6 0 -4
    0 6 4
    -6 0 4
    0 -6 -4
    0 -6 -4
    -6 0 4
    -6 0 -4
    0 -6 4
    0 6 4
    6 0 -4
    6 0 4
    0 6 -4
    -6 0 4
    0 -6 -4
    0 -6 4
    -6 0 -4
    6 0 4
    0 6 -4
    0 -6 4
    -6 0 -4
    0 6 4
    6 0 -4
    0 -6 -4
    -6 0 4
    0 6 -4
    6 0 4
    0 6 4
    6 0 -4
    6 0 -4
    0 6 4
    6 0 -4
    0 6 4
    0 6 -4
    6 0 4
    0 -6 -4
    -6 0 4
    6 0 4
    0 6 -4
    0 6 4
    6 0 -4
    0 6 -6
    6 0 6
    0 6 -6
    6 0 6
    -6 0 -6
    0 -6 6
    6 0 -6
    0 6 6
    -6 0 -6
    0 -6 6
    0 -6 -6
    -6 0 6
    -6 0 -6
    0 -6 6
    0 6 -6
    6 0 6
    6 0 6
    0 6 -6
    0 6 6
    6 0 -6
    6 0 -6
    0 6 6
    0 -6 -6
    -6 0 6
    -6 0 6
    0 -6 -6
    0 6 -6
    6 0 6
    6 0 6
    0 6 -6
    0 -6 -6
    -6 0 6
    -6 0 -6
    0 -6 6
    0 -6 6
    -6 0 -6
    0 6 -6
    6 0 6
    0 -6 -6
    -6 0 6
    -6 0 -6
    0 -6 6
    6 0 -6
    0 6 6
    -6 0 6
    0 -6 -6
    0 6 6
    6 0 -6
    0 -6 -6
    -6 0 6
    -6 0 -6
    0 -6 6
    6 0 6
    0 6 -6
    0 -6 6
    -6 0 -6
    0 -6 6
    -6 0 -6
    -6 0 6
    0 -6 -6
    0 6 6
    6 0 -6
    0 6 6
    6 0 -6
    0 -6 -6
    -6 0 6
    0 -6 6
    -6 0 -6
    6 0 -6
    0 6 6
    0 6 -6
    6 0 6
    -6 0 6
    0 -6 -6
    6 0 6
    0 6 -6
    6 0 6
    0 6 -6
    6 0 -8
    0 6 8
    0 -6 -8
    -6 0 8
    0 6 8
    6 0 -8
    0 6 -8
    6 0 8
    -6 0 -8
    0 -6 8
    6 0 8
    0 6 -8
    0 -6 8
    -6 0 -8
    -6 0 -8
    0 -6 8
    -6 0 8
    0 -6 -8
    0 6 -8
    6 0 8
    0 6 8
    6 0 -8
    -6 0 -8
    0 -6 8
    0 6 -8
    6 0 8
    6 0 -8
    0 6 8
    0 -6 -8
    -6 0 8
    6 0 -8
    0 6 8
    0 -6 -8
    -6 0 8
    -6 0 -8
    0 -6 8
    -6 0 8
    0 -6 -8
    6 0 8
    0 6 -8
    0 6 8
    6 0 -8
    0 -6 8
    -6 0 -8
    0 -6 8
    -6 0 -8
    0 6 -8
    6 0 8
    0 6 8
    6 0 -8
    0 -6 8
    -6 0 -8
    -6 0 8
    0 -6 -8
    6 0 8
    0 6 -8
    0 -6 10
    -6 0 -10
    -6 0 10
    0 -6 -10
    0 6 10
    6 0 -10
    -6 0 -10
    0 -6 10
    0 -6 -10
    -6 0 10
    -6 0 -10
    0 -6 10
    6 0 10
    0 6 -10
    0 6 -10
    6 0 10
    6 0 -10
    0 6 10
    0 -6 -10
    -6 0 10
    0 6 -10
    6 0 10
    0 6 10
    6 0 -10
    0 -6 -10
    -6 0 10
    -6 0 10
    0 -6 -10
    0 -6 10
    -6 0 -10
    -6 0 -10
    0 -6 10
    6 0 10
    0 6 -10
    0 -6 10
    -6 0 -10
    6 0 -10
    0 6 10
    0 -6 10
    -6 0 -10
    6 0 10
    0 6 -10
    -6 0 10
    0 -6 -10
    0 -6 -12
    -6 0 12
    1 6 1
    6 1 -1
    1 6 1
    6 1 -1
    6 -1 -1
    -1 6 1
    6 -1 -1
    -1 6 1
    1 6 1
    6 1 -1
    1 6 -1
    6 1 1
    -6 1 -1
    1 -6 1
    -6 1 -1
    1 -6 1
    -1 -6 1
    -6 -1 -1
    6 -1 1
    -1 6 -1
    -1 -6 -1
    -6 -1 1
    6 -1 -1
    -1 6 1
    -6 1 1
    1 -6 -1
    -6 1 1
    1 -6 -1
    6 -1 -1
    -1 6 1
    -6 1 1
    1 -6 -1
    -6 1 -1
    1 -6 1
    -1 -6 -1
    -6 -1 1
    6 -1 1
    -1 6 -1
    -1 -6 -1
    -6 -1 1
    1 6 -1
    6 1 1
    -1 -6 -1
    -6 -1 1
    -6 1 -1
    1 -6 1
    -6 1 1
    1 -6 -1
    6 -1 1
    -1 6 -1
    1 6 1
    6 1 -1
    1 6 -1
    6 1 1
    -1 -6 1
    -6 -1 -1
    1 6 -1
    6 1 1
    -1 -6 1
    -6 -1 -1
    6 -1 1
    -1 6 -1
    -1 -6 -1
    -6 -1 1
    6 -1 -1
    -1 6 1
    1 6 -1
    6 1 1
    6 -1 1
    -1 6 -1
    6 -1 1
    -1 6 -1
    -6 1 -1
    1 -6 1
    -6 1 1
    1 -6 -1
    1 6 1
    6 1 -1
    -1 -6 1
    -6 -1 -1
    -6 1 1
    1 -6 -1
    -6 1 -1
    1 -6 1
    1 6 -1
    6 1 1
    -1 -6 -1
    -6 -1 1
    1 6 1
    6 1 -1
    -1 -6 -1
    -6 -1 1
    -6 1 -1
    1 -6 1
    -6 1 1
    1 -6 -1
    6 -1 -1
    -1 6 1
    6 -1 -1
    -1 6 1
    -1 -6 1
    -6 -1 -1
    1 6 -1
    6 1 1
    -1 -6 1
    -6 -1 -1
    1 6 1
    6 1 -1
    1 6 1
    6 1 -1
    -6 1 -1
    1 -6 1
    -6 1 1
    1 -6 -1
    6 -1 -1
    -1 6 1
    -6 1 1
    1 -6 -1
    -6 1 -1
    1 -6 1
    6 -1 1
    -1 6 -1
    -1 -6 -1
    -6 -1 1
    6 -1 1
    -1 6 -1
    -6 1 1
    1 -6 -1
    -1 -6 1
    -6 -1 -1
    6 -1 1
    -1 6 -1
    -6 1 -1
    1 -6 1
    1 6 -1
    6 1 1
    -6 1 1
    1 -6 -1
    6 -1 -1
    -1 6 1
    1 6 1
    6 1 -1
    -1 -6 1
    -6 -1 -1
    -1 -6 -1
    -6 -1 1
    6 -1 1
    -1 6 -1
    1 6 -1
    6 1 1
    6 -1 -1
    -1 6 1
    -6 1 1
    1 -6 -1
    6 -1 -1
    -1 6 1
    -6 1 -1
    1 -6 1
    -6 1 -1
    1 -6 1
    -1 -6 -1
    -6 -1 1
    1 6 1
    6 1 -1
    1 6 1
    6 1 -1
    -1 -6 1
    -6 -1 -1
    -1 -6 -1
    -6 -1 1
    -6 1 1
    1 -6 -1
    1 6 -1
    6 1 1
    6 -1 -1
    -1 6 1
    6 -1 1
    -1 6 -1
    6 -1 1
    -1 6 -1
    6 -1 1
    -1 6 -1
    1 6 1
    6 1 -1
    -1 -6 -1
    -6 -1 1
    -1 -6 1
    -6 -1 -1
    -1 -6 1
    -6 -1 -1
    1 6 -1
    6 1 1
    -6 1 -1
    1 -6 1
    -6 1 1
    1 -6 -1
    1 6 -1
    6 1 1
    -1 -6 1
    -6 -1 -1
    6 -1 3
    -1 6 -3
    6 -1 -3
    -1 6 3
    -1 -6 3
    -6 -1 -3
    -1 -6 -3
    -6 -1 3
    6 -1 3
    -1 6 -3
    -6 1 3
    1 -6 -3
    -1 -6 -3
    -6 -1 3
    -1 -6 -3
    -6 -1 3
    6 -1 3
    -1 6 -3
    -1 -6 3
    -6 -1 -3
    6 -1 -3
    -1 6 3
    -6 1 -3
    1 -6 3
    1 6 3
    6 1 -3
    6 -1 3
    -1 6 -3
    -1 -6 -3
    -6 -1 3
    1 6 -3
    6 1 3
    -1 -6 -3
    -6 -1 3
    -6 1 3
    1 -6 -3
    1 6 -3
    6 1 3
    -6 1 -3
    1 -6 3
    1 6 -3
    6 1 3
    -1 -6 3
    -6 -1 -3
    -1 -6 -3
    -6 -1 3
    -6 1 3
    1 -6 -3
    -6 1 3
    1 -6 -3
    -6 1 -3
    1 -6 3
    -6 1 3
    1 -6 -3
    6 -1 3
    -1 6 -3
    -6 1 3
    1 -6 -3
    -1 -6 3
    -6 -1 -3
    1 6 -3
    6 1 3
    -6 1 -3
    1 -6 3
    6 -1 3
    -1 6 -3
    6 -1 -3
    -1 6 3
    -1 -6 3
    -6 -1 -3
    1 6 3
    6 1 -3
    1 6 -3
    6 1 3
    -1 -6 3
    -6 -1 -3
    6 -1 -3
    -1 6 3
    1 6 -3
    6 1 3
    6 -1 3
    -1 6 -3
    -1 -6 -3
    -6 -1 3
    -6 1 -3
    1 -6 3
    6 -1 -3
    -1 6 3
    -6 1 3
    1 -6 -3
    -1 -6 3
    -6 -1 -3
    -6 1 3
    1 -6 -3
    1 6 3
    6 1 -3
    -6 1 -3
    1 -6 3
    -6 1 -3
    1 -6 3
    -1 -6 -3
    -6 -1 3
    1 6 3
    6 1 -3
    -6 1 -3
    1 -6 3
    -6 1 3
    1 -6 -3
    -6 1 3
    1 -6 -3
    -1 -6 3
    -6 -1 -3
    6 -1 3
    -1 6 -3
    -6 1 -3
    1 -6 3
    -6 1 -3
    1 -6 3
    1 6 3
    6 1 -3
    6 -1 3
    -1 6 -3
    -1 -6 -3
    -6 -1 3
    -1 -6 3
    -6 -1 -3
    -6 1 3
    1 -6 -3
    6 -1 -3
    -1 6 3
    -6 1 3
    1 -6 -3
    -6 1 -3
    1 -6 3
    6 -1 3
    -1 6 -3
    -1 -6 -3
    -6 -1 3
    1 6 -3
    6 1 3
    1 6 -3
    6 1 3
    1 6 3
    6 1 -3
    6 -1 -3
    -1 6 3
    -1 -6 -3
    -6 -1 3
    -1 -6 3
    -6 -1 -3
    -1 -6 3
    -6 -1 -3
    6 -1 3
    -1 6 -3
    6 -1 -3
    -1 6 3
    6 -1 -3
    -1 6 3
    1 6 3
    6 1 -3
    -6 1 3
    1 -6 -3
    -1 -6 -3
    -6 -1 3
    -6 1 -3
    1 -6 3
    -6 1 3
    1 -6 -3
    -1 -6 3
    -6 -1 -3
    -1 -6 3
    -6 -1 -3
    1 6 3
    6 1 -3
    -1 -6 -3
    -6 -1 3
    6 -1 -3
    -1 6 3
    6 -1 -3
    -1 6 3
    1 6 3
    6 1 -3
    1 6 -3
    6 1 3
    6 -1 3
    -1 6 -3
    -6 1 -3
    1 -6 3
    6 -1 3
    -1 6 -3
    -1 -6 3
    -6 -1 -3
    -6 1 3
    1 -6 -3
    1 6 -3
    6 1 3
    6 -1 3
    -1 6 -3
    1 6 3
    6 1 -3
    1 6 3
    6 1 -3
    6 -1 3
    -1 6 -3
    -1 -6 3
    -6 -1 -3
    6 -1 -3
    -1 6 3
    -1 -6 3
    -6 -1 -3
    -1 -6 -3
    -6 -1 3
    6 -1 -5
    -1 6 5
    -6 1 -5
    1 -6 5
    -6 1 -5
    1 -6 5
    1 6 -5
    6 1 5
    -1 -6 -5
    -6 -1 5
    1 6 -5
    6 1 5
    1 6 -5
    6 1 5
    -6 1 -5
    1 -6 5
    -6 1 -5
    1 -6 5
    -1 -6 -5
    -6 -1 5
    -1 -6 5
    -6 -1 -5
    -6 1 5
    1 -6 -5
    6 -1 5
    -1 6 -5
    -1 -6 -5
    -6 -1 5
    1 6 -5
    6 1 5
    6 -1 5
    -1 6 -5
    6 -1 -5
    -1 6 5
    -6 1 -5
    1 -6 5
    1 6 5
    6 1 -5
    1 6 -5
    6 1 5
    1 6 5
    6 1 -5
    -6 1 5
    1 -6 -5
    -6 1 -5
    1 -6 5
    -6 1 5
    1 -6 -5
    1 6 -5
    6 1 5
    -1 -6 -5
    -6 -1 5
    6 -1 -5
    -1 6 5
    -1 -6 -5
    -6 -1 5
    -1 -6 5
    -6 -1 -5
    -1 -6 -5
    -6 -1 5
    6 -1 -5
    -1 6 5
    -6 1 5
    1 -6 -5
    1 6 -5
    6 1 5
    1 6 5
    6 1 -5
    6 -1 5
    -1 6 -5
    6 -1 5
    -1 6 -5
    6 -1 5
    -1 6 -5
    -1 -6 5
    -6 -1 -5
    -6 1 -5
    1 -6 5
    -1 -6 5
    -6 -1 -5
    1 6 5
    6 1 -5
    6 -1 -7
    -1 6 7
    -6 1 -7
    1 -6 7
    -6 1 -7
    1 -6 7
    -6 1 -7
    1 -6 7
    1 6 7
    6 1 -7
    -1 -6 -7
    -6 -1 7
    -1 -6 7
    -6 -1 -7
    6 -1 7
    -1 6 -7
    1 6 -7
    6 1 7
    -1 -6 -7
    -6 -1 7
    6 -1 -7
    -1 6 7
    -6 1 7
    1 -6 -7
    1 6 -7
    6 1 7
    1 6 7
    6 1 -7
    -6 1 -7
    1 -6 7
    -1 -6 -7
    -6 -1 7
    -6 1 -7
    1 -6 7
    -6 1 7
    1 -6 -7
    6 -1 -7
    -1 6 7
    1 6 -7
    6 1 7
    1 6 7
    6 1 -7
    1 6 -7
    6 1 7
    -1 -6 -7
    -6 -1 7
    6 -1 7
    -1 6 -7
    6 -1 -7
    -1 6 7
    -1 -6 -7
    -6 -1 7
    1 6 7
    6 1 -7
    1 6 7
    6 1 -7
    -1 -6 7
    -6 -1 -7
    -6 1 7
    1 -6 -7
    6 -1 7
    -1 6 -7
    -6 1 -7
    1 -6 7
    -1 -6 7
    -6 -1 -7
    6 -1 7
    -1 6 -7
    -6 1 7
    1 -6 -7
    -1 -6 7
    -6 -1 -7
    6 -1 -9
    -1 6 9
    1 6 9
    6 1 -9
    -6 1 9
    1 -6 -9
    -1 -6 -9
    -6 -1 9
    -6 1 -9
    1 -6 9
    -1 -6 9
    -6 -1 -9
    1 6 -9
    6 1 9
    6 -1 9
    -1 6 -9
    -6 1 -9
    1 -6 9
    1 6 -9
    6 1 9
    -1 -6 -9
    -6 -1 9
    6 -1 -9
    -1 6 9
    -6 1 -9
    1 -6 9
    1 6 -9
    6 1 9
    6 -1 -9
    -1 6 9
    -1 -6 -9
    -6 -1 9
    1 6 9
    6 1 -9
    -1 -6 9
    -6 -1 -9
    -1 -6 9
    -6 -1 -9
    6 -1 9
    -1 6 -9
    1 6 -9
    6 1 9
    -6 1 -9
    1 -6 9
    1 6 9
    6 1 -9
    -1 -6 9
    -6 -1 -9
    -6 1 9
    1 -6 -9
    6 -1 9
    -1 6 -9
    -6 1 9
    1 -6 -9
    -6 1 -11
    1 -6 11
    1 6 -11
    6 1 11
    -6 1 11
    1 -6 -11
    -6 1 -11
    1 -6 11
    -1 -6 -11
    -6 -1 11
    -1 -6 11
    -6 -1 -11
    -1 -6 -11
    -6 -1 11
    1 6 -11
    6 1 11
    6 -1 -11
    -1 6 11
    -6 1 11
    1 -6 -11
    6 -1 11
    -1 6 -11
    -6 1 -11
    1 -6 11
    6 -1 11
    -1 6 -11
    -1 -6 11
    -6 -1 -11
    1 6 11
    6 1 -11
    -1 -6 11
    -6 -1 -11
    -6 1 11
    1 -6 -11
    6 -1 -11
    -1 6 11
    -6 2 0
    2 -6 0
    -2 -6 0
    -6 -2 0
    2 6 0
    6 2 0
    2 6 0
    6 2 0
    6 -2 0
    -2 6 0
    -6 2 0
    2 -6 0
    6 -2 0
    -2 6 0
    -6 2 0
    2 -6 0
    6 -2 0
    -2 6 0
    -6 2 0
    2 -6 0
    -2 -6 0
    -6 -2 0
    6 -2 0
    -2 6 0
    -2 -6 0
    -6 -2 0
    -2 -6 0
    -6 -2 0
    2 6 0
    6 2 0
    -2 -6 0
    -6 -2 0
    -6 2 0
    2 -6 0
    6 -2 0
    -2 6 0
    -2 -6 0
    -6 -2 0
    6 -2 0
    -2 6 0
    -2 -6 0
    -6 -2 0
    2 6 0
    6 2 0
    -6 2 0
    2 -6 0
    2 6 0
    6 2 0
    6 -2 0
    -2 6 0
    -2 -6 0
    -6 -2 0
    2 6 0
    6 2 0
    -2 -6 0
    -6 -2 0
    -6 2 0
    2 -6 0
    -6 2 0
    2 -6 0
    6 -2 0
    -2 6 0
    2 6 0
    6 2 0
    6 -2 0
    -2 6 0
    2 6 0
    6 2 0
    -6 2 0
    2 -6 0
    -6 2 0
    2 -6 0
    -2 -6 0
    -6 -2 0
    2 6 0
    6 2 0
    6 -2 0
    -2 6 0
    6 -2 0
    -2 6 0
    6 -2 0
    -2 6 0
    -6 2 0
    2 -6 0
    -6 2 0
    2 -6 0
    2 6 0
    6 2 0
    2 6 0
    6 2 0
    -2 -6 0
    -6 -2 0
    -2 -6 0
    -6 -2 0
    -2 -6 0
    -6 -2 0
    -2 -6 0
    -6 -2 0
    6 -2 0
    -2 6 0
    -6 2 0
    2 -6 0
    2 6 -2
    6 2 2
    -6 2 2
    2 -6 -2
    6 -2 2
    -2 6 -2
    -2 -6 2
    -6 -2 -2
    2 6 2
    6 2 -2
    6 -2 -2
    -2 6 2
    -6 2 2
    2 -6 -2
    2 6 2
    6 2 -2
    -6 2 2
    2 -6 -2
    2 6 -2
    6 2 2
    2 6 -2
    6 2 2
    6 -2 -2
    -2 6 2
    -6 2 -2
    2 -6 2
    6 -2 2
    -2 6 -2
    -2 -6 -2
    -6 -2 2
    -2 -6 -2
    -6 -2 2
    -2 -6 2
    -6 -2 -2
    -2 -6 -2
    -6 -2 2
    -2 -6 -2
    -6 -2 2
    6 -2 -2
    -2 6 2
    6 -2 -2
    -2 6 2
    -2 -6 -2
    -6 -2 2
    6 -2 2
    -2 6 -2
    -6 2 -2
    2 -6 2
    -6 2 -2
    2 -6 2
    -2 -6 -2
    -6 -2 2
    -2 -6 2
    -6 -2 -2
    -6 2 2
    2 -6 -2
    2 6 2
    6 2 -2
    2 6 -2
    6 2 2
    6 -2 2
    -2 6 -2
    2 6 -2
    6 2 2
    2 6 2
    6 2 -2
    -2 -6 2
    -6 -2 -2
    6 -2 -2
    -2 6 2
    -2 -6 2
    -6 -2 -2
    2 6 -2
    6 2 2
    -2 -6 -2
    -6 -2 2
    -2 -6 2
    -6 -2 -2
    6 -2 2
    -2 6 -2
    -6 2 -2
    2 -6 2
    6 -2 2
    -2 6 -2
    -6 2 2
    2 -6 -2
    -2 -6 2
    -6 -2 -2
    6 -2 2
    -2 6 -2
    -6 2 -2
    2 -6 2
    -2 -6 -2
    -6 -2 2
    2 6 -2
    6 2 2
    -6 2 -2
    2 -6 2
    -6 2 -2
    2 -6 2
    -2 -6 2
    -6 -2 -2
    -6 2 2
    2 -6 -2
    2 6 -2
    6 2 2
    2 6 2
    6 2 -2
    -2 -6 2
    -6 -2 -2
    6 -2 -2
    -2 6 2
    6 -2 -2
    -2 6 2
    2 6 2
    6 2 -2
    6 -2 -2
    -2 6 2
    -2 -6 -2
    -6 -2 2
    -6 2 -2
    2 -6 2
    -6 2 2
    2 -6 -2
    -6 2 2
    2 -6 -2
    -6 2 2
    2 -6 -2
    -2 -6 2
    -6 -2 -2
    6 -2 2
    -2 6 -2
    2 6 -2
    6 2 2
    -2 -6 -2
    -6 -2 2
    6 -2 -2
    -2 6 2
    -2 -6 2
    -6 -2 -2
    -6 2 2
    2 -6 -2
    6 -2 2
    -2 6 -2
    2 6 2
    6 2 -2
    -6 2 -2
    2 -6 2
    6 -2 2
    -2 6 -2
    -2 -6 -2
    -6 -2 2
    -2 -6 2
    -6 -2 -2
    -6 2 -2
    2 -6 2
    -2 -6 2
    -6 -2 -2
    -2 -6 -2
    -6 -2 2
    6 -2 -2
    -2 6 2
    -2 -6 2
    -6 -2 -2
    6 -2 2
    -2 6 -2
    2 6 2
    6 2 -2
    6 -2 -2
    -2 6 2
    2 6 2
    6 2 -2
    -2 -6 -2
    -6 -2 2
    -6 2 -2
    2 -6 2
    -6 2 2
    2 -6 -2
    -2 -6 -2
    -6 -2 2
    2 6 2
    6 2 -2
    6 -2 2
    -2 6 -2
    6 -2 2
    -2 6 -2
    6 -2 2
    -2 6 -2
    -6 2 2
    2 -6 -2
    -6 2 -2
    2 -6 2
    2 6 2
    6 2 -2
    -2 -6 2
    -6 -2 -2
    -6 2 -2
    2 -6 2
    2 6 -2
    6 2 2
    2 6 -2
    6 2 2
    -2 -6 2
    -6 -2 -2
    -2 -6 2
    -6 -2 -2
    -2 -6 2
    -6 -2 -2
    2 6 -4
    6 2 4
    -6 2 -4
    2 -6 4
    -2 -6 4
    -6 -2 -4
    6 -2 4
    -2 6 -4
    2 6 4
    6 2 -4
    2 6 -4
    6 2 4
    -2 -6 -4
    -6 -2 4
    2 6 -4
    6 2 4
    -6 2 -4
    2 -6 4
    6 -2 -4
    -2 6 4
    -6 2 4
    2 -6 -4
    6 -2 4
    -2 6 -4
    2 6 4
    6 2 -4
    -2 -6 -4
    -6 -2 4
    -6 2 -4
    2 -6 4
    -2 -6 -4
    -6 -2 4
    2 6 -4
    6 2 4
    -6 2 -4
    2 -6 4
    -6 2 -4
    2 -6 4
    2 6 4
    6 2 -4
    -6 2 4
    2 -6 -4
    6 -2 4
    -2 6 -4
    2 6 -4
    6 2 4
    -2 -6 4
    -6 -2 -4
    6 -2 -4
    -2 6 4
    -6 2 4
    2 -6 -4
    -2 -6 -4
    -6 -2 4
    -2 -6 -4
    -6 -2 4
    -2 -6 4
    -6 -2 -4
    2 6 -4
    6 2 4
    -6 2 -4
    2 -6 4
    2 6 -4
    6 2 4
    -6 2 4
    2 -6 -4
    -2 -6 4
    -6 -2 -4
    -2 -6 4
    -6 -2 -4
    -6 2 -4
    2 -6 4
    6 -2 -4
    -2 6 4
    -6 2 4
    2 -6 -4
    -2 -6 -4
    -6 -2 4
    6 -2 4
    -2 6 -4
    2 6 4
    6 2 -4
    6 -2 -4
    -2 6 4
    6 -2 4
    -2 6 -4
    2 6 4
    6 2 -4
    2 6 4
    6 2 -4
    2 6 -4
    6 2 4
    -6 2 -4
    2 -6 4
    6 -2 4
    -2 6 -4
    -2 -6 4
    -6 -2 -4
    -2 -6 -4
    -6 -2 4
    2 6 4
    6 2 -4
    -6 2 4
    2 -6 -4
    6 -2 4
    -2 6 -4
    2 6 4
    6 2 -4
    6 -2 4
    -2 6 -4
    -2 -6 4
    -6 -2 -4
    -2 -6 4
    -6 -2 -4
    -2 -6 4
    -6 -2 -4
    6 -2 -4
    -2 6 4
    -2 -6 -4
    -6 -2 4
    2 6 4
    6 2 -4
    2 6 -6
    6 2 6
    6 -2 -6
    -2 6 6
    2 6 -6
    6 2 6
    -6 2 -6
    2 -6 6
    -6 2 -6
    2 -6 6
    -6 2 6
    2 -6 -6
    -6 2 -6
    2 -6 6
    2 6 -6
    6 2 6
    6 -2 -6
    -2 6 6
    -2 -6 -6
    -6 -2 6
    2 6 6
    6 2 -6
    -2 -6 6
    -6 -2 -6
    -2 -6 -6
    -6 -2 6
    6 -2 6
    -2 6 -6
    2 6 6
    6 2 -6
    2 6 -6
    6 2 6
    -6 2 -6
    2 -6 6
    -6 2 6
    2 -6 -6
    6 -2 -6
    -2 6 6
    2 6 -6
    6 2 6
    2 6 6
    6 2 -6
    -2 -6 -6
    -6 -2 6
    -6 2 -6
    2 -6 6
    -2 -6 -6
    -6 -2 6
    6 -2 -6
    -2 6 6
    2 6 -6
    6 2 6
    2 6 6
    6 2 -6
    6 -2 6
    -2 6 -6
    -2 -6 -6
    -6 -2 6
    -2 -6 6
    -6 -2 -6
    -6 2 -6
    2 -6 6
    2 6 6
    6 2 -6
    6 -2 6
    -2 6 -6
    -2 -6 6
    -6 -2 -6
    -2 -6 6
    -6 -2 -6
    -6 2 6
    2 -6 -6
    6 -2 6
    -2 6 -6
    6 -2 -8
    -2 6 8
    2 6 -8
    6 2 8
    -6 2 -8
    2 -6 8
    -6 2 8
    2 -6 -8
    2 6 8
    6 2 -8
    -2 -6 -8
    -6 -2 8
    2 6 -8
    6 2 8
    -6 2 -8
    2 -6 8
    -2 -6 8
    -6 -2 -8
    6 -2 8
    -2 6 -8
    2 6 -8
    6 2 8
    6 -2 -8
    -2 6 8
    -2 -6 -8
    -6 -2 8
    -6 2 -8
    2 -6 8
    2 6 8
    6 2 -8
    -2 -6 -8
    -6 -2 8
    6 -2 -8
    -2 6 8
    6 -2 8
    -2 6 -8
    -2 -6 8
    -6 -2 -8
    2 6 -8
    6 2 8
    2 6 8
    6 2 -8
    -6 2 -8
    2 -6 8
    -6 2 8
    2 -6 -8
    6 -2 8
    -2 6 -8
    6 -2 8
    -2 6 -8
    -2 -6 8
    -6 -2 -8
    -2 -6 8
    -6 -2 -8
    -6 2 8
    2 -6 -8
    -6 2 -10
    2 -6 10
    -2 -6 10
    -6 -2 -10
    2 6 -10
    6 2 10
    -6 2 10
    2 -6 -10
    -6 2 -10
    2 -6 10
    -2 -6 -10
    -6 -2 10
    2 6 10
    6 2 -10
    6 -2 10
    -2 6 -10
    2 6 -10
    6 2 10
    -6 2 -10
    2 -6 10
    6 -2 -10
    -2 6 10
    -2 -6 -10
    -6 -2 10
    2 6 10
    6 2 -10
    6 -2 -10
    -2 6 10
    -2 -6 10
    -6 -2 -10
    -6 2 10
    2 -6 -10
    -6 2 -10
    2 -6 10
    6 -2 10
    -2 6 -10
    6 -2 10
    -2 6 -10
    -2 -6 10
    -6 -2 -10
    -6 2 10
    2 -6 -10
    -2 -6 10
    -6 -2 -10
    -2 -6 -12
    -6 -2 12
    -6 3 1
    3 -6 -1
    6 -3 -1
    -3 6 1
    -3 -6 -1
    -6 -3 1
    -6 3 -1
    3 -6 1
    6 -3 -1
    -3 6 1
    6 -3 -1
    -3 6 1
    3 6 -1
    6 3 1
    -6 3 -1
    3 -6 1
    -3 -6 -1
    -6 -3 1
    6 -3 -1
    -3 6 1
    -3 -6 -1
    -6 -3 1
    -3 -6 -1
    -6 -3 1
    3 6 -1
    6 3 1
    6 -3 1
    -3 6 -1
    6 -3 1
    -3 6 -1
    -3 -6 -1
    -6 -3 1
    -6 3 1
    3 -6 -1
    -3 -6 1
    -6 -3 -1
    6 -3 1
    -3 6 -1
    -6 3 -1
    3 -6 1
    -6 3 1
    3 -6 -1
    -6 3 -1
    3 -6 1
    -6 3 1
    3 -6 -1
    -3 -6 -1
    -6 -3 1
    6 -3 1
    -3 6 -1
    6 -3 -1
    -3 6 1
    6 -3 -1
    -3 6 1
    -6 3 -1
    3 -6 1
    3 6 1
    6 3 -1
    6 -3 1
    -3 6 -1
    6 -3 1
    -3 6 -1
    3 6 1
    6 3 -1
    -3 -6 -1
    -6 -3 1
    -6 3 1
    3 -6 -1
    -3 -6 1
    -6 -3 -1
    -3 -6 1
    -6 -3 -1
    -6 3 1
    3 -6 -1
    -3 -6 1
    -6 -3 -1
    -6 3 -1
    3 -6 1
    -3 -6 1
    -6 -3 -1
    -3 -6 -1
    -6 -3 1
    3 6 -1
    6 3 1
    3 6 -1
    6 3 1
    -6 3 1
    3 -6 -1
    -3 -6 1
    -6 -3 -1
    -6 3 -1
    3 -6 1
    -3 -6 1
    -6 -3 -1
    -6 3 -1
    3 -6 1
    3 6 1
    6 3 -1
    6 -3 1
    -3 6 -1
    6 -3 -1
    -3 6 1
    -3 -6 1
    -6 -3 -1
    3 6 -1
    6 3 1
    -3 -6 1
    -6 -3 -1
    -6 3 1
    3 -6 -1
    -3 -6 -1
    -6 -3 1
    -6 3 -1
    3 -6 1
    -6 3 1
    3 -6 -1
    3 6 -1
    6 3 1
    6 -3 1
    -3 6 -1
    -6 3 -1
    3 -6 1
    6 -3 -1
    -3 6 1
    3 6 1
    6 3 -1
    -3 -6 1
    -6 -3 -1
    -6 3 -1
    3 -6 1
    6 -3 -1
    -3 6 1
    -6 3 1
    3 -6 -1
    3 6 1
    6 3 -1
    -6 3 -1
    3 -6 1
    3 6 -1
    6 3 1
    6 -3 -1
    -3 6 1
    -3 -6 -1
    -6 -3 1
    6 -3 1
    -3 6 -1
    -6 3 1
    3 -6 -1
    -6 3 1
    3 -6 -1
    -3 -6 -1
    -6 -3 1
    -6 3 -1
    3 -6 1
    -3 -6 -1
    -6 -3 1
    -6 3 -1
    3 -6 1
    -3 -6 1
    -6 -3 -1
    -3 -6 -1
    -6 -3 1
    6 -3 1
    -3 6 -1
    3 6 1
    6 3 -1
    6 -3 -1
    -3 6 1
    3 6 1
    6 3 -1
    -6 3 1
    3 -6 -1
    3 6 -1
    6 3 1
    3 6 -1
    6 3 1
    6 -3 -1
    -3 6 1
    3 6 1
    6 3 -1
    6 -3 1
    -3 6 -1
    3 6 -1
    6 3 1
    -3 -6 1
    -6 -3 -1
    -3 -6 1
    -6 -3 -1
    6 -3 1
    -3 6 -1
    -3 -6 1
    -6 -3 -1
    6 -3 -1
    -3 6 1
    -6 3 -1
    3 -6 1
    -6 3 1
    3 -6 -1
    3 6 3
    6 3 -3
    -3 -6 3
    -6 -3 -3
    6 -3 3
    -3 6 -3
    6 -3 -3
    -3 6 3
    3 6 -3
    6 3 3
    -3 -6 -3
    -6 -3 3
    3 6 3
    6 3 -3
    -3 -6 3
    -6 -3 -3
    6 -3 -3
    -3 6 3
    -6 3 -3
    3 -6 3
    -6 3 3
    3 -6 -3
    6 -3 3
    -3 6 -3
    -6 3 -3
    3 -6 3
    -6 3 3
    3 -6 -3
    -3 -6 -3
    -6 -3 3
    -3 -6 3
    -6 -3 -3
    -3 -6 -3
    -6 -3 3
    3 6 -3
    6 3 3
    3 6 3
    6 3 -3
    -6 3 3
    3 -6 -3
    -3 -6 3
    -6 -3 -3
    -6 3 -3
    3 -6 3
    6 -3 3
    -3 6 -3
    -3 -6 3
    -6 -3 -3
    3 6 3
    6 3 -3
    -6 3 -3
    3 -6 3
    -6 3 -3
    3 -6 3
    -3 -6 -3
    -6 -3 3
    -3 -6 3
    -6 -3 -3
    -6 3 -3
    3 -6 3
    -3 -6 -3
    -6 -3 3
    3 6 -3
    6 3 3
    -3 -6 3
    -6 -3 -3
    -6 3 3
    3 -6 -3
    3 6 -3
    6 3 3
    3 6 3
    6 3 -3
    -3 -6 3
    -6 -3 -3
    6 -3 -3
    -3 6 3
    6 -3 3
    -3 6 -3
    3 6 3
    6 3 -3
    -6 3 3
    3 -6 -3
    3 6 -3
    6 3 3
    -6 3 -3
    3 -6 3
    -6 3 3
    3 -6 -3
    3 6 3
    6 3 -3
    6 -3 3
    -3 6 -3
    -3 -6 -3
    -6 -3 3
    -3 -6 -3
    -6 -3 3
    -3 -6 3
    -6 -3 -3
    3 6 -3
    6 3 3
    -3 -6 3
    -6 -3 -3
    6 -3 -3
    -3 6 3
    6 -3 3
    -3 6 -3
    -6 3 3
    3 -6 -3
    -3 -6 -3
    -6 -3 3
    -6 3 3
    3 -6 -3
    -3 -6 3
    -6 -3 -3
    -6 3 -3
    3 -6 3
    6 -3 -3
    -3 6 3
    6 -3 3
    -3 6 -3
    3 6 -3
    6 3 3
    6 -3 -3
    -3 6 3
    3 6 3
    6 3 -3
    3 6 3
    6 3 -3
    3 6 3
    6 3 -3
    6 -3 3
    -3 6 -3
    -3 -6 3
    -6 -3 -3
    3 6 3
    6 3 -3
    -3 -6 3
    -6 -3 -3
    3 6 3
    6 3 -3
    -6 3 -3
    3 -6 3
    -6 3 -3
    3 -6 3
    -3 -6 -3
    -6 -3 3
    3 6 -3
    6 3 3
    -3 -6 3
    -6 -3 -3
    3 6 3
    6 3 -3
    6 -3 3
    -3 6 -3
    -3 -6 -3
    -6 -3 3
    6 -3 -3
    -3 6 3
    3 6 -3
    6 3 3
    -3 -6 3
    -6 -3 -3
    -3 -6 3
    -6 -3 -3
    -3 -6 -3
    -6 -3 3
    -3 -6 3
    -6 -3 -3
    -3 -6 3
    -6 -3 -3
    -6 3 -3
    3 -6 3
    3 6 3
    6 3 -3
    6 -3 3
    -3 6 -3
    -3 -6 -3
    -6 -3 3
    6 -3 -3
    -3 6 3
    3 6 -5
    6 3 5
    -6 3 -5
    3 -6 5
    -3 -6 -5
    -6 -3 5
    -6 3 -5
    3 -6 5
    -6 3 -5
    3 -6 5
    6 -3 -5
    -3 6 5
    3 6 -5
    6 3 5
    -3 -6 -5
    -6 -3 5
    -3 -6 -5
    -6 -3 5
    -3 -6 5
    -6 -3 -5
    6 -3 -5
    -3 6 5
    3 6 5
    6 3 -5
    -3 -6 -5
    -6 -3 5
    -6 3 -5
    3 -6 5
    3 6 5
    6 3 -5
    -6 3 -5
    3 -6 5
    -6 3 5
    3 -6 -5
    3 6 -5
    6 3 5
    3 6 -5
    6 3 5
    6 -3 5
    -3 6 -5
    3 6 5
    6 3 -5
    -6 3 -5
    3 -6 5
    6 -3 5
    -3 6 -5
    3 6 5
    6 3 -5
    3 6 -5
    6 3 5
    6 -3 -5
    -3 6 5
    -3 -6 -5
    -6 -3 5
    -6 3 5
    3 -6 -5
    -6 3 5
    3 -6 -5
    -6 3 -5
    3 -6 5
    3 6 5
    6 3 -5
    3 6 -5
    6 3 5
    6 -3 5
    -3 6 -5
    -3 -6 -5
    -6 -3 5
    -6 3 5
    3 -6 -5
    6 -3 5
    -3 6 -5
    -3 -6 5
    -6 -3 -5
    -3 -6 5
    -6 -3 -5
    -3 -6 5
    -6 -3 -5
    3 6 -5
    6 3 5
    -3 -6 -5
    -6 -3 5
    6 -3 -5
    -3 6 5
    -6 3 -7
    3 -6 7
    -6 3 -7
    3 -6 7
    6 -3 -7
    -3 6 7
    3 6 -7
    6 3 7
    -6 3 -7
    3 -6 7
    3 6 -7
    6 3 7
    -6 3 7
    3 -6 -7
    -3 -6 -7
    -6 -3 7
    -3 -6 -7
    -6 -3 7
    6 -3 7
    -3 6 -7
    -6 3 -7
    3 -6 7
    -3 -6 7
    -6 -3 -7
    3 6 7
    6 3 -7
    -6 3 7
    3 -6 -7
    -6 3 -7
    3 -6 7
    3 6 -7
    6 3 7
    6 -3 7
    -3 6 -7
    3 6 7
    6 3 -7
    6 -3 -7
    -3 6 7
    -3 -6 -7
    -6 -3 7
    6 -3 7
    -3 6 -7
    -6 3 -7
    3 -6 7
    -3 -6 -7
    -6 -3 7
    -3 -6 7
    -6 -3 -7
    -6 3 7
    3 -6 -7
    6 -3 7
    -3 6 -7
    -3 -6 7
    -6 -3 -7
    3 6 7
    6 3 -7
    -3 -6 7
    -6 -3 -7
    -6 3 7
    3 -6 -7
    -3 -6 -7
    -6 -3 7
    3 6 -7
    6 3 7
    6 -3 -7
    -3 6 7
    6 -3 -9
    -3 6 9
    -3 -6 -9
    -6 -3 9
    -3 -6 9
    -6 -3 -9
    3 6 9
    6 3 -9
    -6 3 9
    3 -6 -9
    6 -3 9
    -3 6 -9
    -6 3 -9
    3 -6 9
    -6 3 -9
    3 -6 9
    3 6 -9
    6 3 9
    6 -3 -9
    -3 6 9
    -3 -6 -9
    -6 -3 9
    3 6 -9
    6 3 9
    -6 3 -9
    3 -6 9
    3 6 9
    6 3 -9
    6 -3 -9
    -3 6 9
    -3 -6 9
    -6 -3 -9
    -3 -6 9
    -6 -3 -9
    -6 3 9
    3 -6 -9
    -6 3 -9
    3 -6 9
    6 -3 9
    -3 6 -9
    -3 -6 9
    -6 -3 -9
    -6 3 9
    3 -6 -9
    6 -3 9
    -3 6 -9
    6 -3 9
    -3 6 -9
    3 6 -11
    6 3 11
    -3 -6 -11
    -6 -3 11
    -6 3 -11
    3 -6 11
    -6 3 11
    3 -6 -11
    -6 3 -11
    3 -6 11
    -3 -6 11
    -6 -3 -11
    6 -3 11
    -3 6 -11
    6 -3 -11
    -3 6 11
    3 6 -11
    6 3 11
    -3 -6 -11
    -6 -3 11
    6 -3 -11
    -3 6 11
    6 -3 11
    -3 6 -11
    -3 -6 11
    -6 -3 -11
    -6 3 11
    3 -6 -11
    -6 3 -11
    3 -6 11
    -3 -6 11
    -6 -3 -11
    3 6 11
    6 3 -11
    6 -3 11
    -3 6 -11
    -6 3 11
    3 -6 -11
    -4 -6 0
    -6 -4 0
    6 -4 0
    -4 6 0
    -4 -6 0
    -6 -4 0
    -6 4 0
    4 -6 0
    6 -4 0
    -4 6 0
    -6 4 0
    4 -6 0
    -4 -6 0
    -6 -4 0
    -4 -6 0
    -6 -4 0
    -4 -6 0
    -6 -4 0
    -4 -6 0
    -6 -4 0
    6 -4 0
    -4 6 0
    -4 -6 0
    -6 -4 0
    6 -4 0
    -4 6 0
    -6 4 0
    4 -6 0
    4 6 0
    6 4 0
    -6 4 0
    4 -6 0
    -4 -6 0
    -6 -4 0
    6 -4 0
    -4 6 0
    6 -4 0
    -4 6 0
    6 -4 0
    -4 6 0
    -6 4 0
    4 -6 0
    -6 4 0
    4 -6 0
    -4 -6 0
    -6 -4 0
    -4 -6 0
    -6 -4 0
    4 6 0
    6 4 0
    4 6 0
    6 4 0
    -4 -6 0
    -6 -4 0
    -6 4 0
    4 -6 0
    -6 4 0
    4 -6 0
    -6 4 0
    4 -6 0
    4 6 0
    6 4 0
    6 -4 0
    -4 6 0
    4 6 0
    6 4 0
    -4 -6 0
    -6 -4 0
    -4 -6 0
    -6 -4 0
    4 6 0
    6 4 0
    6 -4 0
    -4 6 0
    -6 4 0
    4 -6 0
    6 -4 0
    -4 6 0
    4 6 0
    6 4 0
    4 6 0
    6 4 0
    -4 -6 0
    -6 -4 0
    6 -4 0
    -4 6 0
    -4 -6 0
    -6 -4 0
    -6 4 0
    4 -6 0
    -6 4 0
    4 -6 0
    6 -4 0
    -4 6 0
    6 -4 0
    -4 6 0
    4 6 0
    6 4 0
    -4 -6 0
    -6 -4 0
    4 6 0
    6 4 0
    -6 4 0
    4 -6 0
    -4 -6 2
    -6 -4 -2
    6 -4 -2
    -4 6 2
    -6 4 -2
    4 -6 2
    -4 -6 -2
    -6 -4 2
    4 6 2
    6 4 -2
    -6 4 2
    4 -6 -2
    -6 4 -2
    4 -6 2
    4 6 2
    6 4 -2
    -4 -6 2
    -6 -4 -2
    -4 -6 2
    -6 -4 -2
    -4 -6 -2
    -6 -4 2
    6 -4 -2
    -4 6 2
    4 6 -2
    6 4 2
    6 -4 2
    -4 6 -2
    -6 4 2
    4 -6 -2
    6 -4 2
    -4 6 -2
    -4 -6 2
    -6 -4 -2
    4 6 2
    6 4 -2
    6 -4 -2
    -4 6 2
    -6 4 2
    4 -6 -2
    -4 -6 -2
    -6 -4 2
    -6 4 -2
    4 -6 2
    4 6 2
    6 4 -2
    4 6 -2
    6 4 2
    6 -4 -2
    -4 6 2
    6 -4 2
    -4 6 -2
    4 6 -2
    6 4 2
    6 -4 2
    -4 6 -2
    4 6 -2
    6 4 2
    4 6 -2
    6 4 2
    4 6 2
    6 4 -2
    -4 -6 2
    -6 -4 -2
    -6 4 2
    4 -6 -2
    6 -4 2
    -4 6 -2
    -6 4 -2
    4 -6 2
    -4 -6 2
    -6 -4 -2
    6 -4 2
    -4 6 -2
    -4 -6 -2
    -6 -4 2
    -4 -6 2
    -6 -4 -2
    -6 4 2
    4 -6 -2
    6 -4 -2
    -4 6 2
    -4 -6 -2
    -6 -4 2
    -6 4 2
    4 -6 -2
    -6 4 -2
    4 -6 2
    4 6 2
    6 4 -2
    6 -4 2
    -4 6 -2
    4 6 2
    6 4 -2
    -4 -6 2
    -6 -4 -2
    -4 -6 2
    -6 -4 -2
    6 -4 -2
    -4 6 2
    -6 4 -2
    4 -6 2
    -4 -6 -2
    -6 -4 2
    -6 4 -2
    4 -6 2
    6 -4 -2
    -4 6 2
    -4 -6 -2
    -6 -4 2
    6 -4 2
    -4 6 -2
    -6 4 -2
    4 -6 2
    -6 4 -2
    4 -6 2
    -6 4 -2
    4 -6 2
    -6 4 2
    4 -6 -2
    4 6 -2
    6 4 2
    4 6 2
    6 4 -2
    6 -4 -2
    -4 6 2
    -6 4 2
    4 -6 -2
    -4 -6 -2
    -6 -4 2
    -4 -6 2
    -6 -4 -2
    4 6 2
    6 4 -2
    6 -4 2
    -4 6 -2
    -4 -6 2
    -6 -4 -2
    -4 -6 2
    -6 -4 -2
    -4 -6 2
    -6 -4 -2
    6 -4 -2
    -4 6 2
    4 6 -2
    6 4 2
    -6 4 2
    4 -6 -2
    -6 4 2
    4 -6 -2
    4 6 2
    6 4 -2
    -4 -6 2
    -6 -4 -2
    4 6 -2
    6 4 2
    -4 -6 -2
    -6 -4 2
    4 6 2
    6 4 -2
    -4 -6 2
    -6 -4 -2
    -4 -6 -2
    -6 -4 2
    4 6 2
    6 4 -2
    4 6 2
    6 4 -2
    6 -4 2
    -4 6 -2
    6 -4 -2
    -4 6 2
    -6 4 2
    4 -6 -2
    -4 -6 -2
    -6 -4 2
    4 6 -2
    6 4 2
    -6 4 2
    4 -6 -2
    -4 -6 2
    -6 -4 -2
    -6 4 -2
    4 -6 2
    -4 -6 2
    -6 -4 -2
    -6 4 -2
    4 -6 2
    6 -4 2
    -4 6 -2
    -6 4 -2
    4 -6 2
    6 -4 -2
    -4 6 2
    6 -4 2
    -4 6 -2
    -6 4 -2
    4 -6 2
    -4 -6 -2
    -6 -4 2
    -4 -6 2
    -6 -4 -2
    -4 -6 2
    -6 -4 -2
    6 -4 2
    -4 6 -2
    4 6 -4
    6 4 4
    -6 4 -4
    4 -6 4
    4 6 -4
    6 4 4
    -4 -6 4
    -6 -4 -4
    6 -4 4
    -4 6 -4
    -6 4 4
    4 -6 -4
    -6 4 -4
    4 -6 4
    -4 -6 -4
    -6 -4 4
    4 6 4
    6 4 -4
    -6 4 -4
    4 -6 4
    -4 -6 -4
    -6 -4 4
    4 6 4
    6 4 -4
    -4 -6 -4
    -6 -4 4
    6 -4 -4
    -4 6 4
    -4 -6 4
    -6 -4 -4
    -4 -6 4
    -6 -4 -4
    -6 4 4
    4 -6 -4
    -6 4 -4
    4 -6 4
    4 6 4
    6 4 -4
    -4 -6 -4
    -6 -4 4
    4 6 4
    6 4 -4
    -4 -6 -4
    -6 -4 4
    -6 4 -4
    4 -6 4
    6 -4 -4
    -4 6 4
    4 6 -4
    6 4 4
    4 6 -4
    6 4 4
    6 -4 4
    -4 6 -4
    -4 -6 -4
    -6 -4 4
    6 -4 -4
    -4 6 4
    4 6 -4
    6 4 4
    4 6 4
    6 4 -4
    6 -4 4
    -4 6 -4
    4 6 -4
    6 4 4
    6 -4 -4
    -4 6 4
    4 6 4
    6 4 -4
    -4 -6 4
    -6 -4 -4
    4 6 4
    6 4 -4
    -6 4 -4
    4 -6 4
    -6 4 4
    4 -6 -4
    -6 4 4
    4 -6 -4
    -6 4 -4
    4 -6 4
    -4 -6 4
    -6 -4 -4
    -4 -6 4
    -6 -4 -4
    4 6 4
    6 4 -4
    -4 -6 4
    -6 -4 -4
    -6 4 4
    4 -6 -4
    6 -4 4
    -4 6 -4
    6 -4 4
    -4 6 -4
    -4 -6 -4
    -6 -4 4
    -4 -6 4
    -6 -4 -4
    4 6 -4
    6 4 4
    4 6 -4
    6 4 4
    -4 -6 -4
    -6 -4 4
    6 -4 -4
    -4 6 4
    -6 4 -6
    4 -6 6
    6 -4 -6
    -4 6 6
    -6 4 -6
    4 -6 6
    -4 -6 -6
    -6 -4 6
    4 6 6
    6 4 -6
    6 -4 -6
    -4 6 6
    6 -4 6
    -4 6 -6
    4 6 -6
    6 4 6
    -6 4 -6
    4 -6 6
    -4 -6 -6
    -6 -4 6
    -6 4 6
    4 -6 -6
    -6 4 -6
    4 -6 6
    -4 -6 6
    -6 -4 -6
    4 6 -6
    6 4 6
    -4 -6 -6
    -6 -4 6
    -6 4 -6
    4 -6 6
    4 6 -6
    6 4 6
    6 -4 6
    -4 6 -6
    4 6 6
    6 4 -6
    6 -4 -6
    -4 6 6
    -6 4 6
    4 -6 -6
    4 6 -6
    6 4 6
    4 6 6
    6 4 -6
    4 6 -6
    6 4 6
    6 -4 -6
    -4 6 6
    -4 -6 6
    -6 -4 -6
    -4 -6 -6
    -6 -4 6
    -6 4 -6
    4 -6 6
    6 -4 6
    -4 6 -6
    4 6 6
    6 4 -6
    6 -4 6
    -4 6 -6
    -4 -6 -6
    -6 -4 6
    6 -4 6
    -4 6 -6
    -4 -6 6
    -6 -4 -6
    -6 4 6
    4 -6 -6
    -4 -6 6
    -6 -4 -6
    6 -4 -8
    -4 6 8
    6 -4 8
    -4 6 -8
    -6 4 -8
    4 -6 8
    -6 4 8
    4 -6 -8
    -4 -6 -8
    -6 -4 8
    4 6 -8
    6 4 8
    -4 -6 -8
    -6 -4 8
    -4 -6 8
    -6 -4 -8
    4 6 8
    6 4 -8
    -6 4 -8
    4 -6 8
    4 6 -8
    6 4 8
    -6 4 -8
    4 -6 8
    6 -4 8
    -4 6 -8
    -4 -6 -8
    -6 -4 8
    6 -4 -8
    -4 6 8
    -6 4 -8
    4 -6 8
    -6 4 8
    4 -6 -8
    -4 -6 8
    -6 -4 -8
    -6 4 8
    4 -6 -8
    -4 -6 -8
    -6 -4 8
    6 -4 8
    -4 6 -8
    4 6 8
    6 4 -8
    -4 -6 8
    -6 -4 -8
    -4 -6 8
    -6 -4 -8
    6 -4 8
    -4 6 -8
    6 -4 -8
    -4 6 8
    6 -4 -10
    -4 6 10
    -4 -6 10
    -6 -4 -10
    4 6 -10
    6 4 10
    -6 4 -10
    4 -6 10
    -6 4 -10
    4 -6 10
    -6 4 10
    4 -6 -10
    6 -4 10
    -4 6 -10
    -4 -6 -10
    -6 -4 10
    -4 -6 -10
    -6 -4 10
    4 6 -10
    6 4 10
    -6 4 -10
    4 -6 10
    6 -4 -10
    -4 6 10
    -4 -6 10
    -6 -4 -10
    6 -4 10
    -4 6 -10
    6 -4 -10
    -4 6 10
    4 6 10
    6 4 -10
    -6 4 10
    4 -6 -10
    -6 4 -10
    4 -6 10
    6 -4 10
    -4 6 -10
    6 -4 10
    -4 6 -10
    -4 -6 10
    -6 -4 -10
    -6 4 10
    4 -6 -10
    -4 -6 10
    -6 -4 -10
    -5 -6 1
    -6 -5 -1
    -5 -6 1
    -6 -5 -1
    -6 5 -1
    5 -6 1
    -6 5 1
    5 -6 -1
    6 -5 1
    -5 6 -1
    -5 -6 -1
    -6 -5 1
    -6 5 1
    5 -6 -1
    -6 5 -1
    5 -6 1
    -5 -6 1
    -6 -5 -1
    -5 -6 -1
    -6 -5 1
    6 -5 1
    -5 6 -1
    -6 5 -1
    5 -6 1
    -5 -6 -1
    -6 -5 1
    6 -5 -1
    -5 6 1
    -6 5 1
    5 -6 -1
    -5 -6 1
    -6 -5 -1
    6 -5 -1
    -5 6 1
    6 -5 -1
    -5 6 1
    6 -5 1
    -5 6 -1
    -5 -6 -1
    -6 -5 1
    -6 5 1
    5 -6 -1
    6 -5 -1
    -5 6 1
    -5 -6 1
    -6 -5 -1
    -6 5 -1
    5 -6 1
    -6 5 -1
    5 -6 1
    6 -5 -1
    -5 6 1
    6 -5 1
    -5 6 -1
    -6 5 -1
    5 -6 1
    5 6 -1
    6 5 1
    -5 -6 -1
    -6 -5 1
    -5 -6 1
    -6 -5 -1
    -5 -6 1
    -6 -5 -1
    -5 -6 -1
    -6 -5 1
    -5 -6 1
    -6 -5 -1
    5 6 1
    6 5 -1
    6 -5 -1
    -5 6 1
    5 6 1
    6 5 -1
    -5 -6 1
    -6 -5 -1
    5 6 1
    6 5 -1
    -6 5 -1
    5 -6 1
    -6 5 1
    5 -6 -1
    -5 -6 1
    -6 -5 -1
    -6 5 1
    5 -6 -1
    6 -5 1
    -5 6 -1
    6 -5 -1
    -5 6 1
    -5 -6 -1
    -6 -5 1
    -6 5 -1
    5 -6 1
    -6 5 1
    5 -6 -1
    5 6 -1
    6 5 1
    -6 5 -1
    5 -6 1
    6 -5 1
    -5 6 -1
    -6 5 1
    5 -6 -1
    -5 -6 1
    -6 -5 -1
    -6 5 -1
    5 -6 1
    -6 5 1
    5 -6 -1
    6 -5 1
    -5 6 -1
    -5 -6 1
    -6 -5 -1
    -5 -6 1
    -6 -5 -1
    6 -5 -1
    -5 6 1
    -5 -6 -1
    -6 -5 1
    5 6 -1
    6 5 1
    5 6 1
    6 5 -1
    -5 -6 1
    -6 -5 -1
    6 -5 -1
    -5 6 1
    -5 -6 -1
    -6 -5 1
    6 -5 -1
    -5 6 1
    5 6 1
    6 5 -1
    -6 5 -1
    5 -6 1
    5 6 1
    6 5 -1
    -6 5 1
    5 -6 -1
    -5 -6 -1
    -6 -5 1
    -5 -6 1
    -6 -5 -1
    -6 5 1
    5 -6 -1
    -6 5 -1
    5 -6 1
    5 6 -1
    6 5 1
    -5 -6 -1
    -6 -5 1
    6 -5 1
    -5 6 -1
    6 -5 1
    -5 6 -1
    6 -5 -1
    -5 6 1
    5 6 1
    6 5 -1
    -5 -6 1
    -6 -5 -1
    6 -5 -1
    -5 6 1
    -5 -6 -1
    -6 -5 1
    5 6 -1
    6 5 1
    6 -5 -1
    -5 6 1
    6 -5 1
    -5 6 -1
    5 6 -1
    6 5 1
    -5 -6 1
    -6 -5 -1
    -5 -6 -1
    -6 -5 1
    -6 5 1
    5 -6 -1
    6 -5 1
    -5 6 -1
    5 6 1
    6 5 -1
    -6 5 1
    5 -6 -1
    -6 5 -1
    5 -6 1
    5 6 1
    6 5 -1
    5 6 1
    6 5 -1
    -6 5 -1
    5 -6 1
    -5 -6 1
    -6 -5 -1
    5 6 1
    6 5 -1
    6 -5 1
    -5 6 -1
    6 -5 -1
    -5 6 1
    -5 -6 -1
    -6 -5 1
    -5 -6 1
    -6 -5 -1
    -5 -6 1
    -6 -5 -1
    -6 5 1
    5 -6 -1
    -5 -6 -1
    -6 -5 1
    -6 5 -1
    5 -6 1
    -6 5 -3
    5 -6 3
    -6 5 3
    5 -6 -3
    -5 -6 3
    -6 -5 -3
    6 -5 -3
    -5 6 3
    -5 -6 3
    -6 -5 -3
    -6 5 -3
    5 -6 3
    -5 -6 -3
    -6 -5 3
    -5 -6 -3
    -6 -5 3
    -5 -6 -3
    -6 -5 3
    -5 -6 3
    -6 -5 -3
    6 -5 -3
    -5 6 3
    -6 5 -3
    5 -6 3
    5 6 -3
    6 5 3
    6 -5 3
    -5 6 -3
    -5 -6 3
    -6 -5 -3
    5 6 -3
    6 5 3
    5 6 -3
    6 5 3
    5 6 3
    6 5 -3
    -5 -6 -3
    -6 -5 3
    -6 5 -3
    5 -6 3
    -6 5 3
    5 -6 -3
    6 -5 3
    -5 6 -3
    6 -5 3
    -5 6 -3
    -6 5 3
    5 -6 -3
    -6 5 -3
    5 -6 3
    5 6 -3
    6 5 3
    -5 -6 3
    -6 -5 -3
    6 -5 -3
    -5 6 3
    5 6 -3
    6 5 3
    -5 -6 -3
    -6 -5 3
    5 6 3
    6 5 -3
    -5 -6 3
    -6 -5 -3
    -5 -6 3
    -6 -5 -3
    6 -5 -3
    -5 6 3
    5 6 3
    6 5 -3
    5 6 3
    6 5 -3
    6 -5 -3
    -5 6 3
    -5 -6 -3
    -6 -5 3
    -6 5 -3
    5 -6 3
    -6 5 3
    5 -6 -3
    -6 5 3
    5 -6 -3
    6 -5 3
    -5 6 -3
    5 6 3
    6 5 -3
    5 6 -3
    6 5 3
    6 -5 3
    -5 6 -3
    -5 -6 3
    -6 -5 -3
    6 -5 3
    -5 6 -3
    -5 -6 3
    -6 -5 -3
    6 -5 3
    -5 6 -3
    5 6 -3
    6 5 3
    -5 -6 3
    -6 -5 -3
    5 6 3
    6 5 -3
    -5 -6 3
    -6 -5 -3
    -5 -6 -3
    -6 -5 3
    -6 5 -3
    5 -6 3
    6 -5 -3
    -5 6 3
    6 -5 3
    -5 6 -3
    -5 -6 -3
    -6 -5 3
    5 6 -3
    6 5 3
    6 -5 -3
    -5 6 3
    5 6 3
    6 5 -3
    -6 5 -3
    5 -6 3
    6 -5 3
    -5 6 -3
    -5 -6 -3
    -6 -5 3
    -5 -6 3
    -6 -5 -3
    -5 -6 3
    -6 -5 -3
    -5 -6 3
    -6 -5 -3
    5 6 -3
    6 5 3
    5 6 -3
    6 5 3
    -5 -6 -3
    -6 -5 3
    -5 -6 3
    -6 -5 -3
    -5 -6 -3
    -6 -5 3
    -6 5 -5
    5 -6 5
    -6 5 -5
    5 -6 5
    -6 5 -5
    5 -6 5
    5 6 -5
    6 5 5
    -5 -6 -5
    -6 -5 5
    6 -5 5
    -5 6 -5
    5 6 -5
    6 5 5
    -5 -6 -5
    -6 -5 5
    6 -5 -5
    -5 6 5
    -6 5 -5
    5 -6 5
    5 6 5
    6 5 -5
    -5 -6 5
    -6 -5 -5
    -6 5 5
    5 -6 -5
    5 6 -5
    6 5 5
    -6 5 -5
    5 -6 5
    -5 -6 -5
    -6 -5 5
    -5 -6 5
    -6 -5 -5
    -5 -6 -5
    -6 -5 5
    5 6 -5
    6 5 5
    6 -5 -5
    -5 6 5
    6 -5 -5
    -5 6 5
    6 -5 5
    -5 6 -5
    5 6 -5
    6 5 5
    -5 -6 -5
    -6 -5 5
    -6 5 5
    5 -6 -5
    -6 5 5
    5 -6 -5
    5 6 5
    6 5 -5
    6 -5 5
    -5 6 -5
    5 6 5
    6 5 -5
    -5 -6 5
    -6 -5 -5
    5 6 5
    6 5 -5
    6 -5 5
    -5 6 -5
    -6 5 5
    5 -6 -5
    -5 -6 5
    -6 -5 -5
    -5 -6 -5
    -6 -5 5
    -6 5 -5
    5 -6 5
    6 -5 5
    -5 6 -5
    5 6 -5
    6 5 5
    5 6 -5
    6 5 5
    6 -5 -5
    -5 6 5
    6 -5 -7
    -5 6 7
    -6 5 -7
    5 -6 7
    -6 5 -7
    5 -6 7
    -6 5 -7
    5 -6 7
    -5 -6 -7
    -6 -5 7
    -5 -6 7
    -6 -5 -7
    -6 5 7
    5 -6 -7
    -6 5 -7
    5 -6 7
    -5 -6 -7
    -6 -5 7
    5 6 -7
    6 5 7
    6 -5 7
    -5 6 -7
    5 6 7
    6 5 -7
    6 -5 7
    -5 6 -7
    5 6 -7
    6 5 7
    -6 5 7
    5 -6 -7
    6 -5 -7
    -5 6 7
    -5 -6 -7
    -6 -5 7
    6 -5 7
    -5 6 -7
    6 -5 7
    -5 6 -7
    -6 5 7
    5 -6 -7
    -5 -6 7
    -6 -5 -7
    6 -5 -7
    -5 6 7
    -6 5 -7
    5 -6 7
    5 6 7
    6 5 -7
    -5 -6 7
    -6 -5 -7
    6 -5 7
    -5 6 -7
    -5 -6 -7
    -6 -5 7
    -5 -6 7
    -6 -5 -7
    -6 5 7
    5 -6 -7
    5 6 -7
    6 5 7
    6 -5 -9
    -5 6 9
    5 6 -9
    6 5 9
    -5 -6 9
    -6 -5 -9
    5 6 9
    6 5 -9
    -6 5 -9
    5 -6 9
    -6 5 -9
    5 -6 9
    6 -5 9
    -5 6 -9
    -5 -6 -9
    -6 -5 9
    -5 -6 -9
    -6 -5 9
    -6 5 9
    5 -6 -9
    6 -5 9
    -5 6 -9
    5 6 -9
    6 5 9
    6 -5 -9
    -5 6 9
    6 -5 9
    -5 6 -9
    6 -5 9
    -5 6 -9
    -6 5 9
    5 -6 -9
    -5 -6 9
    -6 -5 -9
    -6 5 9
    5 -6 -9
    -6 5 -9
    5 -6 9
    5 6 9
    6 5 -9
    6 -5 -9
    -5 6 9
    -5 -6 9
    -6 -5 -9
    6 -5 9
    -5 6 -9
    -5 -6 9
    -6 -5 -9
    -5 -6 -9
    -6 -5 9
    -6 5 -11
    5 -6 11
    -6 5 11
    5 -6 -11
    -5 -6 11
    -6 -5 -11
    -5 -6 -11
    -6 -5 11
    -6 5 -11
    5 -6 11
    -6 5 11
    5 -6 -11
    6 -5 11
    -5 6 -11
    5 6 -11
    6 5 11
    6 -5 -11
    -5 6 11
    6 -5 11
    -5 6 -11
    6 -5 -11
    -5 6 11
    -5 -6 11
    -6 -5 -11
    -5 -6 11
    -6 -5 -11
    -6 5 11
    5 -6 -11
    5 6 11
    6 5 -11
    -6 5 -11
    5 -6 11
    6 -5 11
    -5 6 -11
    -6 5 11
    5 -6 -11
    -6 -6 0
    -6 -6 0
    -6 -6 0
    -6 -6 0
    6 -6 0
    -6 6 0
    -6 -6 0
    -6 -6 0
    6 6 0
    6 6 0
    -6 6 0
    6 -6 0
    -6 6 0
    6 -6 0
    -6 6 0
    6 -6 0
    6 -6 0
    -6 6 0
    -6 6 0
    6 -6 0
    6 -6 0
    -6 6 0
    -6 -6 0
    -6 -6 0
    6 -6 0
    -6 6 0
    6 6 0
    6 6 0
    -6 -6 0
    -6 -6 0
    -6 -6 0
    -6 -6 0
    -6 6 0
    6 -6 0
    -6 -6 0
    -6 -6 0
    -6 6 0
    6 -6 0
    6 -6 0
    -6 6 0
    6 6 0
    6 6 0
    6 -6 0
    -6 6 0
    6 6 0
    6 6 0
    6 -6 0
    -6 6 0
    -6 6 0
    6 -6 0
    6 -6 0
    -6 6 0
    6 -6 0
    -6 6 0
    6 6 0
    6 6 0
    -6 6 0
    6 -6 0
    6 6 0
    6 6 0
    -6 -6 0
    -6 -6 0
    6 -6 0
    -6 6 0
    6 6 0
    6 6 0
    -6 6 0
    6 -6 0
    -6 6 0
    6 -6 0
    6 6 0
    6 6 0
    -6 6 0
    6 -6 0
    -6 -6 0
    -6 -6 0
    -6 -6 0
    -6 -6 0
    6 -6 0
    -6 6 0
    6 6 0
    6 6 0
    6 -6 0
    -6 6 0
    -6 -6 0
    -6 -6 0
    -6 -6 0
    -6 -6 0
    6 6 0
    6 6 0
    6 6 0
    6 6 0
    -6 6 0
    6 -6 0
    -6 6 0
    6 -6 0
    -6 -6 0
    -6 -6 0
    -6 -6 0
    -6 -6 0
    -6 6 0
    6 -6 0
    6 -6 0
    -6 6 0
    -6 -6 0
    -6 -6 0
    -6 -6 -2
    -6 -6 2
    -6 6 -2
    6 -6 2
    -6 -6 -2
    -6 -6 2
    -6 6 -2
    6 -6 2
    -6 6 2
    6 -6 -2
    -6 -6 2
    -6 -6 -2
    -6 -6 2
    -6 -6 -2
    -6 -6 -2
    -6 -6 2
    -6 -6 -2
    -6 -6 2
    6 6 -2
    6 6 2
    6 -6 -2
    -6 6 2
    -6 6 2
    6 -6 -2
    6 -6 -2
    -6 6 2
    6 6 -2
    6 6 2
    -6 6 2
    6 -6 -2
    -6 6 -2
    6 -6 2
    -6 -6 2
    -6 -6 -2
    6 -6 -2
    -6 6 2
    6 -6 2
    -6 6 -2
    6 6 -2
    6 6 2
    -6 -6 2
    -6 -6 -2
    6 -6 2
    -6 6 -2
    -6 6 -2
    6 -6 2
    -6 6 2
    6 -6 -2
    -6 -6 -2
    -6 -6 2
    -6 -6 2
    -6 -6 -2
    6 -6 2
    -6 6 -2
    6 6 2
    6 6 -2
    -6 6 2
    6 -6 -2
    6 -6 -2
    -6 6 2
    -6 -6 -2
    -6 -6 2
    -6 -6 2
    -6 -6 -2
    -6 6 -2
    6 -6 2
    -6 -6 2
    -6 -6 -2
    -6 -6 2
    -6 -6 -2
    -6 6 -2
    6 -6 2
    6 -6 2
    -6 6 -2
    -6 -6 2
    -6 -6 -2
    -6 -6 -2
    -6 -6 2
    -6 -6 -2
    -6 -6 2
    -6 6 2
    6 -6 -2
    -6 6 -2
    6 -6 2
    -6 6 2
    6 -6 -2
    6 6 -2
    6 6 2
    6 6 2
    6 6 -2
    6 6 2
    6 6 -2
    -6 6 2
    6 -6 -2
    6 -6 -2
    -6 6 2
    6 -6 2
    -6 6 -2
    -6 -6 2
    -6 -6 -2
    6 -6 -2
    -6 6 2
    6 -6 2
    -6 6 -2
    6 6 -2
    6 6 2
    -6 -6 2
    -6 -6 -2
    6 6 2
    6 6 -2
    -6 -6 2
    -6 -6 -2
    -6 6 -2
    6 -6 2
    -6 6 -2
    6 -6 2
    6 -6 2
    -6 6 -2
    -6 -6 2
    -6 -6 -2
    -6 -6 -2
    -6 -6 2
    -6 -6 -2
    -6 -6 2
    6 -6 2
    -6 6 -2
    -6 6 -2
    6 -6 2
    -6 -6 -2
    -6 -6 2
    6 -6 -2
    -6 6 2
    -6 -6 2
    -6 -6 -2
    6 6 2
    6 6 -2
    6 -6 -2
    -6 6 2
    6 -6 2
    -6 6 -2
    -6 6 2
    6 -6 -2
    6 6 -2
    6 6 2
    -6 -6 2
    -6 -6 -2
    6 -6 -2
    -6 6 2
    -6 6 -2
    6 -6 2
    6 6 2
    6 6 -2
    -6 -6 2
    -6 -6 -2
    -6 -6 2
    -6 -6 -2
    6 -6 2
    -6 6 -2
    -6 -6 -2
    -6 -6 2
    -6 -6 -4
    -6 -6 4
    6 -6 -4
    -6 6 4
    6 6 -4
    6 6 4
    -6 6 -4
    6 -6 4
    6 -6 4
    -6 6 -4
    6 6 -4
    6 6 4
    -6 6 -4
    6 -6 4
    -6 -6 -4
    -6 -6 4
    -6 -6 -4
    -6 -6 4
    -6 6 -4
    6 -6 4
    -6 6 -4
    6 -6 4
    6 6 4
    6 6 -4
    -6 -6 4
    -6 -6 -4
    -6 6 4
    6 -6 -4
    -6 6 -4
    6 -6 4
    6 6 -4
    6 6 4
    -6 -6 4
    -6 -6 -4
    -6 -6 -4
    -6 -6 4
    -6 -6 -4
    -6 -6 4
    6 -6 -4
    -6 6 4
    6 6 -4
    6 6 4
    6 -6 4
    -6 6 -4
    6 -6 -4
    -6 6 4
    6 6 4
    6 6 -4
    -6 -6 -4
    -6 -6 4
    -6 -6 4
    -6 -6 -4
    -6 6 -4
    6 -6 4
    6 6 -4
    6 6 4
    6 -6 4
    -6 6 -4
    -6 6 4
    6 -6 -4
    6 6 -4
    6 6 4
    -6 6 4
    6 -6 -4
    6 6 4
    6 6 -4
    6 6 4
    6 6 -4
    -6 6 -4
    6 -6 4
    6 6 -4
    6 6 4
    -6 -6 -4
    -6 -6 4
    6 -6 4
    -6 6 -4
    6 6 4
    6 6 -4
    6 -6 4
    -6 6 -4
    -6 6 4
    6 -6 -4
    -6 -6 4
    -6 -6 -4
    6 6 -4
    6 6 4
    -6 -6 4
    -6 -6 -4
    6 6 -4
    6 6 4
    6 -6 -4
    -6 6 4
    -6 6 -6
    6 -6 6
    6 -6 -6
    -6 6 6
    -6 6 -6
    6 -6 6
    -6 -6 6
    -6 -6 -6
    6 6 -6
    6 6 6
    -6 6 -6
    6 -6 6
    6 6 -6
    6 6 6
    -6 6 -6
    6 -6 6
    -6 -6 -6
    -6 -6 6
    -6 6 6
    6 -6 -6
    -6 -6 -6
    -6 -6 6
    6 -6 6
    -6 6 -6
    6 6 6
    6 6 -6
    -6 6 6
    6 -6 -6
    6 -6 -6
    -6 6 6
    6 6 6
    6 6 -6
    -6 -6 -6
    -6 -6 6
    6 6 -6
    6 6 6
    6 -6 6
    -6 6 -6
    6 -6 6
    -6 6 -6
    -6 -6 -6
    -6 -6 6
    6 6 -6
    6 6 6
    6 -6 -6
    -6 6 6
    6 -6 6
    -6 6 -6
    -6 6 -6
    6 -6 6
    -6 6 6
    6 -6 -6
    6 -6 6
    -6 6 -6
    -6 -6 6
    -6 -6 -6
    6 6 6
    6 6 -6
    -6 -6 6
    -6 -6 -6
    6 6 -6
    6 6 6
    -6 6 -8
    6 -6 8
    6 -6 -8
    -6 6 8
    -6 6 -8
    6 -6 8
    -6 -6 8
    -6 -6 -8
    -6 6 -8
    6 -6 8
    6 6 8
    6 6 -8
    -6 6 8
    6 -6 -8
    6 -6 8
    -6 6 -8
    6 6 -8
    6 6 8
    -6 6 -8
    6 -6 8
    -6 -6 -8
    -6 -6 8
    -6 -6 -8
    -6 -6 8
    -6 6 8
    6 -6 -8
    6 -6 8
    -6 6 -8
    6 -6 8
    -6 6 -8
    6 -6 -8
    -6 6 8
    6 6 -8
    6 6 8
    6 6 8
    6 6 -8
    -6 -6 8
    -6 -6 -8
    -6 6 8
    6 -6 -8
    -6 -6 8
    -6 -6 -8
    -6 -6 -8
    -6 -6 8
    6 -6 8
    -6 6 -8
    6 -6 8
    -6 6 -8
    -6 6 8
    6 -6 -8
    -6 6 -8
    6 -6 8
    6 6 -8
    6 6 8
    6 -6 -8
    -6 6 8
    6 -6 -10
    -6 6 10
    -6 -6 -10
    -6 -6 10
    -6 -6 10
    -6 -6 -10
    -6 6 -10
    6 -6 10
    -6 6 -10
    6 -6 10
    6 -6 10
    -6 6 -10
    -6 6 10
    6 -6 -10
    6 -6 10
    -6 6 -10
    6 6 -10
    6 6 10
    6 -6 -10
    -6 6 10
    6 -6 -10
    -6 6 10
    -6 6 -10
    6 -6 10
    6 6 10
    6 6 -10
    6 -6 10
    -6 6 -10
    6 -6 10
    -6 6 -10
    -6 6 10
    6 -6 -10
    -6 -6 10
    -6 -6 -10
    -6 -6 10
    -6 -6 -10
    6 -6 10
    -6 6 -10
    -6 -6 10
    -6 -6 -10
    -6 6 10
    6 -6 -10
    -7 -6 1
    -6 -7 -1
    6 -7 1
    -7 6 -1
    -6 7 1
    7 -6 -1
    -7 -6 -1
    -6 -7 1
    -7 -6 1
    -6 -7 -1
    -6 7 -1
    7 -6 1
    -6 7 1
    7 -6 -1
    6 -7 -1
    -7 6 1
    6 -7 -1
    -7 6 1
    -6 7 -1
    7 -6 1
    -7 -6 -1
    -6 -7 1
    -6 7 1
    7 -6 -1
    7 6 -1
    6 7 1
    -6 7 -1
    7 -6 1
    6 -7 -1
    -7 6 1
    -7 -6 1
    -6 -7 -1
    -7 -6 -1
    -6 -7 1
    -6 7 -1
    7 -6 1
    -7 -6 -1
    -6 -7 1
    -6 7 1
    7 -6 -1
    7 6 -1
    6 7 1
    -6 7 1
    7 -6 -1
    6 -7 1
    -7 6 -1
    -6 7 1
    7 -6 -1
    -7 -6 1
    -6 -7 -1
    7 6 1
    6 7 -1
    6 -7 -1
    -7 6 1
    -7 -6 -1
    -6 -7 1
    6 -7 -1
    -7 6 1
    7 6 1
    6 7 -1
    -7 -6 1
    -6 -7 -1
    -7 -6 1
    -6 -7 -1
    6 -7 1
    -7 6 -1
    6 -7 1
    -7 6 -1
    -6 7 -1
    7 -6 1
    7 6 -1
    6 7 1
    7 6 -1
    6 7 1
    -7 -6 -1
    -6 -7 1
    7 6 1
    6 7 -1
    -6 7 -1
    7 -6 1
    -7 -6 1
    -6 -7 -1
    -6 7 1
    7 -6 -1
    -7 -6 1
    -6 -7 -1
    -7 -6 1
    -6 -7 -1
    -6 7 -1
    7 -6 1
    -6 7 -1
    7 -6 1
    7 6 -1
    6 7 1
    -6 7 1
    7 -6 -1
    -7 -6 -1
    -6 -7 1
    7 6 -1
    6 7 1
    6 -7 -1
    -7 6 1
    7 6 1
    6 7 -1
    7 6 1
    6 7 -1
    6 -7 1
    -7 6 -1
    6 -7 1
    -7 6 -1
    6 -7 -1
    -7 6 1
    -6 7 1
    7 -6 -1
    -6 7 -1
    7 -6 1
    6 -7 1
    -7 6 -1
    6 -7 1
    -7 6 -1
    -7 -6 -1
    -6 -7 1
    6 -7 -1
    -7 6 1
    -7 -6 1
    -6 -7 -1
    6 -7 1
    -7 6 -1
    -7 -6 1
    -6 -7 -1
    6 -7 1
    -7 6 -1
    6 -7 -1
    -7 6 1
    -6 7 1
    7 -6 -1
    -7 -6 1
    -6 -7 -1
    7 6 1
    6 7 -1
    7 6 -1
    6 7 1
    -6 7 -1
    7 -6 1
    -7 -6 1
    -6 -7 -1
    -6 7 1
    7 -6 -1
    -7 -6 -1
    -6 -7 1
    -6 7 -1
    7 -6 1
    6 -7 3
    -7 6 -3
    -7 -6 3
    -6 -7 -3
    -7 -6 -3
    -6 -7 3
    -7 -6 -3
    -6 -7 3
    6 -7 -3
    -7 6 3
    -7 -6 3
    -6 -7 -3
    7 6 -3
    6 7 3
    -6 7 -3
    7 -6 3
    -7 -6 3
    -6 -7 -3
    -6 7 -3
    7 -6 3
    -7 -6 3
    -6 -7 -3
    -6 7 -3
    7 -6 3
    -6 7 3
    7 -6 -3
    -7 -6 -3
    -6 -7 3
    6 -7 -3
    -7 6 3
    7 6 3
    6 7 -3
    -6 7 -3
    7 -6 3
    -7 -6 -3
    -6 -7 3
    -6 7 3
    7 -6 -3
    -7 -6 3
    -6 -7 -3
    -6 7 -3
    7 -6 3
    -7 -6 3
    -6 -7 -3
    -7 -6 -3
    -6 -7 3
    7 6 -3
    6 7 3
    7 6 -3
    6 7 3
    -6 7 3
    7 -6 -3
    6 -7 -3
    -7 6 3
    -7 -6 3
    -6 -7 -3
    -7 -6 3
    -6 -7 -3
    7 6 3
    6 7 -3
    6 -7 3
    -7 6 -3
    -7 -6 -3
    -6 -7 3
    -6 7 3
    7 -6 -3
    7 6 3
    6 7 -3
    7 6 -3
    6 7 3
    6 -7 3
    -7 6 -3
    -6 7 -3
    7 -6 3
    7 6 3
    6 7 -3
    6 -7 -3
    -7 6 3
    6 -7 -3
    -7 6 3
    6 -7 3
    -7 6 -3
    -7 -6 -3
    -6 -7 3
    7 6 3
    6 7 -3
    7 6 -3
    6 7 3
    -7 -6 3
    -6 -7 -3
    -6 7 3
    7 -6 -3
    6 -7 3
    -7 6 -3
    7 6 -3
    6 7 3
    -7 -6 3
    -6 -7 -3
    7 6 -3
    6 7 3
    -6 7 -3
    7 -6 3
    -6 7 -5
    7 -6 5
    6 -7 5
    -7 6 -5
    -6 7 -5
    7 -6 5
    -7 -6 -5
    -6 -7 5
    -6 7 -5
    7 -6 5
    -7 -6 -5
    -6 -7 5
    6 -7 -5
    -7 6 5
    -6 7 -5
    7 -6 5
    7 6 5
    6 7 -5
    -7 -6 5
    -6 -7 -5
    -7 -6 5
    -6 -7 -5
    -7 -6 -5
    -6 -7 5
    -6 7 -5
    7 -6 5
    -7 -6 -5
    -6 -7 5
    7 6 -5
    6 7 5
    -6 7 5
    7 -6 -5
    7 6 -5
    6 7 5
    -6 7 5
    7 -6 -5
    -7 -6 5
    -6 -7 -5
    6 -7 5
    -7 6 -5
    6 -7 5
    -7 6 -5
    6 -7 -5
    -7 6 5
    7 6 5
    6 7 -5
    7 6 -5
    6 7 5
    -6 7 5
    7 -6 -5
    7 6 5
    6 7 -5
    -7 -6 -5
    -6 -7 5
    -6 7 5
    7 -6 -5
    -7 -6 5
    -6 -7 -5
    7 6 -5
    6 7 5
    7 6 -5
    6 7 5
    6 -7 5
    -7 6 -5
    6 -7 -5
    -7 6 5
    6 -7 5
    -7 6 -5
    -6 7 -5
    7 -6 5
    -7 -6 5
    -6 -7 -5
    6 -7 -7
    -7 6 7
    -6 7 -7
    7 -6 7
    -6 7 -7
    7 -6 7
    7 6 7
    6 7 -7
    6 -7 7
    -7 6 -7
    -7 -6 -7
    -6 -7 7
    -7 -6 7
    -6 -7 -7
    -6 7 -7
    7 -6 7
    -6 7 7
    7 -6 -7
    -7 -6 -7
    -6 -7 7
    -6 7 -7
    7 -6 7
    7 6 -7
    6 7 7
    -6 7 7
    7 -6 -7
    7 6 -7
    6 7 7
    6 -7 7
    -7 6 -7
    6 -7 -7
    -7 6 7
    6 -7 -7
    -7 6 7
    -7 -6 -7
    -6 -7 7
    -6 7 7
    7 -6 -7
    7 6 7
    6 7 -7
    -7 -6 7
    -6 -7 -7
    6 -7 7
    -7 6 -7
    -6 7 -7
    7 -6 7
    6 -7 7
    -7 6 -7
    -7 -6 7
    -6 -7 -7
    -6 7 7
    7 -6 -7
    6 -7 7
    -7 6 -7
    7 6 -7
    6 7 7
    6 -7 -9
    -7 6 9
    -7 -6 -9
    -6 -7 9
    -6 7 -9
    7 -6 9
    6 -7 9
    -7 6 -9
    -6 7 -9
    7 -6 9
    -7 -6 9
    -6 -7 -9
    -7 -6 -9
    -6 -7 9
    -6 7 9
    7 -6 -9
    7 6 -9
    6 7 9
    6 -7 -9
    -7 6 9
    6 -7 9
    -7 6 -9
    6 -7 -9
    -7 6 9
    -6 7 9
    7 -6 -9
    -6 7 -9
    7 -6 9
    7 6 9
    6 7 -9
    6 -7 9
    -7 6 -9
    6 -7 9
    -7 6 -9
    -6 7 9
    7 -6 -9
    -7 -6 9
    -6 -7 -9
    -7 -6 9
    -6 -7 -9
    -7 -6 9
    -6 -7 -9
    -7 -6 -9
    -6 -7 9
    7 6 -9
    6 7 9
    -6 7 -11
    7 -6 11
    -7 -6 11
    -6 -7 -11
    -6 7 11
    7 -6 -11
    -6 7 -11
    7 -6 11
    -6 7 11
    7 -6 -11
    6 -7 11
    -7 6 -11
    -7 -6 -11
    -6 -7 11
    7 6 -11
    6 7 11
    6 -7 -11
    -7 6 11
    6 -7 11
    -7 6 -11
    -7 -6 11
    -6 -7 -11
    6 -7 -11
    -7 6 11
    6 -7 11
    -7 6 -11
    7 6 11
    6 7 -11
    -6 7 -11
    7 -6 11
    6 -7 11
    -7 6 -11
    -6 7 11
    7 -6 -11
    -7 -6 11
    -6 -7 -11
    5 -7 0
    -7 5 0
    -7 -5 0
    -5 -7 0
    -7 -5 0
    -5 -7 0
    -5 7 0
    7 -5 0
    -7 -5 0
    -5 -7 0
    5 -7 0
    -7 5 0
    -5 7 0
    7 -5 0
    5 -7 0
    -7 5 0
    -5 7 0
    7 -5 0
    7 5 0
    5 7 0
    7 5 0
    5 7 0
    7 5 0
    5 7 0
    -7 -5 0
    -5 -7 0
    7 5 0
    5 7 0
    5 -7 0
    -7 5 0
    -5 7 0
    7 -5 0
    -7 -5 0
    -5 -7 0
    -5 7 0
    7 -5 0
    7 5 0
    5 7 0
    5 -7 0
    -7 5 0
    7 5 0
    5 7 0
    -5 7 0
    7 -5 0
    -7 -5 0
    -5 -7 0
    5 -7 0
    -7 5 0
    5 -7 0
    -7 5 0
    5 -7 0
    -7 5 0
    5 -7 0
    -7 5 0
    -5 7 0
    7 -5 0
    5 -7 0
    -7 5 0
    -5 7 0
    7 -5 0
    7 5 0
    5 7 0
    -5 7 0
    7 -5 0
    -7 -5 0
    -5 -7 0
    7 5 0
    5 7 0
    7 5 0
    5 7 0
    5 -7 0
    -7 5 0
    -7 -5 0
    -5 -7 0
    7 5 0
    5 7 0
    -5 7 0
    7 -5 0
    5 -7 0
    -7 5 0
    -7 -5 0
    -5 -7 0
    -5 7 0
    7 -5 0
    -7 -5 0
    -5 -7 0
    -7 -5 0
    -5 -7 0
    -7 -5 0
    -5 -7 0
    -5 7 0
    7 -5 0
    -7 -5 0
    -5 -7 0
    7 5 0
    5 7 0
    5 -7 0
    -7 5 0
    5 -7 0
    -7 5 0
    -7 -5 -2
    -5 -7 2
    7 5 2
    5 7 -2
    -7 -5 2
    -5 -7 -2
    -5 7 2
    7 -5 -2
    -7 -5 2
    -5 -7 -2
    -7 -5 2
    -5 -7 -2
    -5 7 2
    7 -5 -2
    5 -7 -2
    -7 5 2
    -5 7 -2
    7 -5 2
    -7 -5 2
    -5 -7 -2
    -7 -5 -2
    -5 -7 2
    7 5 -2
    5 7 2
    -5 7 -2
    7 -5 2
    -7 -5 2
    -5 -7 -2
    5 -7 2
    -7 5 -2
    -7 -5 -2
    -5 -7 2
    5 -7 -2
    -7 5 2
    -5 7 2
    7 -5 -2
    -5 7 -2
    7 -5 2
    -7 -5 2
    -5 -7 -2
    -5 7 -2
    7 -5 2
    -7 -5 2
    -5 -7 -2
    7 5 2
    5 7 -2
    -7 -5 -2
    -5 -7 2
    -7 -5 2
    -5 -7 -2
    -5 7 2
    7 -5 -2
    5 -7 2
    -7 5 -2
    5 -7 -2
    -7 5 2
    -7 -5 2
    -5 -7 -2
    -7 -5 -2
    -5 -7 2
    5 -7 -2
    -7 5 2
    -5 7 -2
    7 -5 2
    5 -7 -2
    -7 5 2
    5 -7 2
    -7 5 -2
    7 5 2
    5 7 -2
    -5 7 2
    7 -5 -2
    -7 -5 2
    -5 -7 -2
    7 5 -2
    5 7 2
    -5 7 2
    7 -5 -2
    -5 7 -2
    7 -5 2
    7 5 2
    5 7 -2
    -7 -5 2
    -5 -7 -2
    7 5 2
    5 7 -2
    -7 -5 -2
    -5 -7 2
    -5 7 2
    7 -5 -2
    5 -7 -2
    -7 5 2
    -7 -5 2
    -5 -7 -2
    7 5 -2
    5 7 2
    -7 -5 -2
    -5 -7 2
    7 5 -2
    5 7 2
    -5 7 -2
    7 -5 2
    7 5 2
    5 7 -2
    5 -7 2
    -7 5 -2
    5 -7 2
    -7 5 -2
    5 -7 -2
    -7 5 2
    5 -7 2
    -7 5 -2
    5 -7 2
    -7 5 -2
    -5 7 -2
    7 -5 2
    -7 -5 2
    -5 -7 -2
    -5 7 2
    7 -5 -2
    -7 -5 -2
    -5 -7 2
    5 -7 2
    -7 5 -2
    5 -7 -2
    -7 5 2
    -7 -5 -2
    -5 -7 2
    -7 -5 2
    -5 -7 -2
    -5 7 2
    7 -5 -2
    7 5 2
    5 7 -2
    7 5 -2
    5 7 2
    -7 -5 2
    -5 -7 -2
    -5 7 -2
    7 -5 2
    -7 -5 2
    -5 -7 -2
    5 -7 -2
    -7 5 2
    -7 -5 -2
    -5 -7 2
    5 -7 -2
    -7 5 2
    5 -7 2
    -7 5 -2
    -7 -5 2
    -5 -7 -2
    7 5 -2
    5 7 2
    -5 7 -2
    7 -5 2
    5 -7 2
    -7 5 -2
    -7 -5 4
    -5 -7 -4
    -7 -5 -4
    -5 -7 4
    -7 -5 4
    -5 -7 -4
    5 -7 -4
    -7 5 4
    7 5 -4
    5 7 4
    -7 -5 -4
    -5 -7 4
    -5 7 -4
    7 -5 4
    -5 7 -4
    7 -5 4
    -5 7 -4
    7 -5 4
    -7 -5 -4
    -5 -7 4
    -7 -5 4
    -5 -7 -4
    -7 -5 4
    -5 -7 -4
    7 5 4
    5 7 -4
    7 5 -4
    5 7 4
    -7 -5 -4
    -5 -7 4
    -5 7 -4
    7 -5 4
    -5 7 4
    7 -5 -4
    7 5 -4
    5 7 4
    -7 -5 -4
    -5 -7 4
    5 -7 -4
    -7 5 4
    5 -7 4
    -7 5 -4
    -5 7 -4
    7 -5 4
    -5 7 4
    7 -5 -4
    -7 -5 4
    -5 -7 -4
    5 -7 -4
    -7 5 4
    5 -7 4
    -7 5 -4
    -5 7 4
    7 -5 -4
    -7 -5 4
    -5 -7 -4
    -7 -5 -4
    -5 -7 4
    7 5 4
    5 7 -4
    -5 7 -4
    7 -5 4
    7 5 4
    5 7 -4
    7 5 -4
    5 7 4
    7 5 -4
    5 7 4
    5 -7 -4
    -7 5 4
    5 -7 4
    -7 5 -4
    5 -7 4
    -7 5 -4
    5 -7 4
    -7 5 -4
    7 5 4
    5 7 -4
    -7 -5 -4
    -5 -7 4
    7 5 -4
    5 7 4
    7 5 -4
    5 7 4
    7 5 4
    5 7 -4
    -5 7 4
    7 -5 -4
    -5 7 -4
    7 -5 4
    5 -7 -6
    -7 5 6
    -5 7 -6
    7 -5 6
    -7 -5 -6
    -5 -7 6
    -5 7 -6
    7 -5 6
    5 -7 6
    -7 5 -6
    -7 -5 -6
    -5 -7 6
    7 5 -6
    5 7 6
    7 5 6
    5 7 -6
    -5 7 -6
    7 -5 6
    -7 -5 -6
    -5 -7 6
    -7 -5 6
    -5 -7 -6
    -5 7 6
    7 -5 -6
    -5 7 -6
    7 -5 6
    -7 -5 -6
    -5 -7 6
    -7 -5 6
    -5 -7 -6
    5 -7 -6
    -7 5 6
    7 5 6
    5 7 -6
    5 -7 -6
    -7 5 6
    7 5 -6
    5 7 6
    5 -7 6
    -7 5 -6
    5 -7 6
    -7 5 -6
    -5 7 6
    7 -5 -6
    -7 -5 6
    -5 -7 -6
    -5 7 6
    7 -5 -6
    -7 -5 -6
    -5 -7 6
    7 5 6
    5 7 -6
    5 -7 6
    -7 5 -6
    -7 -5 6
    -5 -7 -6
    5 -7 6
    -7 5 -6
    7 5 -6
    5 7 6
    5 -7 -6
    -7 5 6
    -5 7 -6
    7 -5 6
    5 -7 -8
    -7 5 8
    -5 7 -8
    7 -5 8
    -5 7 -8
    7 -5 8
    -7 -5 -8
    -5 -7 8
    7 5 8
    5 7 -8
    -5 7 -8
    7 -5 8
    -5 7 8
    7 -5 -8
    -7 -5 -8
    -5 -7 8
    -7 -5 8
    -5 -7 -8
    5 -7 8
    -7 5 -8
    -5 7 -8
    7 -5 8
    7 5 -8
    5 7 8
    5 -7 8
    -7 5 -8
    -5 7 8
    7 -5 -8
    5 -7 -8
    -7 5 8
    7 5 -8
    5 7 8
    5 -7 -8
    -7 5 8
    -5 7 8
    7 -5 -8
    5 -7 8
    -7 5 -8
    -5 7 -8
    7 -5 8
    -7 -5 8
    -5 -7 -8
    5 -7 8
    -7 5 -8
    -5 7 8
    7 -5 -8
    7 5 8
    5 7 -8
    -7 -5 8
    -5 -7 -8
    5 -7 8
    -7 5 -8
    -7 -5 -8
    -5 -7 8
    5 -7 -10
    -7 5 10
    -7 -5 -10
    -5 -7 10
    -7 -5 10
    -5 -7 -10
    -5 7 -10
    7 -5 10
    5 -7 10
    -7 5 -10
    -5 7 10
    7 -5 -10
    -7 -5 -10
    -5 -7 10
    -5 7 -10
    7 -5 10
    5 -7 10
    -7 5 -10
    5 -7 -10
    -7 5 10
    7 5 -10
    5 7 10
    -5 7 -10
    7 -5 10
    5 -7 -10
    -7 5 10
    5 -7 10
    -7 5 -10
    -5 7 10
    7 -5 -10
    -7 -5 10
    -5 -7 -10
    7 5 10
    5 7 -10
    -7 -5 10
    -5 -7 -10
    -7 -5 -10
    -5 -7 10
    -5 7 10
    7 -5 -10
    5 -7 10
    -7 5 -10
    7 5 -10
    5 7 10
    4 -7 -1
    -7 4 1
    -4 7 1
    7 -4 -1
    -7 -4 1
    -4 -7 -1
    -7 -4 -1
    -4 -7 1
    -4 7 -1
    7 -4 1
    4 -7 1
    -7 4 -1
    -7 -4 1
    -4 -7 -1
    4 -7 1
    -7 4 -1
    -7 -4 -1
    -4 -7 1
    7 4 -1
    4 7 1
    -4 7 1
    7 -4 -1
    -4 7 1
    7 -4 -1
    -7 -4 1
    -4 -7 -1
    -7 -4 -1
    -4 -7 1
    7 4 -1
    4 7 1
    4 -7 1
    -7 4 -1
    4 -7 -1
    -7 4 1
    -4 7 -1
    7 -4 1
    7 4 1
    4 7 -1
    4 -7 -1
    -7 4 1
    7 4 1
    4 7 -1
    -4 7 -1
    7 -4 1
    -7 -4 1
    -4 -7 -1
    -4 7 1
    7 -4 -1
    7 4 -1
    4 7 1
    -7 -4 -1
    -4 -7 1
    -7 -4 1
    -4 -7 -1
    -4 7 -1
    7 -4 1
    -7 -4 1
    -4 -7 -1
    7 4 1
    4 7 -1
    4 -7 -1
    -7 4 1
    -7 -4 1
    -4 -7 -1
    -4 7 -1
    7 -4 1
    4 -7 -1
    -7 4 1
    7 4 -1
    4 7 1
    -7 -4 -1
    -4 -7 1
    4 -7 1
    -7 4 -1
    -7 -4 1
    -4 -7 -1
    7 4 1
    4 7 -1
    -4 7 1
    7 -4 -1
    -7 -4 1
    -4 -7 -1
    4 -7 -1
    -7 4 1
    4 -7 -1
    -7 4 1
    7 4 1
    4 7 -1
    -7 -4 1
    -4 -7 -1
    4 -7 1
    -7 4 -1
    -7 -4 -1
    -4 -7 1
    7 4 1
    4 7 -1
    4 -7 1
    -7 4 -1
    4 -7 1
    -7 4 -1
    4 -7 -1
    -7 4 1
    -7 -4 -1
    -4 -7 1
    -4 7 -1
    7 -4 1
    -4 7 1
    7 -4 -1
    7 4 -1
    4 7 1
    4 -7 1
    -7 4 -1
    -4 7 1
    7 -4 -1
    7 4 1
    4 7 -1
    7 4 1
    4 7 -1
    4 -7 1
    -7 4 -1
    7 4 1
    4 7 -1
    -7 -4 1
    -4 -7 -1
    -7 -4 -1
    -4 -7 1
    -4 7 1
    7 -4 -1
    7 4 -1
    4 7 1
    -4 7 1
    7 -4 -1
    -7 -4 1
    -4 -7 -1
    -4 7 1
    7 -4 -1
    -4 7 -1
    7 -4 1
    -7 -4 -1
    -4 -7 1
    -7 -4 1
    -4 -7 -1
    -7 -4 1
    -4 -7 -1
    4 -7 -1
    -7 4 1
    4 -7 1
    -7 4 -1
    4 -7 1
    -7 4 -1
    7 4 -1
    4 7 1
    -4 7 -1
    7 -4 1
    -4 7 -1
    7 -4 1
    4 -7 -1
    -7 4 1
    -4 7 -1
    7 -4 1
    4 -7 -1
    -7 4 1
    -7 -4 -1
    -4 -7 1
    7 4 1
    4 7 -1
    7 4 -1
    4 7 1
    -7 -4 -1
    -4 -7 1
    4 -7 -1
    -7 4 1
    -7 -4 1
    -4 -7 -1
    7 4 1
    4 7 -1
    7 4 -1
    4 7 1
    -7 -4 1
    -4 -7 -1
    4 -7 -1
    -7 4 1
    4 -7 1
    -7 4 -1
    -4 7 -1
    7 -4 1
    4 -7 -1
    -7 4 1
    -7 -4 -1
    -4 -7 1
    -4 7 1
    7 -4 -1
    -4 7 1
    7 -4 -1
    7 4 1
    4 7 -1
    -7 -4 1
    -4 -7 -1
    4 -7 1
    -7 4 -1
    4 -7 -1
    -7 4 1
    -7 -4 -1
    -4 -7 1
    7 4 -1
    4 7 1
    -7 -4 -1
    -4 -7 1
    7 4 -1
    4 7 1
    -4 7 -1
    7 -4 1
    4 -7 -1
    -7 4 1
    -7 -4 1
    -4 -7 -1
    4 -7 1
    -7 4 -1
    -4 7 -3
    7 -4 3
    -7 -4 -3
    -4 -7 3
    -7 -4 3
    -4 -7 -3
    -4 7 3
    7 -4 -3
    -7 -4 -3
    -4 -7 3
    -4 7 3
    7 -4 -3
    -7 -4 -3
    -4 -7 3
    4 -7 3
    -7 4 -3
    -4 7 -3
    7 -4 3
    7 4 3
    4 7 -3
    -7 -4 3
    -4 -7 -3
    7 4 -3
    4 7 3
    -7 -4 3
    -4 -7 -3
    -7 -4 3
    -4 -7 -3
    -7 -4 3
    -4 -7 -3
    -4 7 3
    7 -4 -3
    -7 -4 3
    -4 -7 -3
    4 -7 -3
    -7 4 3
    4 -7 -3
    -7 4 3
    -4 7 -3
    7 -4 3
    7 4 3
    4 7 -3
    4 -7 -3
    -7 4 3
    -7 -4 -3
    -4 -7 3
    -4 7 3
    7 -4 -3
    -4 7 -3
    7 -4 3
    -7 -4 3
    -4 -7 -3
    -7 -4 -3
    -4 -7 3
    -7 -4 3
    -4 -7 -3
    -7 -4 3
    -4 -7 -3
    4 -7 -3
    -7 4 3
    -4 7 -3
    7 -4 3
    -4 7 3
    7 -4 -3
    7 4 -3
    4 7 3
    7 4 -3
    4 7 3
    -7 -4 3
    -4 -7 -3
    7 4 3
    4 7 -3
    -7 -4 -3
    -4 -7 3
    4 -7 3
    -7 4 -3
    -4 7 -3
    7 -4 3
    -7 -4 -3
    -4 -7 3
    7 4 3
    4 7 -3
    -7 -4 3
    -4 -7 -3
    -7 -4 3
    -4 -7 -3
    4 -7 3
    -7 4 -3
    7 4 -3
    4 7 3
    -4 7 3
    7 -4 -3
    4 -7 3
    -7 4 -3
    -7 -4 -3
    -4 -7 3
    4 -7 -3
    -7 4 3
    7 4 3
    4 7 -3
    -4 7 3
    7 -4 -3
    -7 -4 -3
    -4 -7 3
    -4 7 3
    7 -4 -3
    4 -7 -3
    -7 4 3
    -7 -4 -3
    -4 -7 3
    4 -7 -3
    -7 4 3
    -4 7 -3
    7 -4 3
    7 4 3
    4 7 -3
    4 -7 3
    -7 4 -3
    -7 -4 3
    -4 -7 -3
    -4 7 3
    7 -4 -3
    -4 7 3
    7 -4 -3
    -7 -4 -3
    -4 -7 3
    7 4 -3
    4 7 3
    -7 -4 3
    -4 -7 -3
    4 -7 3
    -7 4 -3
    7 4 -3
    4 7 3
    -7 -4 3
    -4 -7 -3
    -7 -4 3
    -4 -7 -3
    -4 7 -5
    7 -4 5
    -7 -4 -5
    -4 -7 5
    4 -7 5
    -7 4 -5
    -4 7 -5
    7 -4 5
    -7 -4 -5
    -4 -7 5
    -4 7 -5
    7 -4 5
    7 4 -5
    4 7 5
    4 -7 -5
    -7 4 5
    -4 7 -5
    7 -4 5
    7 4 5
    4 7 -5
    -7 -4 -5
    -4 -7 5
    4 -7 -5
    -7 4 5
    -7 -4 5
    -4 -7 -5
    -4 7 -5
    7 -4 5
    -7 -4 -5
    -4 -7 5
    -4 7 5
    7 -4 -5
    7 4 -5
    4 7 5
    -7 -4 -5
    -4 -7 5
    -7 -4 5
    -4 -7 -5
    -4 7 5
    7 -4 -5
    4 -7 5
    -7 4 -5
    7 4 -5
    4 7 5
    -7 -4 5
    -4 -7 -5
    4 -7 -5
    -7 4 5
    4 -7 5
    -7 4 -5
    7 4 5
    4 7 -5
    -4 7 5
    7 -4 -5
    7 4 5
    4 7 -5
    -4 7 5
    7 -4 -5
    7 4 -5
    4 7 5
    -7 -4 -5
    -4 -7 5
    7 4 5
    4 7 -5
    4 -7 5
    -7 4 -5
    4 -7 5
    -7 4 -5
    -7 -4 5
    -4 -7 -5
    4 -7 -5
    -7 4 5
    -4 7 -5
    7 -4 5
    -4 7 -7
    7 -4 7
    4 -7 -7
    -7 4 7
    -4 7 -7
    7 -4 7
    -4 7 7
    7 -4 -7
    -4 7 -7
    7 -4 7
    4 -7 7
    -7 4 -7
    4 -7 -7
    -7 4 7
    7 4 7
    4 7 -7
    -7 -4 -7
    -4 -7 7
    -7 -4 7
    -4 -7 -7
    -4 7 -7
    7 -4 7
    -7 -4 -7
    -4 -7 7
    4 -7 7
    -7 4 -7
    7 4 -7
    4 7 7
    -4 7 7
    7 -4 -7
    4 -7 -7
    -7 4 7
    7 4 -7
    4 7 7
    -7 -4 -7
    -4 -7 7
    4 -7 -7
    -7 4 7
    4 -7 7
    -7 4 -7
    7 4 7
    4 7 -7
    7 4 7
    4 7 -7
    -7 -4 7
    -4 -7 -7
    4 -7 7
    -7 4 -7
    4 -7 7
    -7 4 -7
    -4 7 -7
    7 -4 7
    -4 7 7
    7 -4 -7
    -4 7 7
    7 -4 -7
    -7 -4 7
    -4 -7 -7
    4 -7 -9
    -7 4 9
    -7 -4 -9
    -4 -7 9
    -4 7 9
    7 -4 -9
    -7 -4 9
    -4 -7 -9
    -7 -4 -9
    -4 -7 9
    4 -7 9
    -7 4 -9
    -4 7 -9
    7 -4 9
    -4 7 -9
    7 -4 9
    4 -7 9
    -7 4 -9
    4 -7 -9
    -7 4 9
    7 4 -9
    4 7 9
    7 4 -9
    4 7 9
    4 -7 9
    -7 4 -9
    7 4 9
    4 7 -9
    4 -7 -9
    -7 4 9
    -4 7 -9
    7 -4 9
    -4 7 9
    7 -4 -9
    -7 -4 9
    -4 -7 -9
    7 4 9
    4 7 -9
    4 -7 9
    -7 4 -9
    -4 7 9
    7 -4 -9
    -7 -4 9
    -4 -7 -9
    -7 -4 -9
    -4 -7 9
    -7 -4 11
    -4 -7 -11
    -4 7 -11
    7 -4 11
    -4 7 11
    7 -4 -11
    -7 -4 -11
    -4 -7 11
    -4 7 -11
    7 -4 11
    4 -7 11
    -7 4 -11
    4 -7 11
    -7 4 -11
    4 -7 -11
    -7 4 11
    7 4 -11
    4 7 11
    4 -7 -11
    -7 4 11
    -4 7 -11
    7 -4 11
    -7 -4 11
    -4 -7 -11
    4 -7 11
    -7 4 -11
    7 4 11
    4 7 -11
    4 -7 11
    -7 4 -11
    -4 7 11
    7 -4 -11
    -7 -4 11
    -4 -7 -11
    7 4 -11
    4 7 11
    7 3 0
    3 7 0
    -7 -3 0
    -3 -7 0
    -3 7 0
    7 -3 0
    3 -7 0
    -7 3 0
    7 3 0
    3 7 0
    -3 7 0
    7 -3 0
    7 3 0
    3 7 0
    -7 -3 0
    -3 -7 0
    7 3 0
    3 7 0
    -3 7 0
    7 -3 0
    -7 -3 0
    -3 -7 0
    3 -7 0
    -7 3 0
    3 -7 0
    -7 3 0
    -3 7 0
    7 -3 0
    -3 7 0
    7 -3 0
    3 -7 0
    -7 3 0
    -7 -3 0
    -3 -7 0
    3 -7 0
    -7 3 0
    7 3 0
    3 7 0
    3 -7 0
    -7 3 0
    7 3 0
    3 7 0
    -7 -3 0
    -3 -7 0
    -7 -3 0
    -3 -7 0
    -3 7 0
    7 -3 0
    -3 7 0
    7 -3 0
    7 3 0
    3 7 0
    3 -7 0
    -7 3 0
    -3 7 0
    7 -3 0
    -7 -3 0
    -3 -7 0
    -3 7 0
    7 -3 0
    3 -7 0
    -7 3 0
    7 3 0
    3 7 0
    -7 -3 0
    -3 -7 0
    3 -7 0
    -7 3 0
    -7 -3 0
    -3 -7 0
    7 3 0
    3 7 0
    -7 -3 0
    -3 -7 0
    3 -7 0
    -7 3 0
    7 3 0
    3 7 0
    -7 -3 0
    -3 -7 0
    -3 7 0
    7 -3 0
    -3 7 0
    7 -3 0
    -7 -3 0
    -3 -7 0
    7 3 0
    3 7 0
    7 3 0
    3 7 0
    -3 7 0
    7 -3 0
    3 -7 0
    -7 3 0
    3 -7 0
    -7 3 0
    -3 7 0
    7 -3 0
    -7 -3 0
    -3 -7 0
    3 -7 0
    -7 3 0
    -7 -3 2
    -3 -7 -2
    3 -7 -2
    -7 3 2
    7 3 2
    3 7 -2
    -7 -3 2
    -3 -7 -2
    3 -7 2
    -7 3 -2
    -7 -3 2
    -3 -7 -2
    3 -7 -2
    -7 3 2
    -3 7 -2
    7 -3 2
    3 -7 -2
    -7 3 2
    -3 7 2
    7 -3 -2
    -7 -3 2
    -3 -7 -2
    -7 -3 2
    -3 -7 -2
    -3 7 2
    7 -3 -2
    -7 -3 -2
    -3 -7 2
    -3 7 -2
    7 -3 2
    -7 -3 -2
    -3 -7 2
    3 -7 2
    -7 3 -2
    -3 7 2
    7 -3 -2
    7 3 -2
    3 7 2
    3 -7 -2
    -7 3 2
    3 -7 2
    -7 3 -2
    3 -7 2
    -7 3 -2
    -3 7 -2
    7 -3 2
    -7 -3 2
    -3 -7 -2
    -3 7 2
    7 -3 -2
    7 3 2
    3 7 -2
    -7 -3 -2
    -3 -7 2
    -3 7 -2
    7 -3 2
    -7 -3 -2
    -3 -7 2
    3 -7 -2
    -7 3 2
    -7 -3 -2
    -3 -7 2
    -7 -3 2
    -3 -7 -2
    -7 -3 -2
    -3 -7 2
    -7 -3 2
    -3 -7 -2
    -3 7 2
    7 -3 -2
    3 -7 2
    -7 3 -2
    3 -7 -2
    -7 3 2
    3 -7 2
    -7 3 -2
    -7 -3 2
    -3 -7 -2
    3 -7 -2
    -7 3 2
    7 3 2
    3 7 -2
    -3 7 -2
    7 -3 2
    -3 7 2
    7 -3 -2
    7 3 -2
    3 7 2
    3 -7 -2
    -7 3 2
    7 3 2
    3 7 -2
    -7 -3 -2
    -3 -7 2
    7 3 2
    3 7 -2
    -3 7 -2
    7 -3 2
    -7 -3 2
    -3 -7 -2
    -7 -3 2
    -3 -7 -2
    3 -7 2
    -7 3 -2
    -3 7 -2
    7 -3 2
    3 -7 -2
    -7 3 2
    -3 7 -2
    7 -3 2
    3 -7 2
    -7 3 -2
    -3 7 2
    7 -3 -2
    -7 -3 2
    -3 -7 -2
    3 -7 2
    -7 3 -2
    -7 -3 2
    -3 -7 -2
    -3 7 2
    7 -3 -2
    7 3 2
    3 7 -2
    7 3 -2
    3 7 2
    3 -7 -2
    -7 3 2
    -7 -3 2
    -3 -7 -2
    -7 -3 -2
    -3 -7 2
    7 3 -2
    3 7 2
    7 3 2
    3 7 -2
    -7 -3 -2
    -3 -7 2
    7 3 2
    3 7 -2
    -7 -3 -2
    -3 -7 2
    -3 7 -2
    7 -3 2
    -7 -3 -2
    -3 -7 2
    -7 -3 -2
    -3 -7 2
    3 -7 -2
    -7 3 2
    -7 -3 2
    -3 -7 -2
    7 3 -2
    3 7 2
    -7 -3 2
    -3 -7 -2
    -3 7 2
    7 -3 -2
    -3 7 -2
    7 -3 2
    3 -7 2
    -7 3 -2
    3 -7 2
    -7 3 -2
    3 -7 -2
    -7 3 2
    3 -7 2
    -7 3 -2
    -7 -3 2
    -3 -7 -2
    -7 -3 2
    -3 -7 -2
    -7 -3 2
    -3 -7 -2
    -7 -3 2
    -3 -7 -2
    7 3 2
    3 7 -2
    3 -7 2
    -7 3 -2
    -7 -3 -2
    -3 -7 2
    -7 -3 -2
    -3 -7 2
    -3 7 -2
    7 -3 2
    3 -7 -2
    -7 3 2
    -3 7 2
    7 -3 -2
    7 3 -2
    3 7 2
    -3 7 2
    7 -3 -2
    7 3 2
    3 7 -2
    3 -7 -2
    -7 3 2
    -3 7 2
    7 -3 -2
    7 3 2
    3 7 -2
    7 3 -2
    3 7 2
    -3 7 -2
    7 -3 2
    7 3 2
    3 7 -2
    -7 -3 2
    -3 -7 -2
    -7 -3 -4
    -3 -7 4
    -7 -3 -4
    -3 -7 4
    7 3 -4
    3 7 4
    -3 7 -4
    7 -3 4
    -7 -3 -4
    -3 -7 4
    -7 -3 4
    -3 -7 -4
    -7 -3 4
    -3 -7 -4
    3 -7 -4
    -7 3 4
    -3 7 -4
    7 -3 4
    -3 7 -4
    7 -3 4
    -7 -3 4
    -3 -7 -4
    7 3 -4
    3 7 4
    7 3 4
    3 7 -4
    7 3 4
    3 7 -4
    -3 7 4
    7 -3 -4
    -7 -3 -4
    -3 -7 4
    -3 7 -4
    7 -3 4
    7 3 -4
    3 7 4
    3 -7 -4
    -7 3 4
    3 -7 4
    -7 3 -4
    -3 7 -4
    7 -3 4
    3 -7 -4
    -7 3 4
    -7 -3 4
    -3 -7 -4
    -7 -3 -4
    -3 -7 4
    -7 -3 4
    -3 -7 -4
    7 3 4
    3 7 -4
    -3 7 -4
    7 -3 4
    -3 7 4
    7 -3 -4
    7 3 -4
    3 7 4
    -7 -3 4
    -3 -7 -4
    -7 -3 -4
    -3 -7 4
    3 -7 -4
    -7 3 4
    -7 -3 -4
    -3 -7 4
    -3 7 4
    7 -3 -4
    -7 -3 4
    -3 -7 -4
    3 -7 4
    -7 3 -4
    7 3 4
    3 7 -4
    7 3 -4
    3 7 4
    7 3 -4
    3 7 4
    3 -7 -4
    -7 3 4
    3 -7 4
    -7 3 -4
    -7 -3 -4
    -3 -7 4
    7 3 -4
    3 7 4
    -3 7 -4
    7 -3 4
    7 3 4
    3 7 -4
    3 -7 -4
    -7 3 4
    3 -7 4
    -7 3 -4
    3 -7 4
    -7 3 -4
    -3 7 4
    7 -3 -4
    3 -7 -6
    -7 3 6
    -3 7 -6
    7 -3 6
    7 3 -6
    3 7 6
    -7 -3 -6
    -3 -7 6
    -3 7 -6
    7 -3 6
    -7 -3 -6
    -3 -7 6
    -3 7 -6
    7 -3 6
    7 3 6
    3 7 -6
    -7 -3 -6
    -3 -7 6
    3 -7 -6
    -7 3 6
    -3 7 6
    7 -3 -6
    3 -7 6
    -7 3 -6
    -7 -3 6
    -3 -7 -6
    -3 7 -6
    7 -3 6
    -7 -3 -6
    -3 -7 6
    7 3 -6
    3 7 6
    -7 -3 6
    -3 -7 -6
    -7 -3 -6
    -3 -7 6
    3 -7 6
    -7 3 -6
    7 3 6
    3 7 -6
    3 -7 -6
    -7 3 6
    7 3 -6
    3 7 6
    3 -7 6
    -7 3 -6
    -3 7 6
    7 -3 -6
    3 -7 -6
    -7 3 6
    -7 -3 6
    -3 -7 -6
    -3 7 6
    7 -3 -6
    3 -7 6
    -7 3 -6
    -7 -3 6
    -3 -7 -6
    -3 7 6
    7 -3 -6
    7 3 6
    3 7 -6
    -3 7 -6
    7 -3 6
    3 -7 6
    -7 3 -6
    7 3 -6
    3 7 6
    -7 -3 -6
    -3 -7 6
    3 -7 -8
    -7 3 8
    -7 -3 -8
    -3 -7 8
    -3 7 -8
    7 -3 8
    -3 7 -8
    7 -3 8
    3 -7 -8
    -7 3 8
    -7 -3 -8
    -3 -7 8
    -7 -3 8
    -3 -7 -8
    3 -7 8
    -7 3 -8
    -3 7 8
    7 -3 -8
    -3 7 8
    7 -3 -8
    7 3 -8
    3 7 8
    3 -7 -8
    -7 3 8
    3 -7 8
    -7 3 -8
    3 -7 8
    -7 3 -8
    3 -7 -8
    -7 3 8
    -7 -3 8
    -3 -7 -8
    7 3 8
    3 7 -8
    -3 7 8
    7 -3 -8
    -7 -3 8
    -3 -7 -8
    7 3 8
    3 7 -8
    7 3 -8
    3 7 8
    3 -7 8
    -7 3 -8
    3 -7 8
    -7 3 -8
    -3 7 8
    7 -3 -8
    -7 -3 -8
    -3 -7 8
    -3 7 -8
    7 -3 8
    -3 7 -10
    7 -3 10
    -7 -3 10
    -3 -7 -10
    -3 7 10
    7 -3 -10
    -7 -3 -10
    -3 -7 10
    3 -7 10
    -7 3 -10
    -3 7 -10
    7 -3 10
    -7 -3 -10
    -3 -7 10
    7 3 -10
    3 7 10
    3 -7 -10
    -7 3 10
    3 -7 10
    -7 3 -10
    7 3 -10
    3 7 10
    3 -7 -10
    -7 3 10
    7 3 10
    3 7 -10
    -7 -3 10
    -3 -7 -10
    -7 -3 -10
    -3 -7 10
    -3 7 -10
    7 -3 10
    3 -7 10
    -7 3 -10
    7 3 10
    3 7 -10
    -7 -3 10
    -3 -7 -10
    3 -7 10
    -7 3 -10
    -3 7 10
    7 -3 -10
    -7 -2 1
    -2 -7 -1
    -2 7 -1
    7 -2 1
    7 2 1
    2 7 -1
    7 2 1
    2 7 -1
    2 -7 -1
    -7 2 1
    7 2 1
    2 7 -1
    -2 7 -1
    7 -2 1
    7 2 -1
    2 7 1
    -2 7 1
    7 -2 -1
    2 -7 -1
    -7 2 1
    -7 -2 -1
    -2 -7 1
    7 2 -1
    2 7 1
    -7 -2 1
    -2 -7 -1
    2 -7 1
    -7 2 -1
    7 2 -1
    2 7 1
    2 -7 1
    -7 2 -1
    -7 -2 1
    -2 -7 -1
    -7 -2 -1
    -2 -7 1
    2 -7 -1
    -7 2 1
    -2 7 1
    7 -2 -1
    2 -7 -1
    -7 2 1
    2 -7 1
    -7 2 -1
    -2 7 1
    7 -2 -1
    -7 -2 -1
    -2 -7 1
    -2 7 1
    7 -2 -1
    -2 7 -1
    7 -2 1
    -7 -2 1
    -2 -7 -1
    -2 7 -1
    7 -2 1
    7 2 1
    2 7 -1
    7 2 -1
    2 7 1
    -7 -2 -1
    -2 -7 1
    2 -7 1
    -7 2 -1
    2 -7 1
    -7 2 -1
    -2 7 1
    7 -2 -1
    -7 -2 -1
    -2 -7 1
    -7 -2 -1
    -2 -7 1
    -7 -2 -1
    -2 -7 1
    7 2 1
    2 7 -1
    7 2 1
    2 7 -1
    -2 7 1
    7 -2 -1
    2 -7 -1
    -7 2 1
    2 -7 -1
    -7 2 1
    -7 -2 1
    -2 -7 -1
    -7 -2 1
    -2 -7 -1
    7 2 1
    2 7 -1
    -7 -2 1
    -2 -7 -1
    2 -7 -1
    -7 2 1
    7 2 -1
    2 7 1
    -2 7 -1
    7 -2 1
    2 -7 1
    -7 2 -1
    7 2 -1
    2 7 1
    2 -7 1
    -7 2 -1
    2 -7 -1
    -7 2 1
    -2 7 -1
    7 -2 1
    -7 -2 -1
    -2 -7 1
    2 -7 1
    -7 2 -1
    -7 -2 -1
    -2 -7 1
    -2 7 1
    7 -2 -1
    7 2 -1
    2 7 1
    7 2 1
    2 7 -1
    -2 7 1
    7 -2 -1
    -2 7 -1
    7 -2 1
    7 2 1
    2 7 -1
    -2 7 1
    7 -2 -1
    -7 -2 1
    -2 -7 -1
    2 -7 -1
    -7 2 1
    -2 7 1
    7 -2 -1
    7 2 -1
    2 7 1
    2 -7 1
    -7 2 -1
    2 -7 1
    -7 2 -1
    -7 -2 1
    -2 -7 -1
    2 -7 -1
    -7 2 1
    -7 -2 -1
    -2 -7 1
    2 -7 -1
    -7 2 1
    -7 -2 1
    -2 -7 -1
    -2 7 -1
    7 -2 1
    7 2 -1
    2 7 1
    2 -7 1
    -7 2 -1
    2 -7 -1
    -7 2 1
    -7 -2 -1
    -2 -7 1
    -2 7 -1
    7 -2 1
    -7 -2 1
    -2 -7 -1
    7 2 1
    2 7 -1
    7 2 -1
    2 7 1
    2 -7 -1
    -7 2 1
    2 -7 1
    -7 2 -1
    2 -7 1
    -7 2 -1
    -2 7 1
    7 -2 -1
    -2 7 -1
    7 -2 1
    -7 -2 -1
    -2 -7 1
    7 2 1
    2 7 -1
    -2 7 -1
    7 -2 1
    2 -7 -1
    -7 2 1
    -7 -2 -1
    -2 -7 1
    7 2 -1
    2 7 1
    -2 7 1
    7 -2 -1
    -7 -2 -1
    -2 -7 1
    -2 7 1
    7 -2 -1
    2 -7 -1
    -7 2 1
    7 2 1
    2 7 -1
    -2 7 -1
    7 -2 1
    7 2 -1
    2 7 1
    2 -7 1
    -7 2 -1
    -7 -2 1
    -2 -7 -1
    -7 -2 1
    -2 -7 -1
    2 -7 -3
    -7 2 3
    2 -7 -3
    -7 2 3
    2 -7 3
    -7 2 -3
    2 -7 -3
    -7 2 3
    2 -7 -3
    -7 2 3
    7 2 3
    2 7 -3
    -2 7 -3
    7 -2 3
    -7 -2 3
    -2 -7 -3
    -7 -2 3
    -2 -7 -3
    -7 -2 3
    -2 -7 -3
    -7 -2 3
    -2 -7 -3
    -2 7 -3
    7 -2 3
    -2 7 3
    7 -2 -3
    -7 -2 3
    -2 -7 -3
    -7 -2 -3
    -2 -7 3
    -2 7 -3
    7 -2 3
    -7 -2 3
    -2 -7 -3
    7 2 3
    2 7 -3
    -7 -2 -3
    -2 -7 3
    -7 -2 -3
    -2 -7 3
    2 -7 3
    -7 2 -3
    -2 7 3
    7 -2 -3
    7 2 -3
    2 7 3
    7 2 3
    2 7 -3
    -2 7 -3
    7 -2 3
    -7 -2 -3
    -2 -7 3
    -7 -2 -3
    -2 -7 3
    -7 -2 3
    -2 -7 -3
    -7 -2 3
    -2 -7 -3
    -2 7 3
    7 -2 -3
    -7 -2 3
    -2 -7 -3
    -7 -2 -3
    -2 -7 3
    -7 -2 -3
    -2 -7 3
    2 -7 -3
    -7 2 3
    -2 7 3
    7 -2 -3
    2 -7 -3
    -7 2 3
    7 2 -3
    2 7 3
    7 2 3
    2 7 -3
    -7 -2 3
    -2 -7 -3
    -2 7 3
    7 -2 -3
    -2 7 -3
    7 -2 3
    -7 -2 -3
    -2 -7 3
    7 2 3
    2 7 -3
    -7 -2 3
    -2 -7 -3
    -7 -2 -3
    -2 -7 3
    -2 7 3
    7 -2 -3
    -7 -2 -3
    -2 -7 3
    -2 7 3
    7 -2 -3
    -7 -2 -3
    -2 -7 3
    2 -7 3
    -7 2 -3
    -2 7 -3
    7 -2 3
    -7 -2 3
    -2 -7 -3
    7 2 -3
    2 7 3
    2 -7 3
    -7 2 -3
    -7 -2 -3
    -2 -7 3
    -7 -2 3
    -2 -7 -3
    7 2 3
    2 7 -3
    -2 7 -3
    7 -2 3
    2 -7 -3
    -7 2 3
    2 -7 3
    -7 2 -3
    -7 -2 3
    -2 -7 -3
    -2 7 3
    7 -2 -3
    2 -7 -3
    -7 2 3
    2 -7 -3
    -7 2 3
    7 2 3
    2 7 -3
    -7 -2 3
    -2 -7 -3
    7 2 -3
    2 7 3
    2 -7 3
    -7 2 -3
    -2 7 -3
    7 -2 3
    -2 7 3
    7 -2 -3
    -7 -2 -3
    -2 -7 3
    -2 7 -3
    7 -2 3
    2 -7 3
    -7 2 -3
    -7 -2 3
    -2 -7 -3
    -2 7 3
    7 -2 -3
    -2 7 3
    7 -2 -3
    2 -7 -3
    -7 2 3
    7 2 3
    2 7 -3
    7 2 -3
    2 7 3
    -7 -2 3
    -2 -7 -3
    -2 7 -3
    7 -2 3
    -7 -2 3
    -2 -7 -3
    7 2 -5
    2 7 5
    -2 7 -5
    7 -2 5
    -2 7 -5
    7 -2 5
    -7 -2 -5
    -2 -7 5
    -7 -2 -5
    -2 -7 5
    2 -7 -5
    -7 2 5
    -2 7 -5
    7 -2 5
    -2 7 5
    7 -2 -5
    7 2 5
    2 7 -5
    -2 7 -5
    7 -2 5
    7 2 -5
    2 7 5
    2 -7 -5
    -7 2 5
    -7 -2 5
    -2 -7 -5
    -2 7 -5
    7 -2 5
    -7 -2 -5
    -2 -7 5
    7 2 5
    2 7 -5
    2 -7 5
    -7 2 -5
    -7 -2 -5
    -2 -7 5
    7 2 5
    2 7 -5
    2 -7 -5
    -7 2 5
    -2 7 5
    7 -2 -5
    -7 -2 5
    -2 -7 -5
    -7 -2 -5
    -2 -7 5
    2 -7 5
    -7 2 -5
    -7 -2 5
    -2 -7 -5
    2 -7 5
    -7 2 -5
    -2 7 5
    7 -2 -5
    7 2 -5
    2 7 5
    -2 7 5
    7 -2 -5
    -2 7 5
    7 -2 -5
    2 -7 5
    -7 2 -5
    2 -7 5
    -7 2 -5
    -7 -2 5
    -2 -7 -5
    -7 -2 -5
    -2 -7 5
    7 2 -5
    2 7 5
    7 2 5
    2 7 -5
    -2 7 -5
    7 -2 5
    2 -7 -5
    -7 2 5
    -7 -2 -7
    -2 -7 7
    -2 7 -7
    7 -2 7
    7 2 -7
    2 7 7
    -2 7 -7
    7 -2 7
    -7 -2 -7
    -2 -7 7
    2 -7 -7
    -7 2 7
    7 2 7
    2 7 -7
    2 -7 -7
    -7 2 7
    -2 7 -7
    7 -2 7
    2 -7 7
    -7 2 -7
    -7 -2 -7
    -2 -7 7
    -7 -2 -7
    -2 -7 7
    -2 7 -7
    7 -2 7
    -2 7 7
    7 -2 -7
    -7 -2 7
    -2 -7 -7
    7 2 7
    2 7 -7
    -2 7 7
    7 -2 -7
    2 -7 -7
    -7 2 7
    2 -7 7
    -7 2 -7
    7 2 -7
    2 7 7
    -7 -2 -7
    -2 -7 7
    7 2 -7
    2 7 7
    -2 7 7
    7 -2 -7
    2 -7 -7
    -7 2 7
    7 2 7
    2 7 -7
    -7 -2 7
    -2 -7 -7
    7 2 7
    2 7 -7
    2 -7 7
    -7 2 -7
    2 -7 7
    -7 2 -7
    -2 7 -7
    7 -2 7
    2 -7 7
    -7 2 -7
    -2 7 7
    7 -2 -7
    -7 -2 7
    -2 -7 -7
    -7 -2 -9
    -2 -7 9
    -7 -2 9
    -2 -7 -9
    -7 -2 -9
    -2 -7 9
    -2 7 9
    7 -2 -9
    -2 7 -9
    7 -2 9
    2 -7 9
    -7 2 -9
    -2 7 -9
    7 -2 9
    2 -7 -9
    -7 2 9
    2 -7 -9
    -7 2 9
    7 2 -9
    2 7 9
    2 -7 9
    -7 2 -9
    7 2 -9
    2 7 9
    2 -7 -9
    -7 2 9
    -2 7 9
    7 -2 -9
    -7 -2 -9
    -2 -7 9
    7 2 9
    2 7 -9
    7 2 9
    2 7 -9
    -2 7 9
    7 -2 -9
    2 -7 9
    -7 2 -9
    -2 7 -9
    7 -2 9
    -7 -2 9
    -2 -7 -9
    -7 -2 9
    -2 -7 -9
    2 -7 9
    -7 2 -9
    2 -7 11
    -7 2 -11
    -7 -2 11
    -2 -7 -11
    -2 7 11
    7 -2 -11
    -2 7 -11
    7 -2 11
    -7 -2 -11
    -2 -7 11
    -7 -2 -11
    -2 -7 11
    2 -7 -11
    -7 2 11
    2 -7 11
    -7 2 -11
    7 2 -11
    2 7 11
    7 2 -11
    2 7 11
    2 -7 -11
    -7 2 11
    -7 -2 11
    -2 -7 -11
    -7 -2 -11
    -2 -7 11
    2 -7 11
    -7 2 -11
    7 2 11
    2 7 -11
    7 2 11
    2 7 -11
    2 -7 11
    -7 2 -11
    -2 7 11
    7 -2 -11
    -7 -2 11
    -2 -7 -11
    7 1 0
    1 7 0
    -1 7 0
    7 -1 0
    1 -7 0
    -7 1 0
    -1 7 0
    7 -1 0
    -7 -1 0
    -1 -7 0
    1 -7 0
    -7 1 0
    7 1 0
    1 7 0
    -7 -1 0
    -1 -7 0
    -1 7 0
    7 -1 0
    7 1 0
    1 7 0
    -7 -1 0
    -1 -7 0
    1 -7 0
    -7 1 0
    7 1 0
    1 7 0
    -7 -1 0
    -1 -7 0
    -1 7 0
    7 -1 0
    7 1 0
    1 7 0
    1 -7 0
    -7 1 0
    -7 -1 0
    -1 -7 0
    -1 7 0
    7 -1 0
    1 -7 0
    -7 1 0
    -1 7 0
    7 -1 0
    1 -7 0
    -7 1 0
    -1 7 0
    7 -1 0
    -7 -1 0
    -1 -7 0
    7 1 0
    1 7 0
    -7 -1 0
    -1 -7 0
    7 1 0
    1 7 0
    1 -7 0
    -7 1 0
    1 -7 0
    -7 1 0
    -1 7 0
    7 -1 0
    -1 7 0
    7 -1 0
    1 -7 0
    -7 1 0
    7 1 0
    1 7 0
    -7 -1 0
    -1 -7 0
    -1 7 0
    7 -1 0
    1 -7 0
    -7 1 0
    7 1 0
    1 7 0
    -7 -1 0
    -1 -7 0
    1 -7 0
    -7 1 0
    -1 7 0
    7 -1 0
    1 -7 0
    -7 1 0
    7 1 0
    1 7 0
    7 1 0
    1 7 0
    7 1 0
    1 7 0
    -1 7 0
    7 -1 0
    1 -7 0
    -7 1 0
    -1 7 0
    7 -1 0
    1 -7 0
    -7 1 0
    -7 -1 0
    -1 -7 0
    -7 -1 0
    -1 -7 0
    -7 -1 0
    -1 -7 0
    7 1 -2
    1 7 2
    7 1 -2
    1 7 2
    -7 -1 -2
    -1 -7 2
    7 1 -2
    1 7 2
    1 -7 -2
    -7 1 2
    -1 7 2
    7 -1 -2
    1 -7 -2
    -7 1 2
    -1 7 2
    7 -1 -2
    -1 7 2
    7 -1 -2
    1 -7 -2
    -7 1 2
    7 1 -2
    1 7 2
    -1 7 -2
    7 -1 2
    -1 7 -2
    7 -1 2
    1 -7 2
    -7 1 -2
    -1 7 2
    7 -1 -2
    7 1 2
    1 7 -2
    1 -7 -2
    -7 1 2
    7 1 2
    1 7 -2
    -7 -1 2
    -1 -7 -2
    -1 7 -2
    7 -1 2
    -7 -1 2
    -1 -7 -2
    -7 -1 2
    -1 -7 -2
    1 -7 2
    -7 1 -2
    -7 -1 -2
    -1 -7 2
    -7 -1 2
    -1 -7 -2
    -7 -1 -2
    -1 -7 2
    7 1 2
    1 7 -2
    1 -7 -2
    -7 1 2
    -7 -1 -2
    -1 -7 2
    7 1 2
    1 7 -2
    7 1 -2
    1 7 2
    -1 7 2
    7 -1 -2
    1 -7 -2
    -7 1 2
    7 1 -2
    1 7 2
    -1 7 -2
    7 -1 2
    -7 -1 -2
    -1 -7 2
    -7 -1 2
    -1 -7 -2
    -1 7 2
    7 -1 -2
    1 -7 2
    -7 1 -2
    1 -7 2
    -7 1 -2
    -7 -1 -2
    -1 -7 2
    1 -7 -2
    -7 1 2
    -1 7 2
    7 -1 -2
    7 1 2
    1 7 -2
    -7 -1 2
    -1 -7 -2
    -7 -1 -2
    -1 -7 2
    -1 7 -2
    7 -1 2
    1 -7 2
    -7 1 -2
    -7 -1 2
    -1 -7 -2
    -1 7 -2
    7 -1 2
    -1 7 -2
    7 -1 2
    1 -7 2
    -7 1 -2
    -1 7 2
    7 -1 -2
    -7 -1 -2
    -1 -7 2
    1 -7 2
    -7 1 -2
    7 1 -2
    1 7 2
    7 1 -2
    1 7 2
    -7 -1 -2
    -1 -7 2
    1 -7 2
    -7 1 -2
    -1 7 -2
    7 -1 2
    -1 7 -2
    7 -1 2
    -7 -1 -2
    -1 -7 2
    7 1 2
    1 7 -2
    -7 -1 2
    -1 -7 -2
    7 1 -2
    1 7 2
    -7 -1 2
    -1 -7 -2
    7 1 2
    1 7 -2
    -7 -1 -2
    -1 -7 2
    -1 7 -2
    7 -1 2
    1 -7 -2
    -7 1 2
    -1 7 2
    7 -1 -2
    -1 7 2
    7 -1 -2
    7 1 2
    1 7 -2
    1 -7 2
    -7 1 -2
    -7 -1 2
    -1 -7 -2
    -7 -1 2
    -1 -7 -2
    -1 7 2
    7 -1 -2
    1 -7 -2
    -7 1 2
    -7 -1 2
    -1 -7 -2
    1 -7 -2
    -7 1 2
    1 -7 -2
    -7 1 2
    -1 7 -2
    7 -1 2
    -1 7 2
    7 -1 -2
    -7 -1 -2
    -1 -7 2
    7 1 2
    1 7 -2
    -1 7 -2
    7 -1 2
    7 1 2
    1 7 -2
    -1 7 2
    7 -1 -2
    -7 -1 2
    -1 -7 -2
    -1 7 2
    7 -1 -2
    1 -7 2
    -7 1 -2
    -1 7 -2
    7 -1 2
    7 1 2
    1 7 -2
    7 1 -2
    1 7 2
    1 -7 2
    -7 1 -2
    -7 -1 2
    -1 -7 -2
    7 1 2
    1 7 -2
    -1 7 -2
    7 -1 2
    7 1 -2
    1 7 2
    1 -7 2
    -7 1 -2
    -1 7 -4
    7 -1 4
    -7 -1 4
    -1 -7 -4
    -7 -1 -4
    -1 -7 4
    -1 7 4
    7 -1 -4
    -7 -1 -4
    -1 -7 4
    7 1 4
    1 7 -4
    1 -7 -4
    -7 1 4
    -1 7 -4
    7 -1 4
    -1 7 4
    7 -1 -4
    7 1 -4
    1 7 4
    -7 -1 -4
    -1 -7 4
    -1 7 -4
    7 -1 4
    7 1 4
    1 7 -4
    -1 7 4
    7 -1 -4
    -7 -1 -4
    -1 -7 4
    1 -7 4
    -7 1 -4
    -7 -1 -4
    -1 -7 4
    -7 -1 -4
    -1 -7 4
    7 1 4
    1 7 -4
    1 -7 -4
    -7 1 4
    -1 7 -4
    7 -1 4
    7 1 -4
    1 7 4
    -1 7 4
    7 -1 -4
    1 -7 -4
    -7 1 4
    -7 -1 4
    -1 -7 -4
    -1 7 -4
    7 -1 4
    1 -7 -4
    -7 1 4
    -1 7 4
    7 -1 -4
    -7 -1 4
    -1 -7 -4
    -7 -1 -4
    -1 -7 4
    7 1 4
    1 7 -4
    -7 -1 -4
    -1 -7 4
    -1 7 4
    7 -1 -4
    -1 7 -4
    7 -1 4
    1 -7 -4
    -7 1 4
    -7 -1 4
    -1 -7 -4
    7 1 -4
    1 7 4
    -7 -1 4
    -1 -7 -4
    1 -7 4
    -7 1 -4
    7 1 -4
    1 7 4
    1 -7 -4
    -7 1 4
    -1 7 -4
    7 -1 4
    1 -7 4
    -7 1 -4
    -7 -1 -4
    -1 -7 4
    7 1 4
    1 7 -4
    -1 7 4
    7 -1 -4
    -1 7 4
    7 -1 -4
    1 -7 4
    -7 1 -4
    -1 7 4
    7 -1 -4
    7 1 4
    1 7 -4
    1 -7 -4
    -7 1 4
    7 1 4
    1 7 -4
    1 -7 4
    -7 1 -4
    7 1 -4
    1 7 4
    -7 -1 -6
    -1 -7 6
    -1 7 -6
    7 -1 6
    7 1 -6
    1 7 6
    -1 7 -6
    7 -1 6
    -7 -1 -6
    -1 -7 6
    1 -7 -6
    -7 1 6
    -7 -1 -6
    -1 -7 6
    -1 7 -6
    7 -1 6
    1 -7 -6
    -7 1 6
    -1 7 6
    7 -1 -6
    -7 -1 -6
    -1 -7 6
    -1 7 -6
    7 -1 6
    -7 -1 6
    -1 -7 -6
    7 1 6
    1 7 -6
    7 1 6
    1 7 -6
    1 -7 6
    -7 1 -6
    -7 -1 -6
    -1 -7 6
    1 -7 6
    -7 1 -6
    -1 7 6
    7 -1 -6
    -7 -1 6
    -1 -7 -6
    1 -7 -6
    -7 1 6
    7 1 -6
    1 7 6
    7 1 -6
    1 7 6
    1 -7 -6
    -7 1 6
    -1 7 6
    7 -1 -6
    -1 7 6
    7 -1 -6
    7 1 6
    1 7 -6
    7 1 6
    1 7 -6
    1 -7 6
    -7 1 -6
    1 -7 6
    -7 1 -6
    -7 -1 6
    -1 -7 -6
    1 -7 6
    -7 1 -6
    -1 7 -6
    7 -1 6
    -7 -1 -6
    -1 -7 6
    7 1 -8
    1 7 8
    1 -7 -8
    -7 1 8
    7 1 8
    1 7 -8
    1 -7 8
    -7 1 -8
    1 -7 -8
    -7 1 8
    -1 7 8
    7 -1 -8
    -7 -1 -8
    -1 -7 8
    -7 -1 -8
    -1 -7 8
    -1 7 -8
    7 -1 8
    -7 -1 8
    -1 -7 -8
    -1 7 -8
    7 -1 8
    1 -7 8
    -7 1 -8
    -1 7 -8
    7 -1 8
    1 -7 -8
    -7 1 8
    7 1 -8
    1 7 8
    7 1 -8
    1 7 8
    1 -7 -8
    -7 1 8
    7 1 8
    1 7 -8
    -1 7 -8
    7 -1 8
    -7 -1 8
    -1 -7 -8
    -1 7 8
    7 -1 -8
    -1 7 8
    7 -1 -8
    1 -7 8
    -7 1 -8
    7 1 8
    1 7 -8
    1 -7 8
    -7 1 -8
    1 -7 8
    -7 1 -8
    -7 -1 -8
    -1 -7 8
    -7 -1 8
    -1 -7 -8
    -7 -1 -10
    -1 -7 10
    -7 -1 10
    -1 -7 -10
    -1 7 -10
    7 -1 10
    -1 7 -10
    7 -1 10
    -1 7 10
    7 -1 -10
    1 -7 -10
    -7 1 10
    1 -7 10
    -7 1 -10
    -7 -1 -10
    -1 -7 10
    1 -7 10
    -7 1 -10
    7 1 -10
    1 7 10
    1 -7 -10
    -7 1 10
    -1 7 -10
    7 -1 10
    7 1 -10
    1 7 10
    1 -7 -10
    -7 1 10
    1 -7 10
    -7 1 -10
    -7 -1 10
    -1 -7 -10
    -1 7 -10
    7 -1 10
    7 1 10
    1 7 -10
    -7 -1 10
    -1 -7 -10
    7 1 10
    1 7 -10
    -7 -1 -10
    -1 -7 10
    -1 7 10
    7 -1 -10
    1 -7 10
    -7 1 -10
    -7 0 1
    0 -7 -1
    0 7 1
    7 0 -1
    -7 0 1
    0 -7 -1
    -7 0 -1
    0 -7 1
    7 0 -1
    0 7 1
    0 7 1
    7 0 -1
    7 0 -1
    0 7 1
    7 0 1
    0 7 -1
    0 -7 -1
    -7 0 1
    7 0 1
    0 7 -1
    0 -7 1
    -7 0 -1
    0 7 1
    7 0 -1
    0 7 -1
    7 0 1
    0 -7 -1
    -7 0 1
    0 7 -1
    7 0 1
    0 -7 -1
    -7 0 1
    0 -7 1
    -7 0 -1
    0 7 -1
    7 0 1
    7 0 -1
    0 7 1
    0 -7 -1
    -7 0 1
    -7 0 1
    0 -7 -1
    -7 0 -1
    0 -7 1
    7 0 -1
    0 7 1
    -7 0 -1
    0 -7 1
    7 0 -1
    0 7 1
    7 0 1
    0 7 -1
    0 -7 -1
    -7 0 1
    -7 0 1
    0 -7 -1
    7 0 1
    0 7 -1
    0 7 -1
    7 0 1
    0 -7 1
    -7 0 -1
    0 7 -1
    7 0 1
    -7 0 1
    0 -7 -1
    7 0 1
    0 7 -1
    0 -7 1
    -7 0 -1
    0 -7 1
    -7 0 -1
    -7 0 -1
    0 -7 1
    7 0 -1
    0 7 1
    -7 0 -1
    0 -7 1
    0 -7 -1
    -7 0 1
    -7 0 -1
    0 -7 1
    0 7 1
    7 0 -1
    0 -7 -1
    -7 0 1
    0 7 1
    7 0 -1
    0 -7 1
    -7 0 -1
    0 7 -1
    7 0 1
    0 -7 -1
    -7 0 1
    -7 0 -1
    0 -7 1
    0 7 1
    7 0 -1
    7 0 1
    0 7 -1
    0 7 1
    7 0 -1
    0 -7 1
    -7 0 -1
    -7 0 1
    0 -7 -1
    7 0 1
    0 7 -1
    0 -7 1
    -7 0 -1
    0 -7 -1
    -7 0 1
    -7 0 1
    0 -7 -1
    0 7 1
    7 0 -1
    7 0 1
    0 7 -1
    0 7 -1
    7 0 1
    7 0 -1
    0 7 1
    7 0 -1
    0 7 1
    -7 0 1
    0 -7 -1
    0 7 1
    7 0 -1
    7 0 1
    0 7 -1
    0 7 1
    7 0 -1
    7 0 -1
    0 7 1
    0 -7 1
    -7 0 -1
    7 0 1
    0 7 -1
    0 -7 -1
    -7 0 1
    -7 0 1
    0 -7 -1
    0 7 1
    7 0 -1
    -7 0 1
    0 -7 -1
    -7 0 -1
    0 -7 1
    0 -7 -1
    -7 0 1
    0 -7 1
    -7 0 -1
    7 0 1
    0 7 -1
    0 7 -1
    7 0 1
    -7 0 -1
    0 -7 1
    -7 0 1
    0 -7 -1
    0 7 -1
    7 0 1
    0 -7 -1
    -7 0 1
    -7 0 -1
    0 -7 1
    -7 0 1
    0 -7 -1
    -7 0 -1
    0 -7 1
    -7 0 -1
    0 -7 1
    0 -7 -1
    -7 0 1
    0 -7 -1
    -7 0 1
    7 0 -1
    0 7 1
    7 0 1
    0 7 -1
    0 -7 1
    -7 0 -1
    0 7 1
    7 0 -1
    7 0 1
    0 7 -1
    7 0 -1
    0 7 1
    0 -7 1
    -7 0 -1
    0 -7 1
    -7 0 -1
    -7 0 -1
    0 -7 1
    0 7 -1
    7 0 1
    0 7 -1
    7 0 1
    0 7 1
    7 0 -1
    7 0 1
    0 7 -1
    0 7 1
    7 0 -1
    0 -7 -1
    -7 0 1
    7 0 -1
    0 7 1
    -7 0 1
    0 -7 -1
    0 7 -1
    7 0 1
    7 0 -3
    0 7 3
    7 0 -3
    0 7 3
    -7 0 3
    0 -7 -3
    -7 0 -3
    0 -7 3
    -7 0 -3
    0 -7 3
    0 7 -3
    7 0 3
    0 -7 -3
    -7 0 3
    0 -7 -3
    -7 0 3
    0 7 -3
    7 0 3
    0 -7 -3
    -7 0 3
    0 7 3
    7 0 -3
    7 0 3
    0 7 -3
    0 -7 -3
    -7 0 3
    0 7 -3
    7 0 3
    0 -7 -3
    -7 0 3
    7 0 3
    0 7 -3
    -7 0 3
    0 -7 -3
    -7 0 3
    0 -7 -3
    0 -7 -3
    -7 0 3
    -7 0 3
    0 -7 -3
    -7 0 -3
    0 -7 3
    0 -7 3
    -7 0 -3
    -7 0 3
    0 -7 -3
    0 7 3
    7 0 -3
    0 7 -3
    7 0 3
    0 7 3
    7 0 -3
    0 -7 -3
    -7 0 3
    -7 0 -3
    0 -7 3
    -7 0 -3
    0 -7 3
    0 7 -3
    7 0 3
    -7 0 -3
    0 -7 3
    0 7 3
    7 0 -3
    0 -7 3
    -7 0 -3
    7 0 -3
    0 7 3
    -7 0 -3
    0 -7 3
    -7 0 3
    0 -7 -3
    7 0 3
    0 7 -3
    -7 0 3
    0 -7 -3
    0 -7 3
    -7 0 -3
    0 7 -3
    7 0 3
    0 -7 -3
    -7 0 3
    -7 0 3
    0 -7 -3
    7 0 3
    0 7 -3
    0 -7 3
    -7 0 -3
    0 7 3
    7 0 -3
    7 0 3
    0 7 -3
    -7 0 -3
    0 -7 3
    -7 0 -3
    0 -7 3
    -7 0 3
    0 -7 -3
    -7 0 -3
    0 -7 3
    0 -7 3
    -7 0 -3
    7 0 -3
    0 7 3
    -7 0 3
    0 -7 -3
    7 0 3
    0 7 -3
    0 -7 -3
    -7 0 3
    0 7 -3
    7 0 3
    0 -7 3
    -7 0 -3
    0 7 -3
    7 0 3
    0 7 3
    7 0 -3
    -7 0 -3
    0 -7 3
    7 0 3
    0 7 -3
    -7 0 3
    0 -7 -3
    0 -7 3
    -7 0 -3
    7 0 -3
    0 7 3
    7 0 -3
    0 7 3
    0 -7 -3
    -7 0 3
    0 7 3
    7 0 -3
    0 -7 -3
    -7 0 3
    -7 0 3
    0 -7 -3
    0 7 3
    7 0 -3
    0 7 3
    7 0 -3
    0 -7 -3
    -7 0 3
    0 7 3
    7 0 -3
    -7 0 -3
    0 -7 3
    0 7 -3
    7 0 3
    -7 0 3
    0 -7 -3
    7 0 -3
    0 7 3
    7 0 3
    0 7 -3
    7 0 3
    0 7 -3
    0 7 3
    7 0 -3
    0 7 -3
    7 0 3
    0 -7 3
    -7 0 -3
    0 -7 -3
    -7 0 3
    7 0 3
    0 7 -3
    0 -7 3
    -7 0 -3
    0 7 -3
    7 0 3
    7 0 -3
    0 7 3
    7 0 5
    0 7 -5
    0 7 -5
    7 0 5
    7 0 -5
    0 7 5
    -7 0 -5
    0 -7 5
    0 7 -5
    7 0 5
    -7 0 -5
    0 -7 5
    -7 0 -5
    0 -7 5
    0 7 -5
    7 0 5
    0 -7 -5
    -7 0 5
    0 7 -5
    7 0 5
    7 0 5
    0 7 -5
    0 7 -5
    7 0 5
    -7 0 -5
    0 -7 5
    7 0 -5
    0 7 5
    -7 0 -5
    0 -7 5
    0 -7 -5
    -7 0 5
    -7 0 5
    0 -7 -5
    0 -7 -5
    -7 0 5
    0 -7 5
    -7 0 -5
    0 7 5
    7 0 -5
    -7 0 -5
    0 -7 5
    -7 0 5
    0 -7 -5
    0 -7 -5
    -7 0 5
    7 0 -5
    0 7 5
    7 0 5
    0 7 -5
    0 -7 5
    -7 0 -5
    -7 0 5
    0 -7 -5
    0 7 5
    7 0 -5
    0 -7 5
    -7 0 -5
    0 7 5
    7 0 -5
    -7 0 -5
    0 -7 5
    0 -7 -5
    -7 0 5
    0 7 5
    7 0 -5
    7 0 5
    0 7 -5
    7 0 5
    0 7 -5
    0 -7 5
    -7 0 -5
    0 -7 5
    -7 0 -5
    -7 0 5
    0 -7 -5
    0 7 -5
    7 0 5
    0 -7 -5
    -7 0 5
    7 0 -5
    0 7 5
    0 7 -7
    7 0 7
    -7 0 -7
    0 -7 7
    0 -7 -7
    -7 0 7
    0 7 -7
    7 0 7
    -7 0 -7
    0 -7 7
    7 0 -7
    0 7 7
    0 7 -7
    7 0 7
    -7 0 7
    0 -7 -7
    7 0 7
    0 7 -7
    0 7 7
    7 0 -7
    0 -7 7
    -7 0 -7
    -7 0 -7
    0 -7 7
    0 -7 -7
    -7 0 7
    0 7 -7
    7 0 7
    -7 0 -7
    0 -7 7
    7 0 -7
    0 7 7
    -7 0 -7
    0 -7 7
    0 -7 7
    -7 0 -7
    0 7 -7
    7 0 7
    0 7 7
    7 0 -7
    7 0 7
    0 7 -7
    0 -7 7
    -7 0 -7
    0 -7 -7
    -7 0 7
    -7 0 7
    0 -7 -7
    -7 0 -7
    0 -7 7
    0 7 7
    7 0 -7
    -7 0 7
    0 -7 -7
    0 7 7
    7 0 -7
    0 -7 7
    -7 0 -7
    7 0 7
    0 7 -7
    0 -7 7
    -7 0 -7
    -7 0 7
    0 -7 -7
    7 0 -7
    0 7 7
    0 -7 -7
    -7 0 7
    0 7 -7
    7 0 7
    7 0 -9
    0 7 9
    7 0 9
    0 7 -9
    0 7 -9
    7 0 9
    0 -7 9
    -7 0 -9
    0 -7 -9
    -7 0 9
    0 7 -9
    7 0 9
    0 7 9
    7 0 -9
    -7 0 -9
    0 -7 9
    -7 0 9
    0 -7 -9
    -7 0 -9
    0 -7 9
    0 -7 -9
    -7 0 9
    7 0 -9
    0 7 9
    0 7 -9
    7 0 9
    0 -7 -9
    -7 0 9
    7 0 -9
    0 7 9
    0 7 -9
    7 0 9
    0 -7 9
    -7 0 -9
    -7 0 9
    0 -7 -9
    7 0 9
    0 7 -9
    -7 0 -9
    0 -7 9
    0 -7 9
    -7 0 -9
    -7 0 9
    0 -7 -9
    7 0 9
    0 7 -9
    0 7 9
    7 0 -9
    0 -7 11
    -7 0 -11
    -7 0 -11
    0 -7 11
    0 7 -11
    7 0 11
    -7 0 11
    0 -7 -11
    -7 0 -11
    0 -7 11
    0 -7 -11
    -7 0 11
    0 -7 -11
    -7 0 11
    7 0 -11
    0 7 11
    0 7 -11
    7 0 11
    0 -7 11
    -7 0 -11
    7 0 -11
    0 7 11
    0 -7 11
    -7 0 -11
    -7 0 11
    0 -7 -11
    7 0 11
    0 7 -11
    -7 0 11
    0 -7 -11
    7 0 11
    0 7 -11
    0 7 11
    7 0 -11
    0 -7 11
    -7 0 -11
    -7 0 -11
    0 -7 11
    -7 1 0
    1 -7 0
    1 7 0
    7 1 0
    -7 1 0
    1 -7 0
    7 -1 0
    -1 7 0
    1 7 0
    7 1 0
    7 -1 0
    -1 7 0
    1 7 0
    7 1 0
    -7 1 0
    1 -7 0
    -1 -7 0
    -7 -1 0
    -1 -7 0
    -7 -1 0
    -1 -7 0
    -7 -1 0
    7 -1 0
    -1 7 0
    1 7 0
    7 1 0
    7 -1 0
    -1 7 0
    1 7 0
    7 1 0
    -7 1 0
    1 -7 0
    7 -1 0
    -1 7 0
    -7 1 0
    1 -7 0
    -1 -7 0
    -7 -1 0
    7 -1 0
    -1 7 0
    -1 -7 0
    -7 -1 0
    -1 -7 0
    -7 -1 0
    -1 -7 0
    -7 -1 0
    -1 -7 0
    -7 -1 0
    -7 1 0
    1 -7 0
    1 7 0
    7 1 0
    -7 1 0
    1 -7 0
    7 -1 0
    -1 7 0
    7 -1 0
    -1 7 0
    -1 -7 0
    -7 -1 0
    -7 1 0
    1 -7 0
    -7 1 0
    1 -7 0
    1 7 0
    7 1 0
    -7 1 0
    1 -7 0
    1 7 0
    7 1 0
    -1 -7 0
    -7 -1 0
    -1 -7 0
    -7 -1 0
    -7 1 0
    1 -7 0
    -7 1 0
    1 -7 0
    7 -1 0
    -1 7 0
    -1 -7 0
    -7 -1 0
    7 -1 0
    -1 7 0
    -1 -7 0
    -7 -1 0
    -7 1 0
    1 -7 0
    1 7 0
    7 1 0
    7 -1 0
    -1 7 0
    1 7 2
    7 1 -2
    7 -1 -2
    -1 7 2
    -7 1 2
    1 -7 -2
    -1 -7 -2
    -7 -1 2
    -1 -7 -2
    -7 -1 2
    7 -1 -2
    -1 7 2
    -7 1 -2
    1 -7 2
    -1 -7 -2
    -7 -1 2
    1 7 -2
    7 1 2
    -1 -7 -2
    -7 -1 2
    -1 -7 2
    -7 -1 -2
    7 -1 2
    -1 7 -2
    -7 1 2
    1 -7 -2
    -7 1 2
    1 -7 -2
    1 7 2
    7 1 -2
    1 7 -2
    7 1 2
    7 -1 2
    -1 7 -2
    -1 -7 -2
    -7 -1 2
    -7 1 -2
    1 -7 2
    -1 -7 -2
    -7 -1 2
    -7 1 2
    1 -7 -2
    7 -1 -2
    -1 7 2
    -7 1 -2
    1 -7 2
    7 -1 -2
    -1 7 2
    -7 1 -2
    1 -7 2
    7 -1 2
    -1 7 -2
    7 -1 2
    -1 7 -2
    1 7 -2
    7 1 2
    -1 -7 2
    -7 -1 -2
    -7 1 -2
    1 -7 2
    -1 -7 2
    -7 -1 -2
    -7 1 2
    1 -7 -2
    1 7 2
    7 1 -2
    -1 -7 -2
    -7 -1 2
    7 -1 2
    -1 7 -2
    1 7 -2
    7 1 2
    -1 -7 2
    -7 -1 -2
    -7 1 -2
    1 -7 2
    7 -1 -2
    -1 7 2
    -7 1 2
    1 -7 -2
    7 -1 2
    -1 7 -2
    -7 1 -2
    1 -7 2
    -7 1 2
    1 -7 -2
    1 7 -2
    7 1 2
    1 7 2
    7 1 -2
    -1 -7 -2
    -7 -1 2
    7 -1 2
    -1 7 -2
    -1 -7 -2
    -7 -1 2
    -7 1 2
    1 -7 -2
    1 7 -2
    7 1 2
    -7 1 2
    1 -7 -2
    1 7 -2
    7 1 2
    -7 1 2
    1 -7 -2
    -7 1 -2
    1 -7 2
    7 -1 2
    -1 7 -2
    -1 -7 -2
    -7 -1 2
    -7 1 2
    1 -7 -2
    -1 -7 2
    -7 -1 -2
    1 7 -2
    7 1 2
    7 -1 -2
    -1 7 2
    7 -1 2
    -1 7 -2
    -7 1 2
    1 -7 -2
    -7 1 -2
    1 -7 2
    -1 -7 2
    -7 -1 -2
    7 -1 -2
    -1 7 2
    1 7 -2
    7 1 2
    7 -1 2
    -1 7 -2
    7 -1 -2
    -1 7 2
    7 -1 -2
    -1 7 2
    7 -1 2
    -1 7 -2
    7 -1 2
    -1 7 -2
    -1 -7 -2
    -7 -1 2
    -1 -7 2
    -7 -1 -2
    1 7 2
    7 1 -2
    1 7 2
    7 1 -2
    -1 -7 2
    -7 -1 -2
    -1 -7 -2
    -7 -1 2
    -7 1 -2
    1 -7 2
    1 7 2
    7 1 -2
    1 7 2
    7 1 -2
    -7 1 2
    1 -7 -2
    -1 -7 -2
    -7 -1 2
    -1 -7 2
    -7 -1 -2
    1 7 -2
    7 1 2
    -1 -7 2
    -7 -1 -2
    1 7 2
    7 1 -2
    7 -1 2
    -1 7 -2
    1 7 -2
    7 1 2
    -7 1 -2
    1 -7 2
    7 -1 2
    -1 7 -2
    -7 1 -2
    1 -7 2
    1 7 -2
    7 1 2
    1 7 2
    7 1 -2
    1 7 2
    7 1 -2
    -7 1 2
    1 -7 -2
    -7 1 2
    1 -7 -2
    -1 -7 2
    -7 -1 -2
    -1 -7 -2
    -7 -1 2
    7 -1 2
    -1 7 -2
    -7 1 -2
    1 -7 2
    1 7 2
    7 1 -2
    7 -1 -2
    -1 7 2
    -7 1 2
    1 -7 -2
    7 -1 -2
    -1 7 2
    -1 -7 -2
    -7 -1 2
    7 -1 4
    -1 7 -4
    1 7 4
    7 1 -4
    -7 1 4
    1 -7 -4
    -1 -7 4
    -7 -1 -4
    1 7 -4
    7 1 4
    1 7 -4
    7 1 4
    -1 -7 -4
    -7 -1 4
    -7 1 -4
    1 -7 4
    -1 -7 -4
    -7 -1 4
    1 7 -4
    7 1 4
    -7 1 -4
    1 -7 4
    7 -1 -4
    -1 7 4
    -1 -7 -4
    -7 -1 4
    -7 1 -4
    1 -7 4
    -7 1 -4
    1 -7 4
    7 -1 4
    -1 7 -4
    7 -1 -4
    -1 7 4
    -1 -7 -4
    -7 -1 4
    1 7 4
    7 1 -4
    -7 1 -4
    1 -7 4
    1 7 -4
    7 1 4
    -1 -7 4
    -7 -1 -4
    -7 1 4
    1 -7 -4
    7 -1 4
    -1 7 -4
    -1 -7 -4
    -7 -1 4
    1 7 -4
    7 1 4
    7 -1 -4
    -1 7 4
    -1 -7 -4
    -7 -1 4
    -1 -7 4
    -7 -1 -4
    -7 1 -4
    1 -7 4
    -7 1 4
    1 -7 -4
    1 7 -4
    7 1 4
    7 -1 -4
    -1 7 4
    -7 1 4
    1 -7 -4
    -7 1 -4
    1 -7 4
    7 -1 4
    -1 7 -4
    1 7 4
    7 1 -4
    1 7 4
    7 1 -4
    -1 -7 4
    -7 -1 -4
    1 7 -4
    7 1 4
    1 7 4
    7 1 -4
    7 -1 -4
    -1 7 4
    -1 -7 -4
    -7 -1 4
    7 -1 4
    -1 7 -4
    -1 -7 -4
    -7 -1 4
    7 -1 4
    -1 7 -4
    7 -1 -4
    -1 7 4
    7 -1 4
    -1 7 -4
    -1 -7 4
    -7 -1 -4
    1 7 4
    7 1 -4
    -1 -7 4
    -7 -1 -4
    -7 1 -4
    1 -7 4
    -1 -7 -6
    -7 -1 6
    1 7 -6
    7 1 6
    -7 1 -6
    1 -7 6
    -7 1 -6
    1 -7 6
    1 7 -6
    7 1 6
    7 -1 -6
    -1 7 6
    -1 -7 -6
    -7 -1 6
    -1 -7 -6
    -7 -1 6
    7 -1 6
    -1 7 -6
    -7 1 -6
    1 -7 6
    1 7 -6
    7 1 6
    1 7 -6
    7 1 6
    1 7 6
    7 1 -6
    -7 1 -6
    1 -7 6
    -1 -7 6
    -7 -1 -6
    -7 1 6
    1 -7 -6
    1 7 6
    7 1 -6
    -1 -7 6
    -7 -1 -6
    -7 1 -6
    1 -7 6
    -7 1 6
    1 -7 -6
    1 7 -6
    7 1 6
    7 -1 -6
    -1 7 6
    -1 -7 -6
    -7 -1 6
    7 -1 6
    -1 7 -6
    7 -1 -6
    -1 7 6
    -1 -7 -6
    -7 -1 6
    -1 -7 6
    -7 -1 -6
    1 7 6
    7 1 -6
    1 7 -6
    7 1 6
    7 -1 6
    -1 7 -6
    1 7 6
    7 1 -6
    7 -1 6
    -1 7 -6
    -1 -7 6
    -7 -1 -6
    -1 -7 6
    -7 -1 -6
    -7 1 -6
    1 -7 6
    -1 -7 -6
    -7 -1 6
    -7 1 6
    1 -7 -6
    7 -1 -8
    -1 7 8
    -1 -7 8
    -7 -1 -8
    1 7 -8
    7 1 8
    -7 1 -8
    1 -7 8
    1 7 -8
    7 1 8
    -7 1 8
    1 -7 -8
    -1 -7 -8
    -7 -1 8
    7 -1 8
    -1 7 -8
    -7 1 -8
    1 -7 8
    1 7 8
    7 1 -8
    -1 -7 -8
    -7 -1 8
    1 7 -8
    7 1 8
    7 -1 -8
    -1 7 8
    -7 1 -8
    1 -7 8
    -1 -7 -8
    -7 -1 8
    -7 1 -8
    1 -7 8
    7 -1 8
    -1 7 -8
    1 7 -8
    7 1 8
    7 -1 -8
    -1 7 8
    7 -1 8
    -1 7 -8
    -7 1 8
    1 -7 -8
    1 7 8
    7 1 -8
    -1 -7 8
    -7 -1 -8
    -1 -7 8
    -7 -1 -8
    -1 -7 8
    -7 -1 -8
    -7 1 8
    1 -7 -8
    1 7 -10
    7 1 10
    -1 -7 10
    -7 -1 -10
    1 7 10
    7 1 -10
    -7 1 -10
    1 -7 10
    7 -1 10
    -1 7 -10
    -1 -7 -10
    -7 -1 10
    -7 1 -10
    1 -7 10
    -7 1 10
    1 -7 -10
    -1 -7 -10
    -7 -1 10
    1 7 -10
    7 1 10
    7 -1 -10
    -1 7 10
    7 -1 10
    -1 7 -10
    -1 -7 10
    -7 -1 -10
    -7 1 10
    1 -7 -10
    -7 1 -10
    1 -7 10
    -7 1 10
    1 -7 -10
    7 -1 -10
    -1 7 10
    7 -1 10
    -1 7 -10
    1 7 10
    7 1 -10
    -1 -7 10
    -7 -1 -10
    -7 2 -1
    2 -7 1
    -2 -7 -1
    -7 -2 1
    -7 2 -1
    2 -7 1
    -2 -7 -1
    -7 -2 1
    -2 -7 -1
    -7 -2 1
    2 7 -1
    7 2 1
    7 -2 -1
    -2 7 1
    -2 -7 -1
    -7 -2 1
    7 -2 1
    -2 7 -1
    -7 2 1
    2 -7 -1
    -7 2 -1
    2 -7 1
    -2 -7 -1
    -7 -2 1
    7 -2 1
    -2 7 -1
    -2 -7 -1
    -7 -2 1
    2 7 -1
    7 2 1
    2 7 -1
    7 2 1
    7 -2 -1
    -2 7 1
    -7 2 1
    2 -7 -1
    -7 2 1
    2 -7 -1
    7 -2 -1
    -2 7 1
    -2 -7 1
    -7 -2 -1
    -7 2 1
    2 -7 -1
    7 -2 1
    -2 7 -1
    -7 2 -1
    2 -7 1
    2 7 1
    7 2 -1
    7 -2 -1
    -2 7 1
    -7 2 -1
    2 -7 1
    7 -2 -1
    -2 7 1
    2 7 -1
    7 2 1
    -2 -7 1
    -7 -2 -1
    2 7 -1
    7 2 1
    7 -2 1
    -2 7 -1
    -7 2 -1
    2 -7 1
    7 -2 1
    -2 7 -1
    -7 2 -1
    2 -7 1
    -7 2 1
    2 -7 -1
    -7 2 1
    2 -7 -1
    7 -2 1
    -2 7 -1
    2 7 1
    7 2 -1
    -2 -7 -1
    -7 -2 1
    2 7 1
    7 2 -1
    -7 2 1
    2 -7 -1
    2 7 -1
    7 2 1
    -2 -7 1
    -7 -2 -1
    -2 -7 -1
    -7 -2 1
    -2 -7 -1
    -7 -2 1
    -2 -7 1
    -7 -2 -1
    2 7 1
    7 2 -1
    7 -2 1
    -2 7 -1
    2 7 1
    7 2 -1
    -7 2 1
    2 -7 -1
    -2 -7 1
    -7 -2 -1
    7 -2 1
    -2 7 -1
    -7 2 1
    2 -7 -1
    -7 2 -1
    2 -7 1
    2 7 -1
    7 2 1
    -2 -7 -1
    -7 -2 1
    -2 -7 1
    -7 -2 -1
    -2 -7 -1
    -7 -2 1
    2 7 -1
    7 2 1
    -2 -7 1
    -7 -2 -1
    7 -2 -1
    -2 7 1
    -7 2 -1
    2 -7 1
    -7 2 -1
    2 -7 1
    7 -2 -1
    -2 7 1
    7 -2 -1
    -2 7 1
    7 -2 1
    -2 7 -1
    2 7 1
    7 2 -1
    2 7 1
    7 2 -1
    7 -2 -1
    -2 7 1
    2 7 -1
    7 2 1
    -7 2 1
    2 -7 -1
    -2 -7 1
    -7 -2 -1
    -7 2 -1
    2 -7 1
    7 -2 -1
    -2 7 1
    -7 2 -1
    2 -7 1
    7 -2 -1
    -2 7 1
    -7 2 1
    2 -7 -1
    -7 2 -1
    2 -7 1
    -2 -7 1
    -7 -2 -1
    -2 -7 1
    -7 -2 -1
    -7 2 1
    2 -7 -1
    7 -2 1
    -2 7 -1
    7 -2 -1
    -2 7 1
    7 -2 1
    -2 7 -1
    2 7 -1
    7 2 1
    2 7 1
    7 2 -1
    -7 2 1
    2 -7 -1
    2 7 1
    7 2 -1
    2 7 1
    7 2 -1
    -2 -7 -1
    -7 -2 1
    7 -2 1
    -2 7 -1
    2 7 -1
    7 2 1
    -7 2 -1
    2 -7 1
    -2 -7 -1
    -7 -2 1
    -2 -7 -1
    -7 -2 1
    -2 -7 1
    -7 -2 -1
    2 7 1
    7 2 -1
    -2 -7 -3
    -7 -2 3
    -2 -7 3
    -7 -2 -3
    7 -2 -3
    -2 7 3
    -2 -7 -3
    -7 -2 3
    -7 2 3
    2 -7 -3
    7 -2 3
    -2 7 -3
    -7 2 -3
    2 -7 3
    7 -2 3
    -2 7 -3
    7 -2 -3
    -2 7 3
    -2 -7 3
    -7 -2 -3
    2 7 -3
    7 2 3
    2 7 -3
    7 2 3
    2 7 -3
    7 2 3
    -2 -7 -3
    -7 -2 3
    -7 2 3
    2 -7 -3
    -7 2 -3
    2 -7 3
    -2 -7 -3
    -7 -2 3
    -7 2 -3
    2 -7 3
    -2 -7 -3
    -7 -2 3
    -7 2 3
    2 -7 -3
    -2 -7 -3
    -7 -2 3
    7 -2 3
    -2 7 -3
    -2 -7 3
    -7 -2 -3
    -7 2 -3
    2 -7 3
    2 7 -3
    7 2 3
    -7 2 -3
    2 -7 3
    -7 2 -3
    2 -7 3
    2 7 -3
    7 2 3
    7 -2 3
    -2 7 -3
    7 -2 -3
    -2 7 3
    -2 -7 -3
    -7 -2 3
    -7 2 3
    2 -7 -3
    2 7 3
    7 2 -3
    -2 -7 3
    -7 -2 -3
    -2 -7 -3
    -7 -2 3
    2 7 3
    7 2 -3
    2 7 -3
    7 2 3
    -7 2 3
    2 -7 -3
    7 -2 3
    -2 7 -3
    -7 2 3
    2 -7 -3
    7 -2 -3
    -2 7 3
    2 7 -3
    7 2 3
    7 -2 -3
    -2 7 3
    -7 2 -3
    2 -7 3
    -7 2 3
    2 -7 -3
    2 7 3
    7 2 -3
    7 -2 3
    -2 7 -3
    7 -2 3
    -2 7 -3
    7 -2 3
    -2 7 -3
    7 -2 3
    -2 7 -3
    2 7 3
    7 2 -3
    7 -2 -3
    -2 7 3
    2 7 -3
    7 2 3
    -2 -7 3
    -7 -2 -3
    -2 -7 3
    -7 -2 -3
    2 7 3
    7 2 -3
    2 7 3
    7 2 -3
    -2 -7 3
    -7 -2 -3
    -2 -7 -3
    -7 -2 3
    -2 -7 -3
    -7 -2 3
    7 -2 3
    -2 7 -3
    2 7 3
    7 2 -3
    2 7 3
    7 2 -3
    -7 2 -3
    2 -7 3
    7 -2 -3
    -2 7 3
    -2 -7 3
    -7 -2 -3
    2 7 3
    7 2 -3
    -2 -7 3
    -7 -2 -3
    7 -2 3
    -2 7 -3
    -2 -7 3
    -7 -2 -3
    2 7 3
    7 2 -3
    -7 2 -3
    2 -7 3
    -2 -7 3
    -7 -2 -3
    -2 -7 -3
    -7 -2 3
    -2 -7 -3
    -7 -2 3
    2 7 -3
    7 2 3
    7 -2 -3
    -2 7 3
    -2 -7 -3
    -7 -2 3
    -7 2 -5
    2 -7 5
    -7 2 -5
    2 -7 5
    -7 2 -5
    2 -7 5
    2 7 -5
    7 2 5
    2 7 -5
    7 2 5
    2 7 -5
    7 2 5
    7 -2 5
    -2 7 -5
    -2 -7 -5
    -7 -2 5
    7 -2 -5
    -2 7 5
    2 7 -5
    7 2 5
    -7 2 -5
    2 -7 5
    2 7 5
    7 2 -5
    -2 -7 5
    -7 -2 -5
    2 7 -5
    7 2 5
    -7 2 -5
    2 -7 5
    -2 -7 -5
    -7 -2 5
    -7 2 5
    2 -7 -5
    -2 -7 -5
    -7 -2 5
    -7 2 5
    2 -7 -5
    -2 -7 5
    -7 -2 -5
    -7 2 -5
    2 -7 5
    -2 -7 -5
    -7 -2 5
    7 -2 -5
    -2 7 5
    7 -2 5
    -2 7 -5
    -7 2 5
    2 -7 -5
    2 7 5
    7 2 -5
    -7 2 5
    2 -7 -5
    -7 2 -5
    2 -7 5
    2 7 5
    7 2 -5
    -2 -7 5
    -7 -2 -5
    7 -2 5
    -2 7 -5
    -2 -7 -5
    -7 -2 5
    7 -2 5
    -2 7 -5
    -2 -7 5
    -7 -2 -5
    2 7 5
    7 2 -5
    -2 -7 5
    -7 -2 -5
    2 7 -5
    7 2 5
    7 -2 -5
    -2 7 5
    -2 -7 -5
    -7 -2 5
    -7 2 -7
    2 -7 7
    -7 2 -7
    2 -7 7
    7 -2 -7
    -2 7 7
    -2 -7 -7
    -7 -2 7
    -2 -7 7
    -7 -2 -7
    2 7 -7
    7 2 7
    2 7 7
    7 2 -7
    -7 2 -7
    2 -7 7
    7 -2 7
    -2 7 -7
    -2 -7 -7
    -7 -2 7
    -7 2 7
    2 -7 -7
    2 7 -7
    7 2 7
    -7 2 -7
    2 -7 7
    7 -2 -7
    -2 7 7
    -2 -7 -7
    -7 -2 7
    7 -2 7
    -2 7 -7
    -7 2 -7
    2 -7 7
    -7 2 7
    2 -7 -7
    2 7 7
    7 2 -7
    2 7 -7
    7 2 7
    7 -2 -7
    -2 7 7
    -2 -7 -7
    -7 -2 7
    7 -2 7
    -2 7 -7
    -2 -7 7
    -7 -2 -7
    2 7 7
    7 2 -7
    7 -2 7
    -2 7 -7
    -7 2 7
    2 -7 -7
    -7 2 -7
    2 -7 7
    -2 -7 7
    -7 -2 -7
    -2 -7 7
    -7 -2 -7
    -7 2 7
    2 -7 -7
    -2 -7 -7
    -7 -2 7
    2 7 -7
    7 2 7
    7 -2 -9
    -2 7 9
    2 7 9
    7 2 -9
    -2 -7 9
    -7 -2 -9
    -2 -7 -9
    -7 -2 9
    -7 2 -9
    2 -7 9
    2 7 -9
    7 2 9
    -7 2 9
    2 -7 -9
    -7 2 -9
    2 -7 9
    7 -2 9
    -2 7 -9
    -2 -7 -9
    -7 -2 9
    2 7 -9
    7 2 9
    7 -2 -9
    -2 7 9
    7 -2 -9
    -2 7 9
    7 -2 9
    -2 7 -9
    -7 2 9
    2 -7 -9
    -7 2 9
    2 -7 -9
    2 7 9
    7 2 -9
    -2 -7 9
    -7 -2 -9
    -7 2 -9
    2 -7 9
    7 -2 9
    -2 7 -9
    -2 -7 9
    -7 -2 -9
    -7 2 11
    2 -7 -11
    2 7 -11
    7 2 11
    7 -2 11
    -2 7 -11
    -7 2 -11
    2 -7 11
    -2 -7 -11
    -7 -2 11
    -7 2 -11
    2 -7 11
    -2 -7 11
    -7 -2 -11
    2 7 -11
    7 2 11
    -2 -7 11
    -7 -2 -11
    -2 -7 -11
    -7 -2 11
    7 -2 -11
    -2 7 11
    7 -2 -11
    -2 7 11
    7 -2 11
    -2 7 -11
    -7 2 11
    2 -7 -11
    -2 -7 11
    -7 -2 -11
    7 -2 11
    -2 7 -11
    -7 2 -11
    2 -7 11
    2 7 11
    7 2 -11
    -2 -7 11
    -7 -2 -11
    -7 2 11
    2 -7 -11
    -3 -7 0
    -7 -3 0
    3 7 0
    7 3 0
    3 7 0
    7 3 0
    -7 3 0
    3 -7 0
    3 7 0
    7 3 0
    -3 -7 0
    -7 -3 0
    -7 3 0
    3 -7 0
    -7 3 0
    3 -7 0
    7 -3 0
    -3 7 0
    7 -3 0
    -3 7 0
    7 -3 0
    -3 7 0
    -3 -7 0
    -7 -3 0
    7 -3 0
    -3 7 0
    -7 3 0
    3 -7 0
    -3 -7 0
    -7 -3 0
    -7 3 0
    3 -7 0
    3 7 0
    7 3 0
    3 7 0
    7 3 0
    -3 -7 0
    -7 -3 0
    7 -3 0
    -3 7 0
    -3 -7 0
    -7 -3 0
    3 7 0
    7 3 0
    -7 3 0
    3 -7 0
    -3 -7 0
    -7 -3 0
    7 -3 0
    -3 7 0
    -3 -7 0
    -7 -3 0
    -7 3 0
    3 -7 0
    7 -3 0
    -3 7 0
    -7 3 0
    3 -7 0
    7 -3 0
    -3 7 0
    3 7 0
    7 3 0
    -3 -7 0
    -7 -3 0
    -3 -7 0
    -7 -3 0
    -7 3 0
    3 -7 0
    7 -3 0
    -3 7 0
    -7 3 0
    3 -7 0
    3 7 0
    7 3 0
    7 -3 0
    -3 7 0
    3 7 0
    7 3 0
    -3 -7 0
    -7 -3 0
    3 7 0
    7 3 0
    7 -3 0
    -3 7 0
    7 -3 0
    -3 7 0
    7 -3 0
    -3 7 0
    -3 -7 0
    -7 -3 0
    -7 3 0
    3 -7 0
    3 7 0
    7 3 0
    -7 3 0
    3 -7 0
    -3 -7 0
    -7 -3 0
    -7 3 0
    3 -7 0
    -3 -7 0
    -7 -3 0
    -7 3 0
    3 -7 0
    -3 -7 2
    -7 -3 -2
    -7 3 2
    3 -7 -2
    -7 3 2
    3 -7 -2
    -3 -7 -2
    -7 -3 2
    -3 -7 -2
    -7 -3 2
    3 7 -2
    7 3 2
    7 -3 2
    -3 7 -2
    3 7 2
    7 3 -2
    7 -3 -2
    -3 7 2
    7 -3 -2
    -3 7 2
    -3 -7 2
    -7 -3 -2
    -7 3 -2
    3 -7 2
    7 -3 -2
    -3 7 2
    -3 -7 -2
    -7 -3 2
    3 7 -2
    7 3 2
    -3 -7 -2
    -7 -3 2
    -3 -7 2
    -7 -3 -2
    -3 -7 -2
    -7 -3 2
    -3 -7 2
    -7 -3 -2
    7 -3 -2
    -3 7 2
    -3 -7 -2
    -7 -3 2
    -7 3 -2
    3 -7 2
    7 -3 2
    -3 7 -2
    7 -3 2
    -3 7 -2
    7 -3 2
    -3 7 -2
    -7 3 -2
    3 -7 2
    -7 3 2
    3 -7 -2
    -7 3 -2
    3 -7 2
    -3 -7 2
    -7 -3 -2
    -7 3 -2
    3 -7 2
    -3 -7 2
    -7 -3 -2
    -3 -7 -2
    -7 -3 2
    3 7 2
    7 3 -2
    -3 -7 -2
    -7 -3 2
    -7 3 -2
    3 -7 2
    -3 -7 2
    -7 -3 -2
    -7 3 2
    3 -7 -2
    7 -3 2
    -3 7 -2
    -7 3 -2
    3 -7 2
    7 -3 2
    -3 7 -2
    7 -3 -2
    -3 7 2
    -7 3 2
    3 -7 -2
    3 7 2
    7 3 -2
    -3 -7 -2
    -7 -3 2
    -3 -7 2
    -7 -3 -2
    3 7 2
    7 3 -2
    -3 -7 2
    -7 -3 -2
    7 -3 2
    -3 7 -2
    -7 3 2
    3 -7 -2
    3 7 -2
    7 3 2
    3 7 -2
    7 3 2
    -7 3 2
    3 -7 -2
    -3 -7 2
    -7 -3 -2
    3 7 2
    7 3 -2
    7 -3 2
    -3 7 -2
    -7 3 2
    3 -7 -2
    -3 -7 2
    -7 -3 -2
    3 7 2
    7 3 -2
    7 -3 -2
    -3 7 2
    -3 -7 -2
    -7 -3 2
    -7 3 2
    3 -7 -2
    7 -3 -2
    -3 7 2
    7 -3 -2
    -3 7 2
    -7 3 -2
    3 -7 2
    -3 -7 -2
    -7 -3 2
    -7 3 -2
    3 -7 2
    -3 -7 2
    -7 -3 -2
    7 -3 2
    -3 7 -2
    -3 -7 -2
    -7 -3 2
    3 7 -2
    7 3 2
    7 -3 2
    -3 7 -2
    -3 -7 2
    -7 -3 -2
    -7 3 -2
    3 -7 2
    3 7 2
    7 3 -2
    -7 3 2
    3 -7 -2
    3 7 -2
    7 3 2
    7 -3 2
    -3 7 -2
    3 7 2
    7 3 -2
    7 -3 -2
    -3 7 2
    -3 -7 -2
    -7 -3 2
    3 7 2
    7 3 -2
    -7 3 -2
    3 -7 2
    -7 3 2
    3 -7 -2
    3 7 2
    7 3 -2
    7 -3 2
    -3 7 -2
    3 7 2
    7 3 -2
    -7 3 2
    3 -7 -2
    -3 -7 2
    -7 -3 -2
    -7 3 -2
    3 -7 2
    -3 -7 2
    -7 -3 -2
    -7 3 -2
    3 -7 2
    3 7 2
    7 3 -2
    -3 -7 -2
    -7 -3 2
    -3 -7 2
    -7 -3 -2
    7 -3 2
    -3 7 -2
    -3 -7 2
    -7 -3 -2
    7 -3 2
    -3 7 -2
    3 7 -2
    7 3 2
    -3 -7 2
    -7 -3 -2
    3 7 -2
    7 3 2
    -3 -7 -2
    -7 -3 2
    -3 -7 2
    -7 -3 -2
    7 -3 -2
    -3 7 2
    -3 -7 -4
    -7 -3 4
    3 7 -4
    7 3 4
    -7 3 4
    3 -7 -4
    -7 3 -4
    3 -7 4
    -3 -7 -4
    -7 -3 4
    7 -3 -4
    -3 7 4
    -3 -7 -4
    -7 -3 4
    3 7 -4
    7 3 4
    3 7 -4
    7 3 4
    -7 3 -4
    3 -7 4
    -7 3 -4
    3 -7 4
    3 7 -4
    7 3 4
    -3 -7 4
    -7 -3 -4
    -7 3 -4
    3 -7 4
    7 -3 4
    -3 7 -4
    3 7 4
    7 3 -4
    7 -3 4
    -3 7 -4
    -7 3 -4
    3 -7 4
    3 7 -4
    7 3 4
    7 -3 -4
    -3 7 4
    -3 -7 -4
    -7 -3 4
    -7 3 4
    3 -7 -4
    -3 -7 4
    -7 -3 -4
    -3 -7 -4
    -7 -3 4
    -3 -7 -4
    -7 -3 4
    -3 -7 4
    -7 -3 -4
    3 7 4
    7 3 -4
    -7 3 4
    3 -7 -4
    3 7 -4
    7 3 4
    -7 3 -4
    3 -7 4
    7 -3 4
    -3 7 -4
    7 -3 4
    -3 7 -4
    7 -3 -4
    -3 7 4
    3 7 -4
    7 3 4
    -7 3 4
    3 -7 -4
    3 7 4
    7 3 -4
    -3 -7 -4
    -7 -3 4
    7 -3 -4
    -3 7 4
    -3 -7 4
    -7 -3 -4
    7 -3 -4
    -3 7 4
    -3 -7 -4
    -7 -3 4
    3 7 -4
    7 3 4
    7 -3 4
    -3 7 -4
    3 7 4
    7 3 -4
    7 -3 4
    -3 7 -4
    7 -3 4
    -3 7 -4
    3 7 4
    7 3 -4
    -7 3 -4
    3 -7 4
    -3 -7 4
    -7 -3 -4
    -3 -7 4
    -7 -3 -4
    -7 3 4
    3 -7 -4
    -7 3 -6
    3 -7 6
    7 -3 6
    -3 7 -6
    -7 3 -6
    3 -7 6
    3 7 -6
    7 3 6
    3 7 -6
    7 3 6
    7 -3 -6
    -3 7 6
    3 7 -6
    7 3 6
    3 7 -6
    7 3 6
    -7 3 -6
    3 -7 6
    -7 3 -6
    3 -7 6
    -7 3 6
    3 -7 -6
    -3 -7 -6
    -7 -3 6
    -3 -7 -6
    -7 -3 6
    -3 -7 6
    -7 -3 -6
    3 7 6
    7 3 -6
    -3 -7 -6
    -7 -3 6
    3 7 -6
    7 3 6
    -7 3 -6
    3 -7 6
    7 -3 -6
    -3 7 6
    7 -3 6
    -3 7 -6
    3 7 6
    7 3 -6
    -7 3 6
    3 -7 -6
    -7 3 -6
    3 -7 6
    7 -3 6
    -3 7 -6
    7 -3 6
    -3 7 -6
    -3 -7 -6
    -7 -3 6
    -3 -7 -6
    -7 -3 6
    3 7 6
    7 3 -6
    -3 -7 6
    -7 -3 -6
    -7 3 6
    3 -7 -6
    -3 -7 6
    -7 -3 -6
    -3 -7 6
    -7 -3 -6
    3 7 -6
    7 3 6
    7 -3 -6
    -3 7 6
    7 -3 -8
    -3 7 8
    3 7 -8
    7 3 8
    3 7 -8
    7 3 8
    -3 -7 8
    -7 -3 -8
    3 7 8
    7 3 -8
    -7 3 -8
    3 -7 8
    -7 3 -8
    3 -7 8
    7 -3 8
    -3 7 -8
    -3 -7 -8
    -7 -3 8
    -7 3 8
    3 -7 -8
    -3 -7 -8
    -7 -3 8
    -7 3 -8
    3 -7 8
    3 7 -8
    7 3 8
    7 -3 -8
    -3 7 8
    -7 3 8
    3 -7 -8
    7 -3 -8
    -3 7 8
    -7 3 -8
    3 -7 8
    -3 -7 8
    -7 -3 -8
    7 -3 8
    -3 7 -8
    3 7 8
    7 3 -8
    3 7 -8
    7 3 8
    7 -3 8
    -3 7 -8
    7 -3 8
    -3 7 -8
    -3 -7 8
    -7 -3 -8
    -3 -7 8
    -7 -3 -8
    -7 3 8
    3 -7 -8
    7 -3 -10
    -3 7 10
    3 7 10
    7 3 -10
    -7 3 10
    3 -7 -10
    -3 -7 10
    -7 -3 -10
    7 -3 10
    -3 7 -10
    3 7 -10
    7 3 10
    -7 3 -10
    3 -7 10
    -7 3 -10
    3 -7 10
    -3 -7 -10
    -7 -3 10
    7 -3 -10
    -3 7 10
    3 7 -10
    7 3 10
    -3 -7 -10
    -7 -3 10
    7 -3 10
    -3 7 -10
    7 -3 -10
    -3 7 10
    -7 3 10
    3 -7 -10
    -7 3 -10
    3 -7 10
    7 -3 10
    -3 7 -10
    3 7 10
    7 3 -10
    -3 -7 10
    -7 -3 -10
    -7 3 10
    3 -7 -10
    -3 -7 10
    -7 -3 -10
    -7 4 1
    4 -7 -1
    -4 -7 -1
    -7 -4 1
    -4 -7 -1
    -7 -4 1
    4 7 -1
    7 4 1
    -4 -7 -1
    -7 -4 1
    7 -4 1
    -4 7 -1
    7 -4 1
    -4 7 -1
    -7 4 1
    4 -7 -1
    -4 -7 -1
    -7 -4 1
    7 -4 -1
    -4 7 1
    -7 4 1
    4 -7 -1
    -7 4 -1
    4 -7 1
    -4 -7 -1
    -7 -4 1
    4 7 -1
    7 4 1
    7 -4 -1
    -4 7 1
    -7 4 -1
    4 -7 1
    7 -4 1
    -4 7 -1
    -7 4 -1
    4 -7 1
    -4 -7 1
    -7 -4 -1
    7 -4 -1
    -4 7 1
    7 -4 -1
    -4 7 1
    -4 -7 -1
    -7 -4 1
    -4 -7 1
    -7 -4 -1
    -7 4 -1
    4 -7 1
    -4 -7 1
    -7 -4 -1
    4 7 -1
    7 4 1
    -4 -7 -1
    -7 -4 1
    -4 -7 -1
    -7 -4 1
    4 7 1
    7 4 -1
    -7 4 -1
    4 -7 1
    7 -4 1
    -4 7 -1
    7 -4 1
    -4 7 -1
    7 -4 -1
    -4 7 1
    7 -4 -1
    -4 7 1
    -7 4 1
    4 -7 -1
    -7 4 1
    4 -7 -1
    7 -4 -1
    -4 7 1
    -7 4 1
    4 -7 -1
    4 7 1
    7 4 -1
    -4 -7 1
    -7 -4 -1
    4 7 -1
    7 4 1
    -4 -7 1
    -7 -4 -1
    7 -4 1
    -4 7 -1
    -4 -7 1
    -7 -4 -1
    -7 4 -1
    4 -7 1
    7 -4 -1
    -4 7 1
    7 -4 1
    -4 7 -1
    -7 4 1
    4 -7 -1
    -7 4 -1
    4 -7 1
    4 7 1
    7 4 -1
    4 7 1
    7 4 -1
    -4 -7 1
    -7 -4 -1
    7 -4 -1
    -4 7 1
    -7 4 -1
    4 -7 1
    4 7 1
    7 4 -1
    -4 -7 -1
    -7 -4 1
    7 -4 1
    -4 7 -1
    -7 4 -1
    4 -7 1
    4 7 -1
    7 4 1
    -4 -7 1
    -7 -4 -1
    -7 4 -1
    4 -7 1
    7 -4 -1
    -4 7 1
    -7 4 1
    4 -7 -1
    -4 -7 1
    -7 -4 -1
    4 7 -1
    7 4 1
    7 -4 1
    -4 7 -1
    -7 4 1
    4 -7 -1
    7 -4 1
    -4 7 -1
    -4 -7 -1
    -7 -4 1
    -7 4 1
    4 -7 -1
    4 7 1
    7 4 -1
    -4 -7 1
    -7 -4 -1
    7 -4 -1
    -4 7 1
    4 7 -1
    7 4 1
    -4 -7 -1
    -7 -4 1
    -7 4 -1
    4 -7 1
    -4 -7 -1
    -7 -4 1
    7 -4 -1
    -4 7 1
    4 7 1
    7 4 -1
    7 -4 -1
    -4 7 1
    -7 4 -1
    4 -7 1
    7 -4 1
    -4 7 -1
    7 -4 1
    -4 7 -1
    4 7 -1
    7 4 1
    7 -4 -1
    -4 7 1
    -4 -7 1
    -7 -4 -1
    -4 -7 1
    -7 -4 -1
    4 7 1
    7 4 -1
    -4 -7 -1
    -7 -4 1
    -7 4 1
    4 -7 -1
    -4 -7 1
    -7 -4 -1
    4 7 -1
    7 4 1
    -7 4 -1
    4 -7 1
    4 7 -1
    7 4 1
    7 -4 1
    -4 7 -1
    -4 -7 1
    -7 -4 -1
    -7 4 1
    4 -7 -1
    -4 -7 -1
    -7 -4 1
    -4 -7 1
    -7 -4 -1
    4 7 1
    7 4 -1
    -7 4 1
    4 -7 -1
    -7 4 -3
    4 -7 3
    7 -4 -3
    -4 7 3
    4 7 3
    7 4 -3
    -7 4 3
    4 -7 -3
    7 -4 3
    -4 7 -3
    4 7 3
    7 4 -3
    4 7 -3
    7 4 3
    -4 -7 -3
    -7 -4 3
    -4 -7 -3
    -7 -4 3
    4 7 -3
    7 4 3
    -7 4 -3
    4 -7 3
    -4 -7 3
    -7 -4 -3
    -7 4 -3
    4 -7 3
    7 -4 -3
    -4 7 3
    -4 -7 -3
    -7 -4 3
    -7 4 -3
    4 -7 3
    4 7 3
    7 4 -3
    7 -4 3
    -4 7 -3
    4 7 -3
    7 4 3
    -4 -7 3
    -7 -4 -3
    -4 -7 3
    -7 -4 -3
    -7 4 3
    4 -7 -3
    -4 -7 3
    -7 -4 -3
    -4 -7 -3
    -7 -4 3
    4 7 -3
    7 4 3
    7 -4 -3
    -4 7 3
    -7 4 -3
    4 -7 3
    -4 -7 -3
    -7 -4 3
    4 7 -3
    7 4 3
    7 -4 3
    -4 7 -3
    -7 4 3
    4 -7 -3
    -7 4 -3
    4 -7 3
    7 -4 -3
    -4 7 3
    -4 -7 -3
    -7 -4 3
    4 7 3
    7 4 -3
    4 7 3
    7 4 -3
    -4 -7 3
    -7 -4 -3
    7 -4 -3
    -4 7 3
    4 7 -3
    7 4 3
    -4 -7 3
    -7 -4 -3
    -7 4 -3
    4 -7 3
    7 -4 3
    -4 7 -3
    7 -4 3
    -4 7 -3
    -4 -7 3
    -7 -4 -3
    7 -4 3
    -4 7 -3
    -4 -7 -3
    -7 -4 3
    4 7 3
    7 4 -3
    4 7 -3
    7 4 3
    4 7 3
    7 4 -3
    -7 4 3
    4 -7 -3
    7 -4 3
    -4 7 -3
    7 -4 -3
    -4 7 3
    -7 4 -3
    4 -7 3
    4 7 3
    7 4 -3
    -4 -7 3
    -7 -4 -3
    7 -4 3
    -4 7 -3
    7 -4 -3
    -4 7 3
    7 -4 3
    -4 7 -3
    -4 -7 3
    -7 -4 -3
    4 7 3
    7 4 -3
    -4 -7 -3
    -7 -4 3
    -4 -7 -3
    -7 -4 3
    -4 -7 3
    -7 -4 -3
    -4 -7 3
    -7 -4 -3
    4 7 -3
    7 4 3
    4 7 -3
    7 4 3
    -4 -7 -3
    -7 -4 3
    4 7 -5
    7 4 5
    7 -4 5
    -4 7 -5
    -7 4 -5
    4 -7 5
    -7 4 -5
    4 -7 5
    4 7 -5
    7 4 5
    7 -4 -5
    -4 7 5
    -4 -7 -5
    -7 -4 5
    -4 -7 -5
    -7 -4 5
    -7 4 -5
    4 -7 5
    4 7 -5
    7 4 5
    -7 4 -5
    4 -7 5
    -7 4 5
    4 -7 -5
    -4 -7 -5
    -7 -4 5
    4 7 -5
    7 4 5
    -7 4 -5
    4 -7 5
    -4 -7 -5
    -7 -4 5
    4 7 5
    7 4 -5
    -4 -7 5
    -7 -4 -5
    7 -4 5
    -4 7 -5
    4 7 -5
    7 4 5
    -4 -7 5
    -7 -4 -5
    7 -4 5
    -4 7 -5
    -4 -7 -5
    -7 -4 5
    -7 4 5
    4 -7 -5
    4 7 5
    7 4 -5
    7 -4 -5
    -4 7 5
    -7 4 5
    4 -7 -5
    -7 4 -5
    4 -7 5
    -4 -7 5
    -7 -4 -5
    4 7 5
    7 4 -5
    4 7 -5
    7 4 5
    -4 -7 5
    -7 -4 -5
    7 -4 5
    -4 7 -5
    -4 -7 -5
    -7 -4 5
    -4 -7 5
    -7 -4 -5
    -7 4 5
    4 -7 -5
    7 -4 5
    -4 7 -5
    4 7 -5
    7 4 5
    -4 -7 -5
    -7 -4 5
    7 -4 -5
    -4 7 5
    -7 4 -7
    4 -7 7
    -7 4 -7
    4 -7 7
    7 -4 -7
    -4 7 7
    7 -4 7
    -4 7 -7
    -4 -7 7
    -7 -4 -7
    4 7 -7
    7 4 7
    4 7 -7
    7 4 7
    -4 -7 -7
    -7 -4 7
    4 7 7
    7 4 -7
    -7 4 -7
    4 -7 7
    -4 -7 -7
    -7 -4 7
    -7 4 -7
    4 -7 7
    -7 4 7
    4 -7 -7
    7 -4 7
    -4 7 -7
    -7 4 7
    4 -7 -7
    4 7 -7
    7 4 7
    7 -4 -7
    -4 7 7
    -4 -7 -7
    -7 -4 7
    -4 -7 7
    -7 -4 -7
    -7 4 7
    4 -7 -7
    7 -4 -7
    -4 7 7
    7 -4 7
    -4 7 -7
    -4 -7 7
    -7 -4 -7
    -4 -7 -7
    -7 -4 7
    -7 4 -7
    4 -7 7
    7 -4 7
    -4 7 -7
    4 7 -7
    7 4 7
    4 7 7
    7 4 -7
    7 -4 7
    -4 7 -7
    -4 -7 7
    -7 -4 -7
    7 -4 -9
    -4 7 9
    -4 -7 9
    -7 -4 -9
    4 7 -9
    7 4 9
    -7 4 -9
    4 -7 9
    -4 -7 -9
    -7 -4 9
    -7 4 -9
    4 -7 9
    7 -4 9
    -4 7 -9
    -7 4 9
    4 -7 -9
    4 7 9
    7 4 -9
    7 -4 -9
    -4 7 9
    -4 -7 -9
    -7 -4 9
    4 7 -9
    7 4 9
    7 -4 9
    -4 7 -9
    -7 4 -9
    4 -7 9
    -7 4 9
    4 -7 -9
    7 -4 -9
    -4 7 9
    7 -4 9
    -4 7 -9
    -4 -7 9
    -7 -4 -9
    4 7 9
    7 4 -9
    -7 4 -9
    4 -7 9
    7 -4 9
    -4 7 -9
    -4 -7 9
    -7 -4 -9
    -7 4 9
    4 -7 -9
    7 -4 9
    -4 7 -9
    -4 -7 11
    -7 -4 -11
    -7 4 11
    4 -7 -11
    -7 4 -11
    4 -7 11
    4 7 -11
    7 4 11
    -7 4 -11
    4 -7 11
    7 -4 11
    -4 7 -11
    -4 -7 -11
    -7 -4 11
    4 7 -11
    7 4 11
    7 -4 -11
    -4 7 11
    7 -4 -11
    -4 7 11
    -7 4 11
    4 -7 -11
    -4 -7 11
    -7 -4 -11
    -4 -7 11
    -7 -4 -11
    7 -4 11
    -4 7 -11
    -7 4 -11
    4 -7 11
    4 7 11
    7 4 -11
    -7 4 11
    4 -7 -11
    7 -4 11
    -4 7 -11
    7 -5 0
    -5 7 0
    -5 -7 0
    -7 -5 0
    -5 -7 0
    -7 -5 0
    -5 -7 0
    -7 -5 0
    7 -5 0
    -5 7 0
    -7 5 0
    5 -7 0
    5 7 0
    7 5 0
    7 -5 0
    -5 7 0
    -5 -7 0
    -7 -5 0
    -7 5 0
    5 -7 0
    -7 5 0
    5 -7 0
    5 7 0
    7 5 0
    -7 5 0
    5 -7 0
    -5 -7 0
    -7 -5 0
    7 -5 0
    -5 7 0
    7 -5 0
    -5 7 0
    -5 -7 0
    -7 -5 0
    5 7 0
    7 5 0
    -5 -7 0
    -7 -5 0
    -5 -7 0
    -7 -5 0
    -7 5 0
    5 -7 0
    7 -5 0
    -5 7 0
    5 7 0
    7 5 0
    -7 5 0
    5 -7 0
    7 -5 0
    -5 7 0
    -5 -7 0
    -7 -5 0
    -5 -7 0
    -7 -5 0
    5 7 0
    7 5 0
    -7 5 0
    5 -7 0
    7 -5 0
    -5 7 0
    7 -5 0
    -5 7 0
    -7 5 0
    5 -7 0
    5 7 0
    7 5 0
    7 -5 0
    -5 7 0
    5 7 0
    7 5 0
    -7 5 0
    5 -7 0
    -5 -7 0
    -7 -5 0
    -7 5 0
    5 -7 0
    7 -5 0
    -5 7 0
    5 7 0
    7 5 0
    -7 5 0
    5 -7 0
    5 7 0
    7 5 0
    7 -5 0
    -5 7 0
    -7 5 0
    5 -7 0
    -5 -7 0
    -7 -5 0
    -5 -7 0
    -7 -5 0
    -7 5 0
    5 -7 0
    -5 -7 0
    -7 -5 0
    5 7 0
    7 5 0
    7 -5 0
    -5 7 0
    -5 -7 -2
    -7 -5 2
    -5 -7 -2
    -7 -5 2
    -5 -7 -2
    -7 -5 2
    5 7 -2
    7 5 2
    -7 5 2
    5 -7 -2
    -7 5 -2
    5 -7 2
    -7 5 2
    5 -7 -2
    -7 5 -2
    5 -7 2
    5 7 -2
    7 5 2
    7 -5 -2
    -5 7 2
    -7 5 2
    5 -7 -2
    7 -5 2
    -5 7 -2
    7 -5 -2
    -5 7 2
    -7 5 -2
    5 -7 2
    -5 -7 2
    -7 -5 -2
    -5 -7 -2
    -7 -5 2
    -5 -7 2
    -7 -5 -2
    -5 -7 2
    -7 -5 -2
    5 7 2
    7 5 -2
    -7 5 -2
    5 -7 2
    -7 5 2
    5 -7 -2
    7 -5 -2
    -5 7 2
    -5 -7 2
    -7 -5 -2
    7 -5 2
    -5 7 -2
    -5 -7 2
    -7 -5 -2
    -7 5 -2
    5 -7 2
    7 -5 2
    -5 7 -2
    -5 -7 -2
    -7 -5 2
    -5 -7 2
    -7 -5 -2
    7 -5 2
    -5 7 -2
    5 7 -2
    7 5 2
    -7 5 -2
    5 -7 2
    -5 -7 2
    -7 -5 -2
    5 7 -2
    7 5 2
    7 -5 2
    -5 7 -2
    -5 -7 2
    -7 -5 -2
    -5 -7 2
    -7 -5 -2
    -7 5 2
    5 -7 -2
    -7 5 -2
    5 -7 2
    -7 5 -2
    5 -7 2
    7 -5 -2
    -5 7 2
    7 -5 -2
    -5 7 2
    5 7 -2
    7 5 2
    5 7 2
    7 5 -2
    -5 -7 -2
    -7 -5 2
    5 7 2
    7 5 -2
    -7 5 2
    5 -7 -2
    7 -5 2
    -5 7 -2
    5 7 2
    7 5 -2
    -7 5 2
    5 -7 -2
    -5 -7 2
    -7 -5 -2
    5 7 2
    7 5 -2
    7 -5 2
    -5 7 -2
    -7 5 -2
    5 -7 2
    7 -5 -2
    -5 7 2
    -5 -7 2
    -7 -5 -2
    5 7 2
    7 5 -2
    7 -5 2
    -5 7 -2
    7 -5 -2
    -5 7 2
    -5 -7 2
    -7 -5 -2
    5 7 -2
    7 5 2
    -7 5 2
    5 -7 -2
    -7 5 -2
    5 -7 2
    5 7 2
    7 5 -2
    -7 5 -2
    5 -7 2
    -5 -7 -2
    -7 -5 2
    -5 -7 2
    -7 -5 -2
    -5 -7 -2
    -7 -5 2
    7 -5 2
    -5 7 -2
    -5 -7 2
    -7 -5 -2
    -5 -7 2
    -7 -5 -2
    5 7 -2
    7 5 2
    -5 -7 -2
    -7 -5 2
    7 -5 2
    -5 7 -2
    -7 5 -4
    5 -7 4
    -5 -7 -4
    -7 -5 4
    5 7 -4
    7 5 4
    5 7 -4
    7 5 4
    -7 5 -4
    5 -7 4
    -5 -7 -4
    -7 -5 4
    5 7 -4
    7 5 4
    -5 -7 -4
    -7 -5 4
    7 -5 -4
    -5 7 4
    -7 5 -4
    5 -7 4
    7 -5 4
    -5 7 -4
    5 7 4
    7 5 -4
    -7 5 -4
    5 -7 4
    -5 -7 4
    -7 -5 -4
    -7 5 -4
    5 -7 4
    -5 -7 -4
    -7 -5 4
    -7 5 4
    5 -7 -4
    5 7 -4
    7 5 4
    5 7 -4
    7 5 4
    -5 -7 4
    -7 -5 -4
    -5 -7 -4
    -7 -5 4
    -5 -7 4
    -7 -5 -4
    -7 5 4
    5 -7 -4
    -7 5 4
    5 -7 -4
    5 7 4
    7 5 -4
    -7 5 -4
    5 -7 4
    7 -5 4
    -5 7 -4
    5 7 -4
    7 5 4
    5 7 -4
    7 5 4
    -5 -7 -4
    -7 -5 4
    5 7 4
    7 5 -4
    7 -5 -4
    -5 7 4
    7 -5 4
    -5 7 -4
    7 -5 -4
    -5 7 4
    -5 -7 4
    -7 -5 -4
    5 7 -4
    7 5 4
    7 -5 4
    -5 7 -4
    -5 -7 4
    -7 -5 -4
    -5 -7 4
    -7 -5 -4
    -5 -7 -4
    -7 -5 4
    7 -5 4
    -5 7 -4
    -7 5 -4
    5 -7 4
    5 7 4
    7 5 -4
    -7 5 4
    5 -7 -4
    -7 5 -6
    5 -7 6
    -7 5 -6
    5 -7 6
    7 -5 6
    -5 7 -6
    7 -5 -6
    -5 7 6
    5 7 -6
    7 5 6
    -7 5 -6
    5 -7 6
    5 7 6
    7 5 -6
    -5 -7 -6
    -7 -5 6
    -7 5 -6
    5 -7 6
    -5 -7 -6
    -7 -5 6
    -7 5 6
    5 -7 -6
    -5 -7 6
    -7 -5 -6
    5 7 -6
    7 5 6
    7 -5 6
    -5 7 -6
    7 -5 -6
    -5 7 6
    7 -5 6
    -5 7 -6
    5 7 -6
    7 5 6
    -5 -7 -6
    -7 -5 6
    5 7 6
    7 5 -6
    -7 5 6
    5 -7 -6
    -7 5 -6
    5 -7 6
    -5 -7 -6
    -7 -5 6
    7 -5 6
    -5 7 -6
    7 -5 6
    -5 7 -6
    5 7 6
    7 5 -6
    -5 -7 6
    -7 -5 -6
    -5 -7 6
    -7 -5 -6
    -7 5 6
    5 -7 -6
    -5 -7 6
    -7 -5 -6
    5 7 -6
    7 5 6
    7 -5 -6
    -5 7 6
    7 -5 -8
    -5 7 8
    -7 5 -8
    5 -7 8
    -7 5 -8
    5 -7 8
    5 7 -8
    7 5 8
    -7 5 -8
    5 -7 8
    -5 -7 -8
    -7 -5 8
    -7 5 8
    5 -7 -8
    -5 -7 8
    -7 -5 -8
    5 7 8
    7 5 -8
    -5 -7 -8
    -7 -5 8
    7 -5 8
    -5 7 -8
    -7 5 -8
    5 -7 8
    7 -5 -8
    -5 7 8
    5 7 -8
    7 5 8
    -7 5 8
    5 -7 -8
    7 -5 8
    -5 7 -8
    -5 -7 -8
    -7 -5 8
    -7 5 -8
    5 -7 8
    -7 5 8
    5 -7 -8
    7 -5 -8
    -5 7 8
    7 -5 8
    -5 7 -8
    -5 -7 8
    -7 -5 -8
    -5 -7 8
    -7 -5 -8
    7 -5 8
    -5 7 -8
    5 7 8
    7 5 -8
    7 -5 8
    -5 7 -8
    -5 -7 8
    -7 -5 -8
    -7 5 8
    5 -7 -8
    7 -5 -10
    -5 7 10
    7 -5 10
    -5 7 -10
    5 7 -10
    7 5 10
    -5 -7 -10
    -7 -5 10
    -7 5 -10
    5 -7 10
    -7 5 10
    5 -7 -10
    -7 5 -10
    5 -7 10
    -5 -7 10
    -7 -5 -10
    7 -5 -10
    -5 7 10
    5 7 -10
    7 5 10
    7 -5 10
    -5 7 -10
    7 -5 -10
    -5 7 10
    -7 5 10
    5 -7 -10
    -5 -7 10
    -7 -5 -10
    -7 5 -10
    5 -7 10
    7 -5 10
    -5 7 -10
    5 7 10
    7 5 -10
    -7 5 10
    5 -7 -10
    -5 -7 10
    -7 -5 -10
    -7 6 1
    6 -7 -1
    -6 -7 -1
    -7 -6 1
    -6 -7 -1
    -7 -6 1
    7 -6 -1
    -6 7 1
    7 -6 -1
    -6 7 1
    -7 6 -1
    6 -7 1
    -7 6 -1
    6 -7 1
    -6 -7 1
    -7 -6 -1
    -7 6 -1
    6 -7 1
    -7 6 1
    6 -7 -1
    7 -6 -1
    -6 7 1
    7 -6 1
    -6 7 -1
    -7 6 1
    6 -7 -1
    -6 -7 1
    -7 -6 -1
    6 7 1
    7 6 -1
    -6 -7 1
    -7 -6 -1
    -6 -7 1
    -7 -6 -1
    -7 6 -1
    6 -7 1
    -7 6 1
    6 -7 -1
    7 -6 1
    -6 7 -1
    -6 -7 1
    -7 -6 -1
    7 -6 1
    -6 7 -1
    -6 -7 -1
    -7 -6 1
    -7 6 -1
    6 -7 1
    6 7 -1
    7 6 1
    7 -6 -1
    -6 7 1
    -6 -7 1
    -7 -6 -1
    7 -6 -1
    -6 7 1
    -7 6 1
    6 -7 -1
    -6 -7 -1
    -7 -6 1
    7 -6 1
    -6 7 -1
    -7 6 -1
    6 -7 1
    -7 6 1
    6 -7 -1
    6 7 -1
    7 6 1
    6 7 1
    7 6 -1
    7 -6 1
    -6 7 -1
    -6 -7 1
    -7 -6 -1
    6 7 1
    7 6 -1
    -7 6 -1
    6 -7 1
    -7 6 1
    6 -7 -1
    -7 6 -1
    6 -7 1
    6 7 1
    7 6 -1
    7 -6 -1
    -6 7 1
    -7 6 1
    6 -7 -1
    7 -6 1
    -6 7 -1
    6 7 -1
    7 6 1
    6 7 1
    7 6 -1
    -6 -7 1
    -7 -6 -1
    -6 -7 1
    -7 -6 -1
    7 -6 -1
    -6 7 1
    -7 6 1
    6 -7 -1
    7 -6 1
    -6 7 -1
    6 7 -1
    7 6 1
    -6 -7 -1
    -7 -6 1
    -7 6 -1
    6 -7 1
    7 -6 -1
    -6 7 1
    -7 6 1
    6 -7 -1
    6 7 1
    7 6 -1
    -6 -7 -1
    -7 -6 1
    7 -6 -1
    -6 7 1
    7 -6 1
    -6 7 -1
    -6 -7 1
    -7 -6 -1
    -6 -7 1
    -7 -6 -1
    6 7 1
    7 6 -1
    -7 6 -1
    6 -7 1
    -6 -7 1
    -7 -6 -1
    -6 -7 -1
    -7 -6 1
    7 -6 1
    -6 7 -1
    6 7 -1
    7 6 1
    7 -6 1
    -6 7 -1
    6 7 -1
    7 6 1
    -7 6 1
    6 -7 -1
    -6 -7 1
    -7 -6 -1
    -6 -7 -1
    -7 -6 1
    -7 6 -1
    6 -7 1
    7 -6 3
    -6 7 -3
    -6 -7 -3
    -7 -6 3
    -7 6 -3
    6 -7 3
    -7 6 -3
    6 -7 3
    7 -6 -3
    -6 7 3
    -6 -7 -3
    -7 -6 3
    6 7 -3
    7 6 3
    6 7 -3
    7 6 3
    -7 6 -3
    6 -7 3
    -7 6 3
    6 -7 -3
    -6 -7 -3
    -7 -6 3
    -7 6 3
    6 -7 -3
    6 7 3
    7 6 -3
    -7 6 -3
    6 -7 3
    -6 -7 -3
    -7 -6 3
    -7 6 -3
    6 -7 3
    7 -6 -3
    -6 7 3
    -6 -7 -3
    -7 -6 3
    -6 -7 3
    -7 -6 -3
    -6 -7 3
    -7 -6 -3
    6 7 -3
    7 6 3
    -6 -7 3
    -7 -6 -3
    6 7 3
    7 6 -3
    7 -6 3
    -6 7 -3
    -7 6 3
    6 -7 -3
    7 -6 3
    -6 7 -3
    6 7 -3
    7 6 3
    -7 6 3
    6 -7 -3
    -6 -7 -3
    -7 -6 3
    7 -6 -3
    -6 7 3
    6 7 -3
    7 6 3
    7 -6 -3
    -6 7 3
    -7 6 -3
    6 -7 3
    6 7 3
    7 6 -3
    7 -6 3
    -6 7 -3
    -6 -7 3
    -7 -6 -3
    -7 6 -3
    6 -7 3
    7 -6 -3
    -6 7 3
    7 -6 3
    -6 7 -3
    6 7 -3
    7 6 3
    -6 -7 3
    -7 -6 -3
    6 7 3
    7 6 -3
    6 7 -3
    7 6 3
    -6 -7 3
    -7 -6 -3
[truncated: 1,069,806 more chars]
