# Supplementary material for: trans-Di­chlorido­tetra­kis­(4-meth­oxy­pyridine-κN)ruthenium(II)
Source: IUCrdata. 2023 Feb 28;8(Pt 2):x230155. doi: 10.1107/S2414314623001554 (PMC9993891; doi:10.1107/S2414314623001554)
Supplement: Supplementary file 2 [file x-08-x230155-Isup2.hkl]

#
# h,k,l, Fc-squared, Fo-squared, sigma(Fo-squared), status flag
#
data_I
_shelx_title ' tp_a.res in I4(1)/a'
_shelx_refln_list_code          4
_shelx_F_calc_maximum      289.45
_exptl_crystal_F_000      1240.00
_reflns_d_resolution_high  0.7704

loop_
 _space_group_symop_operation_xyz
 'x, y, z'
 '-x+1/2, -y, z+1/2'
 '-y+3/4, x+1/4, z+1/4'
 'y+3/4, -x+3/4, z+3/4'
 'x+1/2, y+1/2, z+1/2'
 '-x+1, -y+1/2, z+1'
 '-y+5/4, x+3/4, z+3/4'
 'y+5/4, -x+5/4, z+5/4'
 '-x, -y, -z'
 'x-1/2, y, -z-1/2'
 'y-3/4, -x-1/4, -z-1/4'
 '-y-3/4, x-3/4, -z-3/4'
 '-x+1/2, -y+1/2, -z+1/2'
 'x, y+1/2, -z'
 'y-1/4, -x+1/4, -z+1/4'
 '-y-1/4, x-1/4, -z-1/4'

_cell_length_a    17.2417
_cell_length_b    17.2417
_cell_length_c     8.7307
_cell_angle_alpha  90.000
_cell_angle_beta   90.000
_cell_angle_gamma  90.000

_shelx_F_squared_multiplier     1.000

loop_
 _refln_index_h
 _refln_index_k
 _refln_index_l
 _refln_F_squared_calc
 _refln_F_squared_meas
 _refln_F_squared_sigma
 _refln_observed_status
   2   2   0      74196.74      74484.17       182.55 o
  -2   4   0      17326.09      16724.89        41.30 o
   0   4   0      22326.59      23046.64        54.40 o
   2   4   0      17326.08      16724.89        41.30 o
   4   4   0      26495.07      26434.81        60.18 o
  -4   6   0      17570.59      17259.69        40.01 o
  -2   6   0       2020.80       1872.98         6.43 o
   0   6   0      10920.61      10783.98        25.89 o
   2   6   0       2020.79       1872.98         6.43 o
   4   6   0      17570.57      17259.69        40.01 o
   6   6   0      26824.50      26253.78        59.19 o
  -6   8   0       3462.13       3385.26        13.23 o
  -4   8   0      15380.34      15446.34        39.50 o
  -2   8   0      13043.72      12574.22        30.34 o
   0   8   0       4440.83       4107.09        11.57 o
   2   8   0      13043.73      12574.22        30.34 o
   4   8   0      15380.35      15446.34        39.50 o
   6   8   0       3462.12       3385.26        13.23 o
   8   8   0      12300.85      11893.04        45.04 o
  -8  10   0       9789.38       9856.10        42.99 o
  -6  10   0       5499.95       6049.46        26.85 o
  -4  10   0       5566.00       5991.70        23.84 o
  -2  10   0       7354.23       7023.03        25.88 o
   0  10   0       8919.84       7966.83        29.52 o
   2  10   0       7354.24       7023.03        25.88 o
   4  10   0       5566.00       5991.70        23.84 o
   6  10   0       5499.94       6049.46        26.85 o
   8  10   0       9789.38       9856.10        42.99 o
  10  10   0      21875.08      22061.89        91.19 o
 -10  12   0       9142.46       9592.46        47.41 o
  -8  12   0       4462.20       4479.53        26.31 o
  -6  12   0       5622.47       5755.36        28.49 o
  -4  12   0       5457.65       5708.60        26.56 o
  -2  12   0       5706.98       5755.32        27.07 o
   0  12   0       7575.52       7715.07        32.73 o
   2  12   0       5706.97       5755.32        27.07 o
   4  12   0       5457.65       5708.60        26.56 o
   6  12   0       5622.47       5755.36        28.49 o
   8  12   0       4462.21       4479.53        26.31 o
  10  12   0       9142.43       9592.46        47.41 o
  12  12   0       3587.36       3533.82        28.40 o
 -12  14   0         31.88         42.42        14.98 o
 -10  14   0        204.50        148.88        14.16 o
  -8  14   0       3594.68       3637.97        28.32 o
  -6  14   0       3846.18       3989.31        24.70 o
  -4  14   0       5514.03       5591.11        28.90 o
  -2  14   0       6005.34       6091.31        31.70 o
   0  14   0       2439.11       2685.48        19.06 o
   2  14   0       6005.34       6091.31        31.70 o
   4  14   0       5514.03       5591.11        28.90 o
   6  14   0       3846.18       3989.31        24.70 o
   8  14   0       3594.67       3637.97        28.32 o
  10  14   0        204.51        148.88        14.16 o
  12  14   0         31.88         42.42        14.98 o
  14  14   0       7952.06       8199.23        80.95 o
 -14  16   0       3017.04       3044.01        32.59 o
 -12  16   0        706.24        698.83        19.56 o
 -10  16   0         12.25        -16.09        16.09 o
  -8  16   0        478.27        504.66        17.18 o
  -6  16   0       3705.32       3756.25        29.33 o
  -4  16   0       3381.77       3607.78        24.70 o
  -2  16   0       2447.74       2541.13        20.50 o
   0  16   0       3736.74       3588.75        24.28 o
   2  16   0       2447.74       2541.13        20.50 o
   4  16   0       3381.77       3607.78        24.70 o
   6  16   0       3705.32       3756.25        29.33 o
   8  16   0        478.27        504.66        17.18 o
  10  16   0         12.25        -16.09        16.09 o
  12  16   0        706.25        698.83        19.56 o
  14  16   0       3017.04       3044.01        32.59 o
 -12  18   0       1156.53       1107.92        24.60 o
 -10  18   0       1239.49       1278.96        24.31 o
  -8  18   0        876.95        924.24        20.85 o
  -6  18   0       1590.18       1671.01        24.00 o
  -4  18   0       1496.00       1481.91        20.42 o
  -2  18   0       2084.27       2030.83        24.32 o
   0  18   0       2694.66       2794.92        23.62 o
   2  18   0       2084.27       2030.83        24.32 o
   4  18   0       1496.00       1481.91        20.42 o
   6  18   0       1590.18       1671.01        24.00 o
   8  18   0        876.95        924.24        20.85 o
  10  18   0       1239.49       1278.96        24.31 o
  12  18   0       1156.53       1107.92        24.60 o
 -10  20   0       1164.36       1229.40        25.54 o
  -8  20   0       1147.64       1134.53        23.44 o
  -6  20   0        451.43        501.86        19.43 o
  -4  20   0        754.95        742.11        20.41 o
  -2  20   0       2118.16       2184.22        25.70 o
   0  20   0       2517.81       2678.18        30.58 o
   2  20   0       2118.16       2184.22        25.70 o
   4  20   0        754.95        742.11        20.41 o
   6  20   0        451.43        501.86        19.43 o
   8  20   0       1147.64       1134.53        23.44 o
  10  20   0       1164.36       1229.40        25.54 o
  -4  22   0        411.64        405.57        21.96 o
  -2  22   0        852.06        886.05        24.07 o
   0  22   0       2163.53       2249.80        27.59 o
   2  22   0        852.06        886.05        24.07 o
   4  22   0        411.64        405.57        21.96 o
   0   1   1      11471.36      11419.29       106.53 o
  -1   2   1      24489.09      24969.84        42.70 o
   1   2   1      24489.08      24969.84        42.70 o
  -2   3   1       5205.51       4634.25         8.42 o
   0   3   1      54182.08      54237.59        89.10 o
   2   3   1       5205.51       4634.25         8.42 o
  -3   4   1       2255.05       2109.78         4.67 o
  -1   4   1      21706.13      21408.31        35.67 o
   1   4   1      21706.14      21408.31        35.67 o
   3   4   1       2255.05       2109.78         4.67 o
  -4   5   1      35023.53      35000.19        54.91 o
  -2   5   1       7018.67       6895.68        12.42 o
   0   5   1      18580.53      19138.86        31.21 o
   2   5   1       7018.66       6895.68        12.42 o
   4   5   1      35023.57      35000.19        54.91 o
  -5   6   1       8640.54       8417.47        14.47 o
  -3   6   1      23478.55      23410.42        38.17 o
  -1   6   1       3113.63       3024.69         6.21 o
   1   6   1       3113.64       3024.69         6.21 o
   3   6   1      23478.55      23410.42        38.17 o
   5   6   1       8640.51       8417.47        14.47 o
  -6   7   1       8381.63       8473.35        17.74 o
  -4   7   1      10284.97      10353.03        17.62 o
  -2   7   1       2351.94       2255.56         5.34 o
   0   7   1         26.01         31.07         2.27 o
   2   7   1       2351.95       2255.56         5.34 o
   4   7   1      10284.97      10353.03        17.62 o
   6   7   1       8381.63       8473.35        17.74 o
  -7   8   1       4989.82       4961.32        14.84 o
  -5   8   1       4930.07       4915.55        11.64 o
  -3   8   1       2672.43       2598.56         6.35 o
  -1   8   1       4949.87       4545.76         8.89 o
   1   8   1       4949.87       4545.76         8.89 o
   3   8   1       2672.41       2598.56         6.35 o
   5   8   1       4930.05       4915.55        11.64 o
   7   8   1       4989.81       4961.32        14.84 o
  -8   9   1       2694.54       2631.27        11.40 o
  -6   9   1       3943.90       3911.25        12.76 o
  -4   9   1       1733.42       1724.17         6.65 o
  -2   9   1       3599.10       3553.01         9.23 o
   0   9   1      17898.27      17951.64        34.72 o
   2   9   1       3599.10       3553.01         9.23 o
   4   9   1       1733.41       1724.17         6.65 o
   6   9   1       3943.90       3911.25        12.76 o
   8   9   1       2694.54       2631.27        11.40 o
  -9  10   1       8987.61       9097.47        30.02 o
  -7  10   1       3206.30       3126.53        12.60 o
  -5  10   1         25.06         36.02         4.84 o
  -3  10   1       1066.06        997.93         6.28 o
  -1  10   1       6942.48       6753.27        17.36 o
   1  10   1       6942.49       6753.27        17.36 o
   3  10   1       1066.05        997.93         6.28 o
   5  10   1         25.06         36.02         4.84 o
   7  10   1       3206.31       3126.53        12.60 o
   9  10   1       8987.61       9097.47        30.02 o
 -10  11   1       1900.96       1850.28        13.05 o
  -8  11   1       6723.56       6815.22        23.61 o
  -6  11   1       1247.05       1270.58         8.54 o
  -4  11   1        687.18        647.57         6.54 o
  -2  11   1       6828.88       6897.42        20.78 o
   0  11   1       9445.53       9947.37        27.15 o
   2  11   1       6828.87       6897.42        20.78 o
   4  11   1        687.18        647.57         6.54 o
   6  11   1       1247.05       1270.58         8.54 o
   8  11   1       6723.58       6815.22        23.61 o
  10  11   1       1900.97       1850.28        13.05 o
 -11  12   1        841.23        758.12        10.84 o
  -9  12   1       3707.25       3673.48        17.56 o
  -7  12   1       2114.64       2084.93        12.25 o
  -5  12   1        743.32        696.55         7.70 o
  -3  12   1       2289.15       2389.48        10.87 o
  -1  12   1       3436.64       3577.48        13.87 o
   1  12   1       3436.64       3577.48        13.87 o
   3  12   1       2289.14       2389.48        10.87 o
   5  12   1        743.32        696.55         7.70 o
   7  12   1       2114.64       2084.93        12.25 o
   9  12   1       3707.26       3673.48        17.56 o
  11  12   1        841.22        758.12        10.84 o
 -12  13   1        869.08        816.64        12.06 o
 -10  13   1        908.34        827.16        11.04 o
  -8  13   1       1688.49       1659.74        12.65 o
  -6  13   1       2656.39       2649.74        13.79 o
  -4  13   1       2073.05       2128.33        11.69 o
  -2  13   1       2222.35       2346.55        11.71 o
   0  13   1       2929.83       3019.71        13.22 o
   2  13   1       2222.35       2346.55        11.71 o
   4  13   1       2073.04       2128.33        11.69 o
   6  13   1       2656.40       2649.74        13.79 o
   8  13   1       1688.50       1659.74        12.65 o
  10  13   1        908.34        827.16        11.04 o
  12  13   1        869.07        816.64        12.06 o
 -13  14   1        876.30        829.92        13.86 o
 -11  14   1       1487.07       1427.32        13.93 o
  -9  14   1          2.35         -9.12         9.12 o
  -7  14   1       1465.31       1503.33        12.61 o
  -5  14   1       6747.67       7016.49        25.36 o
  -3  14   1       2389.89       2434.57        12.80 o
  -1  14   1       1082.55       1002.01         9.31 o
   1  14   1       1082.56       1002.01         9.31 o
   3  14   1       2389.90       2434.57        12.80 o
   5  14   1       6747.64       7016.49        25.36 o
   7  14   1       1465.30       1503.33        12.61 o
   9  14   1          2.35         -9.12         9.12 o
  11  14   1       1487.07       1427.32        13.93 o
  13  14   1        876.30        829.92        13.86 o
 -14  15   1        866.44        840.76        14.97 o
 -12  15   1        499.59        451.25        12.25 o
 -10  15   1        380.40        382.72        11.04 o
  -8  15   1        490.98        496.98        10.59 o
  -6  15   1       2240.75       2187.33        14.86 o
  -4  15   1       3270.49       3196.19        15.98 o
  -2  15   1       1067.94       1125.40        10.33 o
   0  15   1        330.65        455.12         8.26 o
   2  15   1       1067.94       1125.40        10.33 o
   4  15   1       3270.49       3196.19        15.98 o
   6  15   1       2240.76       2187.33        14.86 o
   8  15   1        490.98        496.98        10.59 o
  10  15   1        380.40        382.72        11.04 o
  12  15   1        499.59        451.25        12.25 o
  14  15   1        866.44        840.76        14.97 o
 -15  16   1        934.54        901.29        16.28 o
 -13  16   1        669.86        621.59        14.79 o
 -11  16   1        319.00        335.46        12.21 o
  -9  16   1        268.55        310.16        11.33 o
  -7  16   1       1075.13       1043.81        12.75 o
  -5  16   1       2808.04       2882.68        17.04 o
  -3  16   1       3239.77       3232.74        17.10 o
  -1  16   1        777.76        731.78         9.86 o
   1  16   1        777.77        731.78         9.86 o
   3  16   1       3239.76       3232.74        17.10 o
   5  16   1       2808.03       2882.68        17.04 o
   7  16   1       1075.13       1043.81        12.75 o
   9  16   1        268.55        310.16        11.33 o
  11  16   1        319.00        335.46        12.21 o
  13  16   1        669.86        621.59        14.79 o
  15  16   1        934.54        901.29        16.28 o
 -14  17   1       1214.40       1190.89        17.87 o
 -12  17   1        437.08        425.66        13.45 o
 -10  17   1         98.69         94.34        11.61 o
  -8  17   1        597.92        607.14        12.67 o
  -6  17   1        786.93        780.12        12.32 o
  -4  17   1       1474.85       1435.94        13.44 o
  -2  17   1       1561.74       1524.14        12.61 o
   0  17   1        637.40        724.46        10.64 o
   2  17   1       1561.75       1524.14        12.61 o
   4  17   1       1474.86       1435.94        13.44 o
   6  17   1        786.93        780.12        12.32 o
   8  17   1        597.91        607.14        12.67 o
  10  17   1         98.69         94.34        11.61 o
  12  17   1        437.09        425.66        13.45 o
  14  17   1       1214.41       1190.89        17.87 o
 -13  18   1        412.84        399.93        15.19 o
 -11  18   1        177.15        154.52        13.26 o
  -9  18   1        764.29        745.33        14.96 o
  -7  18   1        685.94        670.59        13.04 o
  -5  18   1        604.48        580.92        13.12 o
  -3  18   1        985.03        998.42        12.80 o
  -1  18   1       1451.27       1484.09        13.65 o
   1  18   1       1451.28       1484.09        13.65 o
   3  18   1        985.03        998.42        12.80 o
   5  18   1        604.47        580.92        13.12 o
   7  18   1        685.94        670.59        13.04 o
   9  18   1        764.29        745.33        14.96 o
  11  18   1        177.16        154.52        13.26 o
  13  18   1        412.84        399.93        15.19 o
 -10  19   1       1161.47       1196.01        17.40 o
  -8  19   1        297.10        301.26        13.08 o
  -6  19   1        162.80        122.39        11.82 o
  -4  19   1        174.34        162.66        11.08 o
  -2  19   1       1178.50       1226.92        14.00 o
   0  19   1       3227.79       3281.64        19.16 o
   2  19   1       1178.51       1226.92        14.00 o
   4  19   1        174.34        162.66        11.08 o
   6  19   1        162.80        122.39        11.82 o
   8  19   1        297.10        301.26        13.08 o
  10  19   1       1161.47       1196.01        17.40 o
  -9  20   1        449.87        484.20        15.05 o
  -7  20   1        196.12        179.65        13.35 o
  -5  20   1        205.51        182.79        12.33 o
  -3  20   1        398.40        441.48        12.81 o
  -1  20   1       1080.04       1119.12        14.66 o
   1  20   1       1080.05       1119.12        14.66 o
   3  20   1        398.40        441.48        12.81 o
   5  20   1        205.51        182.79        12.33 o
   7  20   1        196.12        179.65        13.35 o
   9  20   1        449.87        484.20        15.05 o
  -6  21   1        100.35         47.31        13.42 o
  -4  21   1        252.93        268.78        13.31 o
  -2  21   1        697.88        759.19        14.42 o
   0  21   1       1019.41       1012.48        15.53 o
   2  21   1        697.87        759.19        14.42 o
   4  21   1        252.93        268.78        13.31 o
   6  21   1        100.35         47.31        13.42 o
  -3  22   1        464.79        477.10        14.66 o
  -1  22   1        362.28        374.89        14.66 o
   1  22   1        362.28        374.89        14.66 o
   3  22   1        464.79        477.10        14.66 o
   1   1   2      14092.98      14247.98        25.04 o
   0   2   2        349.68        343.08         2.06 o
   2   2   2         47.22         67.43         2.08 o
  -1   3   2       4060.34       3921.53         7.34 o
   1   3   2       4060.34       3921.53         7.34 o
   3   3   2      42325.78      41479.71        66.87 o
  -2   4   2        195.28        148.53         2.21 o
   0   4   2      22485.92      22988.05        36.88 o
   2   4   2        195.28        148.53         2.21 o
   4   4   2        104.60        118.23         2.20 o
  -3   5   2      12301.56      12090.84        20.20 o
  -1   5   2       8754.70       8699.90        15.11 o
   1   5   2       8754.71       8699.90        15.11 o
   3   5   2      12301.58      12090.84        20.20 o
   5   5   2      83779.77      83953.26       129.30 o
  -4   6   2        307.24        454.02         2.92 o
  -2   6   2         18.28         44.46         2.34 o
   0   6   2        808.53        946.41         3.35 o
   2   6   2         18.28         44.46         2.34 o
   4   6   2        307.23        454.02         2.92 o
   6   6   2         80.63        161.60         3.26 o
  -5   7   2      16265.18      16382.61        31.88 o
  -3   7   2      13283.38      13013.52        21.88 o
  -1   7   2      17596.83      17897.51        29.38 o
   1   7   2      17596.84      17897.51        29.38 o
   3   7   2      13283.39      13013.52        21.88 o
   5   7   2      16265.14      16382.61        31.88 o
   7   7   2      11702.41      11586.27        29.17 o
  -6   8   2         65.25         17.55         4.31 o
  -4   8   2        458.94        515.38         4.09 o
  -2   8   2         99.62         89.16         2.92 o
   0   8   2       5839.05       5913.36        11.55 o
   2   8   2         99.62         89.16         2.92 o
   4   8   2        458.94        515.38         4.09 o
   6   8   2         65.25         17.55         4.31 o
   8   8   2         42.66         41.55         5.52 o
  -7   9   2       2231.54       2174.84        10.56 o
  -5   9   2         87.84        106.33         4.54 o
  -3   9   2      15192.60      15334.44        34.88 o
  -1   9   2      16749.50      16829.65        35.79 o
   1   9   2      16749.52      16829.65        35.79 o
   3   9   2      15192.57      15334.44        34.88 o
   5   9   2         87.84        106.33         4.54 o
   7   9   2       2231.54       2174.84        10.56 o
   9   9   2      10532.55      10751.04        33.37 o
  -8  10   2        237.50        230.66         6.96 o
  -6  10   2        623.82        546.93         6.84 o
  -4  10   2         70.37         76.41         4.97 o
  -2  10   2        104.09        151.49         4.78 o
   0  10   2          3.25         49.09         4.54 o
   2  10   2        104.10        151.49         4.78 o
   4  10   2         70.36         76.41         4.97 o
   6  10   2        623.82        546.93         6.84 o
   8  10   2        237.50        230.66         6.96 o
  10  10   2          1.06         -7.67         7.67 o
  -9  11   2       3271.19       3328.17        15.81 o
  -7  11   2       1232.87       1242.39         9.56 o
  -5  11   2       2975.59       2952.80        12.88 o
  -3  11   2       2471.76       2441.05        11.05 o
  -1  11   2      13131.21      13179.95        36.14 o
   1  11   2      13131.21      13179.95        36.14 o
   3  11   2       2471.77       2441.05        11.05 o
   5  11   2       2975.59       2952.80        12.88 o
   7  11   2       1232.87       1242.39         9.56 o
   9  11   2       3271.19       3328.17        15.81 o
  11  11   2       7476.91       7363.50        28.72 o
 -10  12   2         15.43         -8.80         8.80 o
  -8  12   2        230.56        184.32         8.00 o
  -6  12   2        374.47        321.02         7.60 o
  -4  12   2         68.43         64.92         6.56 o
  -2  12   2         83.61         27.14         6.13 o
   0  12   2         10.18         21.70         6.03 o
   2  12   2         83.61         27.14         6.13 o
   4  12   2         68.43         64.92         6.56 o
   6  12   2        374.47        321.02         7.60 o
   8  12   2        230.56        184.32         8.00 o
  10  12   2         15.43         -8.80         8.80 o
  12  12   2          4.48         -9.74         9.74 o
 -11  13   2       1785.04       1794.52        14.62 o
  -9  13   2       3312.65       3321.22        17.85 o
  -7  13   2       3996.54       3919.51        18.68 o
  -5  13   2       4657.95       4852.18        20.47 o
  -3  13   2       5079.15       5209.44        19.48 o
  -1  13   2       3073.79       3203.19        13.99 o
   1  13   2       3073.79       3203.19        13.99 o
   3  13   2       5079.15       5209.44        19.48 o
   5  13   2       4657.97       4852.18        20.47 o
   7  13   2       3996.54       3919.51        18.68 o
   9  13   2       3312.64       3321.22        17.85 o
  11  13   2       1785.05       1794.52        14.62 o
  13  13   2       1333.87       1331.05        14.42 o
 -12  14   2         17.52        -10.44        10.44 o
 -10  14   2         50.60          2.29        10.10 o
  -8  14   2        217.74        213.39         9.60 o
  -6  14   2        520.01        450.20         9.45 o
  -4  14   2         76.69         75.34         8.05 o
  -2  14   2         92.93         78.77         7.32 o
   0  14   2         24.50         -7.06         7.06 o
   2  14   2         92.93         78.77         7.32 o
   4  14   2         76.69         75.34         8.05 o
   6  14   2        520.01        450.20         9.45 o
   8  14   2        217.74        213.39         9.60 o
  10  14   2         50.60          2.29        10.10 o
  12  14   2         17.52        -10.44        10.44 o
  14  14   2         32.45        -11.04        11.04 o
 -13  15   2       1298.74       1283.70        15.23 o
 -11  15   2        590.42        595.25        12.10 o
  -9  15   2       1412.91       1334.65        13.57 o
  -7  15   2       5184.62       5234.21        23.55 o
  -5  15   2       6620.73       6762.54        27.22 o
  -3  15   2       4086.49       4308.85        19.83 o
  -1  15   2        851.45        966.89         9.78 o
   1  15   2        851.45        966.89         9.78 o
   3  15   2       4086.49       4308.85        19.83 o
   5  15   2       6620.73       6762.54        27.22 o
   7  15   2       5184.62       5234.21        23.55 o
   9  15   2       1412.91       1334.65        13.57 o
  11  15   2        590.42        595.25        12.10 o
  13  15   2       1298.74       1283.70        15.23 o
  15  15   2       1416.88       1436.89        18.94 o
 -14  16   2          0.47        -14.04        14.04 o
 -12  16   2         14.07        -11.71        11.71 o
 -10  16   2          4.96        -10.60        10.60 o
  -8  16   2         91.39         75.33        10.09 o
  -6  16   2         94.55        110.15         9.67 o
  -4  16   2         59.54         33.50         9.37 o
  -2  16   2          6.81         -8.84         8.84 o
   0  16   2         43.31         -8.48         8.48 o
   2  16   2          6.81         -8.84         8.84 o
   4  16   2         59.54         33.50         9.37 o
   6  16   2         94.55        110.15         9.67 o
   8  16   2         91.39         75.33        10.09 o
  10  16   2          4.96        -10.60        10.60 o
  12  16   2         14.07        -11.71        11.71 o
  14  16   2          0.47        -14.04        14.04 o
 -13  17   2        996.28       1028.47        16.97 o
 -11  17   2       1582.52       1550.28        16.46 o
  -9  17   2        756.83        749.45        13.14 o
  -7  17   2       1883.22       1874.44        15.79 o
  -5  17   2       4325.88       4512.61        23.43 o
  -3  17   2       1850.36       1982.08        15.38 o
  -1  17   2       1362.35       1368.50        13.51 o
   1  17   2       1362.35       1368.50        13.51 o
   3  17   2       1850.36       1982.08        15.38 o
   5  17   2       4325.88       4512.61        23.43 o
   7  17   2       1883.22       1874.44        15.79 o
   9  17   2        756.83        749.45        13.14 o
  11  17   2       1582.53       1550.28        16.46 o
  13  17   2        996.28       1028.47        16.97 o
 -12  18   2         57.14         19.52        13.76 o
 -10  18   2         37.00         52.91        12.21 o
  -8  18   2          6.12          8.76        11.41 o
  -6  18   2          8.30         -8.93        11.08 o
  -4  18   2         26.72         -6.71        10.51 o
  -2  18   2          5.62        -10.30        10.30 o
   0  18   2        273.75        282.02        11.21 o
   2  18   2          5.62        -10.30        10.30 o
   4  18   2         26.72         -6.71        10.51 o
   6  18   2          8.30         -8.93        11.08 o
   8  18   2          6.12          8.76        11.41 o
  10  18   2         36.99         52.91        12.21 o
  12  18   2         57.14         19.52        13.76 o
 -11  19   2       1538.81       1578.57        20.41 o
  -9  19   2       2798.27       2856.97        23.57 o
  -7  19   2        525.65        557.01        13.53 o
  -5  19   2         41.21          5.85        11.07 o
  -3  19   2       1468.12       1457.55        15.29 o
  -1  19   2       2354.71       2394.17        18.49 o
   1  19   2       2354.72       2394.17        18.49 o
   3  19   2       1468.12       1457.55        15.29 o
   5  19   2         41.21          5.85        11.07 o
   7  19   2        525.65        557.01        13.53 o
   9  19   2       2798.27       2856.97        23.57 o
  11  19   2       1538.81       1578.57        20.41 o
  -8  20   2         10.54         25.03        13.32 o
  -6  20   2          5.46        -12.51        12.51 o
  -4  20   2         20.98        -11.75        11.75 o
  -2  20   2         15.25         20.75        11.49 o
   0  20   2         66.99         90.48        12.10 o
   2  20   2         15.25         20.75        11.49 o
   4  20   2         20.98        -11.75        11.75 o
   6  20   2          5.46        -12.51        12.51 o
   8  20   2         10.54         25.03        13.32 o
  -5  21   2         48.82         42.54        13.18 o
  -3  21   2        345.47        336.93        13.19 o
  -1  21   2       1987.52       2059.40        19.32 o
   1  21   2       1987.52       2059.40        19.32 o
   3  21   2        345.47        336.93        13.19 o
   5  21   2         48.82         42.54        13.18 o
   0  22   2         99.77         89.15        12.84 o
   0   1   3      13872.34      13632.95        23.25 o
  -1   2   3       4903.80       4638.56         8.72 o
   1   2   3       4903.79       4638.56         8.72 o
  -2   3   3       5203.67       4997.19         9.36 o
   0   3   3       7214.06       7212.91        12.61 o
   2   3   3       5203.68       4997.19         9.36 o
  -3   4   3       7910.35       7668.00        13.56 o
  -1   4   3       3149.68       3296.89         6.71 o
   1   4   3       3149.68       3296.89         6.71 o
   3   4   3       7910.38       7668.00        13.56 o
  -4   5   3       9358.05       9255.87        16.64 o
  -2   5   3       8686.92       8898.80        15.51 o
   0   5   3        471.75        550.67         2.84 o
   2   5   3       8686.93       8898.80        15.51 o
   4   5   3       9358.05       9255.87        16.64 o
  -5   6   3       2013.13       1616.80         5.88 o
  -3   6   3       9889.97       9736.97        18.01 o
  -1   6   3       8038.40       8399.15        14.58 o
   1   6   3       8038.41       8399.15        14.58 o
   3   6   3       9889.97       9736.97        18.01 o
   5   6   3       2013.13       1616.80         5.88 o
  -6   7   3       3866.73       3702.18        12.27 o
  -4   7   3       7601.83       7685.26        17.40 o
  -2   7   3       3445.80       3511.71         9.01 o
   0   7   3       1528.57       1494.57         4.88 o
   2   7   3       3445.78       3511.71         9.01 o
   4   7   3       7601.83       7685.26        17.40 o
   6   7   3       3866.72       3702.18        12.27 o
  -7   8   3       1286.36       1187.79         7.85 o
  -5   8   3       4446.17       4420.29        14.44 o
  -3   8   3       1226.80       1050.30         5.86 o
  -1   8   3      16761.57      16965.11        35.35 o
   1   8   3      16761.54      16965.11        35.35 o
   3   8   3       1226.80       1050.30         5.86 o
   5   8   3       4446.18       4420.29        14.44 o
   7   8   3       1286.36       1187.79         7.85 o
  -8   9   3        588.31        533.85         7.30 o
  -6   9   3       2980.07       2970.03        11.99 o
  -4   9   3       1128.07       1059.08         7.16 o
  -2   9   3       5286.17       5354.72        15.89 o
   0   9   3      28757.24      29123.36        67.94 o
   2   9   3       5286.19       5354.72        15.89 o
   4   9   3       1128.07       1059.08         7.16 o
   6   9   3       2980.05       2970.03        11.99 o
   8   9   3        588.31        533.85         7.30 o
  -9  10   3       3040.10       3039.67        15.09 o
  -7  10   3       1135.79       1144.16         8.96 o
  -5  10   3         20.58         -5.76         5.76 o
  -3  10   3       2564.58       2687.70        11.43 o
  -1  10   3      12339.29      12384.28        33.73 o
   1  10   3      12339.26      12384.28        33.73 o
   3  10   3       2564.58       2687.70        11.43 o
   5  10   3         20.58         -5.76         5.76 o
   7  10   3       1135.79       1144.16         8.96 o
   9  10   3       3040.10       3039.67        15.09 o
 -10  11   3       2580.21       2526.70        14.34 o
  -8  11   3       1169.54       1111.96         9.90 o
  -6  11   3          9.16         -0.49         6.79 o
  -4  11   3       2834.37       2896.31        13.00 o
  -2  11   3      10304.11      10360.88        30.95 o
   0  11   3       7876.20       7888.03        25.00 o
   2  11   3      10304.13      10360.88        30.95 o
   4  11   3       2834.37       2896.31        13.00 o
   6  11   3          9.16         -0.49         6.79 o
   8  11   3       1169.54       1111.96         9.90 o
  10  11   3       2580.19       2526.70        14.34 o
 -11  12   3       1425.66       1396.03        13.01 o
  -9  12   3       2465.98       2466.53        14.86 o
  -7  12   3       1840.24       1748.70        11.66 o
  -5  12   3        300.65        324.07         7.83 o
  -3  12   3       2710.78       2851.56        14.02 o
  -1  12   3       3369.42       3443.73        14.97 o
   1  12   3       3369.42       3443.73        14.97 o
   3  12   3       2710.78       2851.56        14.02 o
   5  12   3        300.65        324.07         7.83 o
   7  12   3       1840.24       1748.70        11.66 o
   9  12   3       2465.97       2466.53        14.86 o
  11  12   3       1425.67       1396.03        13.01 o
 -12  13   3        744.40        698.57        12.52 o
 -10  13   3       1045.56        954.90        12.31 o
  -8  13   3       1480.94       1439.27        12.26 o
  -6  13   3       2386.50       2387.44        14.33 o
  -4  13   3       2341.61       2359.39        13.56 o
  -2  13   3       1431.10       1465.96        10.97 o
   0  13   3        939.34        949.31         9.38 o
   2  13   3       1431.11       1465.96        10.97 o
   4  13   3       2341.62       2359.39        13.56 o
   6  13   3       2386.50       2387.44        14.33 o
   8  13   3       1480.93       1439.27        12.26 o
  10  13   3       1045.56        954.90        12.31 o
  12  13   3        744.41        698.57        12.52 o
 -13  14   3        508.84        497.26        12.90 o
 -11  14   3        348.87        344.97        11.41 o
  -9  14   3        268.27        262.61        10.26 o
  -7  14   3       1960.97       2021.29        14.45 o
  -5  14   3       6849.23       7008.01        28.56 o
  -3  14   3       1298.73       1323.98        11.25 o
  -1  14   3        212.09        230.17         8.17 o
   1  14   3        212.08        230.17         8.17 o
   3  14   3       1298.72       1323.98        11.25 o
   5  14   3       6849.24       7008.01        28.56 o
   7  14   3       1960.97       2021.29        14.45 o
   9  14   3        268.27        262.61        10.26 o
  11  14   3        348.88        344.97        11.41 o
  13  14   3        508.83        497.26        12.90 o
 -14  15   3        816.58        774.04        15.54 o
 -12  15   3        368.15        346.95        12.59 o
 -10  15   3        456.67        396.13        11.76 o
  -8  15   3       1656.59       1550.36        14.44 o
  -6  15   3       3424.58       3508.81        24.36 o
  -4  15   3       2107.54       2151.32        14.76 o
  -2  15   3         89.79         43.05         8.63 o
   0  15   3         58.25         -8.36         8.36 o
   2  15   3         89.79         43.05         8.63 o
   4  15   3       2107.54       2151.32        14.76 o
   6  15   3       3424.57       3508.81        24.36 o
   8  15   3       1656.59       1550.36        14.44 o
  10  15   3        456.67        396.13        11.76 o
  12  15   3        368.15        346.95        12.59 o
  14  15   3        816.58        774.04        15.54 o
 -13  16   3        467.17        434.66        14.29 o
 -11  16   3        429.65        416.61        12.79 o
  -9  16   3        752.21        762.92        13.25 o
  -7  16   3       1073.09       1094.58        13.21 o
  -5  16   3       2831.09       2867.31        18.06 o
  -3  16   3       2233.14       2300.46        15.87 o
  -1  16   3          2.46         -9.20         9.20 o
   1  16   3          2.46         -9.20         9.20 o
   3  16   3       2233.14       2300.46        15.87 o
   5  16   3       2831.09       2867.31        18.06 o
   7  16   3       1073.09       1094.58        13.21 o
   9  16   3        752.20        762.92        13.25 o
  11  16   3        429.65        416.61        12.79 o
  13  16   3        467.17        434.66        14.29 o
 -12  17   3        396.29        392.62        14.27 o
 -10  17   3        455.59        445.77        13.53 o
  -8  17   3       1071.88        992.33        14.40 o
  -6  17   3        768.54        740.23        12.79 o
  -4  17   3       1036.16       1056.90        13.13 o
  -2  17   3        687.83        622.29        11.83 o
   0  17   3         74.08         18.98        10.50 o
   2  17   3        687.82        622.29        11.83 o
   4  17   3       1036.16       1056.90        13.13 o
   6  17   3        768.55        740.23        12.79 o
   8  17   3       1071.88        992.33        14.40 o
  10  17   3        455.59        445.77        13.53 o
  12  17   3        396.29        392.62        14.27 o
 -11  18   3        845.08        792.49        15.74 o
  -9  18   3        788.41        768.01        15.08 o
  -7  18   3        817.00        804.91        14.01 o
  -5  18   3        560.58        614.90        13.05 o
  -3  18   3        869.24        891.29        13.70 o
  -1  18   3        267.88        287.18        11.78 o
   1  18   3        267.88        287.18        11.78 o
   3  18   3        869.24        891.29        13.70 o
   5  18   3        560.58        614.90        13.05 o
   7  18   3        817.00        804.91        14.01 o
   9  18   3        788.40        768.01        15.08 o
  11  18   3        845.08        792.49        15.74 o
 -10  19   3        715.72        691.73        15.93 o
  -8  19   3        503.82        548.50        15.27 o
  -6  19   3        531.12        511.87        13.33 o
  -4  19   3         94.99         60.87        11.88 o
  -2  19   3        621.64        589.06        13.76 o
   0  19   3       2501.33       2528.19        20.07 o
   2  19   3        621.64        589.06        13.76 o
   4  19   3         94.99         60.87        11.88 o
   6  19   3        531.13        511.87        13.33 o
   8  19   3        503.82        548.50        15.27 o
  10  19   3        715.72        691.73        15.93 o
  -7  20   3        462.45        490.30        15.11 o
  -5  20   3        397.28        416.36        14.11 o
  -3  20   3        222.37        217.78        13.12 o
  -1  20   3        668.49        715.26        15.07 o
   1  20   3        668.48        715.26        15.07 o
   3  20   3        222.37        217.78        13.12 o
   5  20   3        397.29        416.36        14.11 o
   7  20   3        462.45        490.30        15.11 o
  -4  21   3        164.61        133.32        13.88 o
  -2  21   3        481.97        453.00        15.04 o
   0  21   3       1028.33        961.98        19.31 o
   2  21   3        481.97        453.00        15.04 o
   4  21   3        164.61        133.32        13.88 o
   0   0   4      28896.59      27843.02        95.29 o
   1   1   4         82.15        247.27         2.57 o
   0   2   4      11477.52      11276.40        19.57 o
   2   2   4      17130.81      17068.28        28.52 o
  -1   3   4         80.77        102.21         2.17 o
   1   3   4         80.77        102.21         2.17 o
   3   3   4        166.11        239.08         2.93 o
  -2   4   4       7033.26       6984.92        13.99 o
   0   4   4       4991.00       5262.03        10.56 o
   2   4   4       7033.26       6984.92        13.99 o
   4   4   4      15600.41      15079.72        30.22 o
  -3   5   4        169.10        237.70         3.50 o
  -1   5   4       2140.00       2295.65         6.60 o
   1   5   4       2139.99       2295.65         6.60 o
   3   5   4        169.10        237.70         3.50 o
   5   5   4         87.12        275.50         5.03 o
  -4   6   4       9573.11       9204.41        23.01 o
  -2   6   4       3527.22       3491.64        10.09 o
   0   6   4       7140.16       7732.00        17.47 o
   2   6   4       3527.22       3491.64        10.09 o
   4   6   4       9573.12       9204.41        23.01 o
   6   6   4      15269.23      14778.53        38.58 o
  -5   7   4          6.46         81.04         5.19 o
  -3   7   4        450.43        390.55         5.08 o
  -1   7   4        105.32         84.76         4.10 o
   1   7   4        105.32         84.76         4.10 o
   3   7   4        450.43        390.55         5.08 o
   5   7   4          6.46         81.04         5.19 o
   7   7   4         53.43         79.85         5.52 o
  -6   8   4       2022.76       2029.83        10.08 o
  -4   8   4       5045.01       5215.97        17.12 o
  -2   8   4      13510.18      13498.53        36.09 o
   0   8   4       4462.58       4291.86        14.10 o
   2   8   4      13510.17      13498.53        36.09 o
   4   8   4       5045.02       5215.97        17.12 o
   6   8   4       2022.75       2029.83        10.08 o
   8   8   4       6359.13       6499.33        21.16 o
  -7   9   4         29.54         57.75         6.35 o
  -5   9   4         82.46         68.54         5.94 o
  -3   9   4        115.18        152.55         5.97 o
  -1   9   4        238.48        398.08         6.48 o
   1   9   4        238.48        398.08         6.48 o
   3   9   4        115.18        152.55         5.97 o
   5   9   4         82.46         68.54         5.94 o
   7   9   4         29.54         57.75         6.35 o
   9   9   4         16.19         48.71         7.10 o
  -8  10   4       3581.64       3719.17        16.62 o
  -6  10   4       1494.04       1555.09        10.70 o
  -4  10   4        626.78        638.15         7.90 o
  -2  10   4       8080.90       8326.58        26.68 o
   0  10   4      30747.91      30887.25        85.60 o
   2  10   4       8080.91       8326.58        26.68 o
   4  10   4        626.78        638.15         7.90 o
   6  10   4       1494.04       1555.09        10.70 o
   8  10   4       3581.64       3719.17        16.62 o
  10  10   4       5365.03       5586.16        23.29 o
  -9  11   4         39.98         26.86         8.78 o
  -7  11   4         74.93         78.60         7.96 o
  -5  11   4        328.00        271.31         7.85 o
  -3  11   4        127.65         79.09         7.19 o
  -1  11   4        109.94        361.20         7.85 o
   1  11   4        109.95        361.20         7.85 o
   3  11   4        127.65         79.09         7.19 o
   5  11   4        328.00        271.31         7.85 o
   7  11   4         74.93         78.60         7.96 o
   9  11   4         39.98         26.86         8.78 o
  11  11   4          4.49         -9.29         9.29 o
 -10  12   4       2674.02       2531.35        16.75 o
  -8  12   4       2690.12       2814.08        16.61 o
  -6  12   4       3056.60       3184.50        18.19 o
  -4  12   4       1455.76       1406.56        11.59 o
  -2  12   4       3508.05       3673.87        18.14 o
   0  12   4      13457.27      13731.41        43.28 o
   2  12   4       3508.04       3673.87        18.14 o
   4  12   4       1455.77       1406.56        11.59 o
   6  12   4       3056.59       3184.50        18.19 o
   8  12   4       2690.12       2814.08        16.61 o
  10  12   4       2674.02       2531.35        16.75 o
  12  12   4       1415.39       1327.25        15.56 o
 -11  13   4         33.01        -10.98        10.98 o
  -9  13   4         35.12        -10.36        10.36 o
  -7  13   4         94.83         54.20         9.57 o
  -5  13   4         34.21         33.28         9.13 o
  -3  13   4        193.51        165.01         9.03 o
  -1  13   4         27.10         21.73         8.30 o
   1  13   4         27.10         21.73         8.30 o
   3  13   4        193.51        165.01         9.03 o
   5  13   4         34.21         33.28         9.13 o
   7  13   4         94.83         54.20         9.57 o
   9  13   4         35.12        -10.36        10.36 o
  11  13   4         33.01        -10.98        10.98 o
  13  13   4         18.04        -12.88        12.88 o
 -12  14   4        894.23        906.36        15.43 o
 -10  14   4        714.23        677.69        13.06 o
  -8  14   4       2052.54       2023.26        16.31 o
  -6  14   4       2805.87       2930.01        20.40 o
  -4  14   4       7440.68       7558.61        30.33 o
  -2  14   4       2671.28       2572.60        16.28 o
   0  14   4        809.41        551.38        10.73 o
   2  14   4       2671.28       2572.60        16.28 o
   4  14   4       7440.69       7558.61        30.33 o
   6  14   4       2805.88       2930.01        20.40 o
   8  14   4       2052.54       2023.26        16.31 o
  10  14   4        714.23        677.69        13.06 o
  12  14   4        894.23        906.36        15.43 o
  14  14   4       1384.79       1313.26        18.62 o
 -13  15   4         20.94        -14.66        14.66 o
 -11  15   4          6.32        -12.16        12.16 o
  -9  15   4         28.48         -0.94        11.17 o
  -7  15   4        107.25         86.51        10.92 o
  -5  15   4        148.74        156.21        10.85 o
  -3  15   4         15.55         30.17         9.81 o
  -1  15   4          9.89        -10.14        10.14 o
   1  15   4          9.89        -10.14        10.14 o
   3  15   4         15.55         30.17         9.81 o
   5  15   4        148.74        156.21        10.85 o
   7  15   4        107.25         86.51        10.92 o
   9  15   4         28.48         -0.94        11.17 o
  11  15   4          6.32        -12.16        12.16 o
  13  15   4         20.94        -14.66        14.66 o
 -12  16   4        842.93        774.93        16.29 o
 -10  16   4        454.63        460.87        13.68 o
  -8  16   4        955.73        978.77        14.70 o
  -6  16   4       3899.55       3905.69        23.15 o
  -4  16   4       3148.46       3030.81        22.17 o
  -2  16   4        705.65        689.91        12.06 o
   0  16   4        178.72        240.41        11.21 o
   2  16   4        705.65        689.91        12.06 o
   4  16   4       3148.46       3030.81        22.17 o
   6  16   4       3899.55       3905.69        23.15 o
   8  16   4        955.73        978.77        14.70 o
  10  16   4        454.63        460.87        13.68 o
  12  16   4        842.93        774.93        16.29 o
 -11  17   4          5.83         -7.11        13.17 o
  -9  17   4         14.48        -12.51        12.51 o
  -7  17   4         50.58         16.71        11.57 o
  -5  17   4          3.22         22.90        11.96 o
  -3  17   4         47.22        -11.63        11.63 o
  -1  17   4         18.83         -5.35        11.20 o
   1  17   4         18.83         -5.35        11.20 o
   3  17   4         47.22        -11.63        11.63 o
   5  17   4          3.22         22.90        11.96 o
   7  17   4         50.59         16.71        11.57 o
   9  17   4         14.48        -12.51        12.51 o
  11  17   4          5.83         -7.11        13.17 o
 -10  18   4       1025.60       1010.89        18.00 o
  -8  18   4        749.91        718.18        15.86 o
  -6  18   4       1039.10       1039.01        15.89 o
  -4  18   4       1130.49       1125.61        15.99 o
  -2  18   4       1045.44       1126.94        16.31 o
   0  18   4       2038.92       2016.53        17.98 o
   2  18   4       1045.44       1126.94        16.31 o
   4  18   4       1130.49       1125.61        15.99 o
   6  18   4       1039.10       1039.01        15.89 o
   8  18   4        749.91        718.18        15.86 o
  10  18   4       1025.60       1010.89        18.00 o
  -7  19   4          2.43        -13.31        13.31 o
  -5  19   4         19.97        -13.28        13.28 o
  -3  19   4         32.59         14.96        13.30 o
  -1  19   4         70.08         80.57        12.95 o
   1  19   4         70.08         80.57        12.95 o
   3  19   4         32.58         14.96        13.30 o
   5  19   4         19.97        -13.28        13.28 o
   7  19   4          2.43        -13.31        13.31 o
  -6  20   4        248.20        219.81        14.08 o
  -4  20   4        517.59        524.40        16.02 o
  -2  20   4       1324.11       1354.11        18.91 o
   0  20   4       1330.33       1303.32        20.85 o
   2  20   4       1324.10       1354.11        18.91 o
   4  20   4        517.59        524.40        16.02 o
   6  20   4        248.20        219.81        14.08 o
   0   1   5      11178.29      11374.92        26.11 o
  -1   2   5      10181.61      10217.94        24.85 o
   1   2   5      10181.63      10217.94        24.85 o
  -2   3   5        951.29        897.01         6.08 o
   0   3   5       2561.94       2634.15         9.99 o
   2   3   5        951.29        897.01         6.08 o
  -3   4   5       7224.09       7536.16        21.42 o
  -1   4   5        847.93        773.77         6.17 o
   1   4   5        847.93        773.77         6.17 o
   3   4   5       7224.09       7536.16        21.42 o
  -4   5   5      10698.89      11055.90        30.95 o
  -2   5   5       1644.44       1786.75         8.75 o
   0   5   5        326.59        303.61         5.73 o
   2   5   5       1644.44       1786.75         8.75 o
   4   5   5      10698.92      11055.90        30.95 o
  -5   6   5       8793.75       9040.92        27.73 o
  -3   6   5       7299.57       7497.45        22.97 o
  -1   6   5        483.67        383.66         6.01 o
   1   6   5        483.67        383.66         6.01 o
   3   6   5       7299.56       7497.45        22.97 o
   5   6   5       8793.75       9040.92        27.73 o
  -6   7   5       3405.85       3355.67        14.83 o
  -4   7   5       3858.36       4007.73        15.74 o
  -2   7   5       3477.25       3503.70        14.22 o
   0   7   5       2001.61       1992.54        10.07 o
   2   7   5       3477.26       3503.70        14.22 o
   4   7   5       3858.36       4007.73        15.74 o
   6   7   5       3405.84       3355.67        14.83 o
  -7   8   5       1290.34       1289.03        10.02 o
  -5   8   5       2925.14       2980.61        13.93 o
  -3   8   5       1098.05       1019.25         8.92 o
  -1   8   5       3147.53       3206.42        14.47 o
   1   8   5       3147.52       3206.42        14.47 o
   3   8   5       1098.05       1019.25         8.92 o
   5   8   5       2925.12       2980.61        13.93 o
   7   8   5       1290.33       1289.03        10.02 o
  -8   9   5       2121.38       2069.07        13.23 o
  -6   9   5       1077.41       1049.70        10.51 o
  -4   9   5        556.87        615.79         8.55 o
  -2   9   5       1929.81       2009.09        11.88 o
   0   9   5       5065.43       5125.38        21.13 o
   2   9   5       1929.81       2009.09        11.88 o
   4   9   5        556.86        615.79         8.55 o
   6   9   5       1077.41       1049.70        10.51 o
   8   9   5       2121.38       2069.07        13.23 o
  -9  10   5       3458.11       3401.65        19.98 o
  -7  10   5        406.23        442.72         9.21 o
  -5  10   5        147.72        164.37         8.08 o
  -3  10   5       3292.20       3181.67        16.42 o
  -1  10   5        635.98        667.47         8.93 o
   1  10   5        635.98        667.47         8.93 o
   3  10   5       3292.20       3181.67        16.42 o
   5  10   5        147.72        164.37         8.08 o
   7  10   5        406.23        442.72         9.21 o
   9  10   5       3458.13       3401.65        19.98 o
 -10  11   5       3519.86       3334.30        22.54 o
  -8  11   5       2308.40       2193.54        17.88 o
  -6  11   5        350.80        432.26         9.88 o
  -4  11   5       2351.94       2382.80        14.93 o
  -2  11   5       1369.28       1514.36        12.22 o
   0  11   5          4.18         -5.09         8.16 o
   2  11   5       1369.28       1514.36        12.22 o
   4  11   5       2351.93       2382.80        14.93 o
   6  11   5        350.81        432.26         9.88 o
   8  11   5       2308.40       2193.54        17.88 o
  10  11   5       3519.87       3334.30        22.54 o
 -11  12   5       1056.31       1030.31        16.15 o
  -9  12   5       1385.20       1347.35        17.48 o
  -7  12   5       1108.06        995.33        12.55 o
  -5  12   5        432.62        445.99        10.59 o
  -3  12   5       1641.57       1602.09        13.59 o
  -1  12   5       1058.81       1025.26        11.54 o
   1  12   5       1058.81       1025.26        11.54 o
   3  12   5       1641.56       1602.09        13.59 o
   5  12   5        432.62        445.99        10.59 o
   7  12   5       1108.06        995.33        12.55 o
   9  12   5       1385.21       1347.35        17.48 o
  11  12   5       1056.31       1030.31        16.15 o
 -12  13   5        496.70        451.81        15.33 o
 -10  13   5        453.91        432.70        13.57 o
  -8  13   5        773.35        754.24        12.62 o
  -6  13   5       1491.85       1512.14        15.48 o
  -4  13   5        879.60        866.38        12.29 o
  -2  13   5       1191.95       1018.38        12.53 o
   0  13   5       2079.76       2245.02        16.20 o
   2  13   5       1191.95       1018.38        12.53 o
   4  13   5        879.60        866.38        12.29 o
   6  13   5       1491.86       1512.14        15.48 o
   8  13   5        773.35        754.24        12.62 o
  10  13   5        453.91        432.70        13.57 o
  12  13   5        496.70        451.81        15.33 o
 -13  14   5        463.55        406.01        16.76 o
 -11  14   5        121.87        101.91        13.69 o
  -9  14   5         79.83         70.19        12.01 o
  -7  14   5       1296.07       1265.60        15.13 o
  -5  14   5       2532.43       2391.29        17.71 o
  -3  14   5        275.44        249.33        10.57 o
  -1  14   5       2518.50       2367.83        19.36 o
   1  14   5       2518.50       2367.83        19.36 o
   3  14   5        275.44        249.33        10.57 o
   5  14   5       2532.42       2391.29        17.71 o
   7  14   5       1296.06       1265.60        15.13 o
   9  14   5         79.83         70.19        12.01 o
  11  14   5        121.87        101.91        13.69 o
  13  14   5        463.55        406.01        16.76 o
 -12  15   5        237.41        191.27        16.62 o
 -10  15   5          2.50        -13.18        13.18 o
  -8  15   5        188.34        169.43        12.18 o
  -6  15   5       1415.47       1403.72        16.49 o
  -4  15   5        940.16       1022.76        14.38 o
  -2  15   5       1179.93       1207.66        14.60 o
   0  15   5       2169.07       2184.32        17.74 o
   2  15   5       1179.93       1207.66        14.60 o
   4  15   5        940.16       1022.76        14.38 o
   6  15   5       1415.47       1403.72        16.49 o
   8  15   5        188.34        169.43        12.18 o
  10  15   5          2.50        -13.18        13.18 o
  12  15   5        237.41        191.27        16.62 o
 -11  16   5          2.92        -15.06        15.06 o
  -9  16   5        142.38        145.25        13.35 o
  -7  16   5       1046.07       1065.07        15.60 o
  -5  16   5       1266.49       1149.37        15.73 o
  -3  16   5        995.49        970.09        14.69 o
  -1  16   5       1011.95        972.80        14.53 o
   1  16   5       1011.95        972.80        14.53 o
   3  16   5        995.49        970.09        14.69 o
   5  16   5       1266.48       1149.37        15.73 o
   7  16   5       1046.07       1065.07        15.60 o
   9  16   5        142.38        145.25        13.35 o
  11  16   5          2.92        -15.06        15.06 o
 -10  17   5        188.25        133.10        15.29 o
  -8  17   5        301.94        302.01        14.43 o
  -6  17   5        483.42        553.16        14.43 o
  -4  17   5       1201.95       1232.95        17.16 o
  -2  17   5        968.60        938.68        15.10 o
   0  17   5        260.95        318.31        12.84 o
   2  17   5        968.60        938.68        15.10 o
   4  17   5       1201.95       1232.95        17.16 o
   6  17   5        483.42        553.16        14.43 o
   8  17   5        301.94        302.01        14.43 o
  10  17   5        188.25        133.10        15.29 o
  -7  18   5        314.51        295.86        13.94 o
  -5  18   5        194.74        160.17        13.44 o
  -3  18   5        782.24        684.80        15.74 o
  -1  18   5        579.99        622.37        14.91 o
   1  18   5        580.00        622.37        14.91 o
   3  18   5        782.24        684.80        15.74 o
   5  18   5        194.74        160.17        13.44 o
   7  18   5        314.51        295.86        13.94 o
  -6  19   5         84.31         71.49        13.93 o
  -4  19   5         52.39         33.49        14.26 o
  -2  19   5        522.01        567.10        17.03 o
   0  19   5       1491.41       1605.41        19.24 o
   2  19   5        522.01        567.10        17.03 o
   4  19   5         52.39         33.49        14.26 o
   6  19   5         84.31         71.49        13.93 o
  -1  20   5        813.58        917.79        18.06 o
   1  20   5        813.58        917.79        18.06 o
   1   1   6      16515.74      15893.70        45.23 o
   0   2   6          9.97        343.05         6.57 o
   2   2   6        235.53        381.65         7.16 o
  -1   3   6       5021.10       5200.26        17.95 o
   1   3   6       5021.10       5200.26        17.95 o
   3   3   6       9479.74       9512.97        30.24 o
  -2   4   6        234.61        320.45         7.19 o
   0   4   6        185.55        216.81         6.58 o
   2   4   6        234.61        320.45         7.19 o
   4   4   6         39.57        265.53         7.34 o
  -3   5   6       3185.28       3262.02        14.80 o
  -1   5   6       1753.32       1917.65        10.77 o
   1   5   6       1753.31       1917.65        10.77 o
   3   5   6       3185.28       3262.02        14.80 o
   5   5   6      13617.74      13545.56        43.71 o
  -4   6   6        264.81        399.53         9.23 o
  -2   6   6        124.81         96.29         6.88 o
   0   6   6       1479.32       1245.03         9.28 o
   2   6   6        124.82         96.29         6.88 o
   4   6   6        264.81        399.53         9.23 o
   6   6   6         36.33        391.65        10.41 o
  -5   7   6       7406.34       7615.41        28.73 o
  -3   7   6       5815.15       5888.84        22.49 o
  -1   7   6        301.26        374.17         7.87 o
   1   7   6        301.26        374.17         7.87 o
   3   7   6       5815.16       5888.84        22.49 o
   5   7   6       7406.33       7615.41        28.73 o
   7   7   6       2182.52       2395.12        15.72 o
  -6   8   6        101.50         58.05         8.95 o
  -4   8   6        102.29        201.23         8.49 o
  -2   8   6        150.07        121.17         8.02 o
   0   8   6          0.80         -8.11         8.11 o
   2   8   6        150.07        121.17         8.02 o
   4   8   6        102.29        201.23         8.49 o
   6   8   6        101.50         58.05         8.95 o
   8   8   6        147.10        143.12        10.36 o
  -7   9   6       3475.61       3355.93        20.92 o
  -5   9   6        464.10        547.52        10.16 o
  -3   9   6       1984.13       2098.82        14.09 o
  -1   9   6       3180.94       3364.12        17.63 o
   1   9   6       3180.94       3364.12        17.63 o
   3   9   6       1984.13       2098.82        14.09 o
   5   9   6        464.10        547.52        10.16 o
   7   9   6       3475.62       3355.93        20.92 o
   9   9   6       7039.14       6673.39        34.24 o
  -8  10   6         14.76        185.32        12.32 o
  -6  10   6        186.87        183.04        10.26 o
  -4  10   6         50.99          9.00         9.03 o
  -2  10   6         37.31         66.95         9.22 o
   0  10   6        321.12        544.59        10.61 o
   2  10   6         37.31         66.95         9.22 o
   4  10   6         50.99          9.00         9.03 o
   6  10   6        186.87        183.04        10.26 o
   8  10   6         14.76        185.32        12.32 o
  10  10   6         22.64        171.96        14.92 o
  -9  11   6       2927.50       2790.82        22.83 o
  -7  11   6       3677.33       3470.81        25.08 o
  -5  11   6        828.21        908.24        12.68 o
  -3  11   6        182.01        246.42        10.20 o
  -1  11   6       5910.38       5904.07        27.02 o
   1  11   6       5910.39       5904.07        27.02 o
   3  11   6        182.01        246.42        10.20 o
   5  11   6        828.21        908.24        12.68 o
   7  11   6       3677.33       3470.81        25.08 o
   9  11   6       2927.51       2790.82        22.83 o
  11  11   6       2273.97       2171.10        23.01 o
 -10  12   6          3.64         21.69        14.43 o
  -8  12   6         92.55         89.67        12.93 o
  -6  12   6         26.46         47.00        11.27 o
  -4  12   6        174.13        113.47        10.91 o
  -2  12   6         62.48         56.39        10.88 o
   0  12   6          3.93        179.89        11.27 o
   2  12   6         62.48         56.39        10.88 o
   4  12   6        174.13        113.47        10.91 o
   6  12   6         26.46         47.00        11.27 o
   8  12   6         92.56         89.67        12.93 o
  10  12   6          3.64         21.69        14.43 o
  12  12   6         75.61          0.41        15.22 o
 -11  13   6        478.62        493.00        16.73 o
  -9  13   6       1015.52       1005.39        17.57 o
  -7  13   6       1500.33       1505.95        17.26 o
  -5  13   6       1830.93       1775.97        17.47 o
  -3  13   6       2589.97       2524.99        20.57 o
  -1  13   6       1700.92       1722.60        16.54 o
   1  13   6       1700.92       1722.60        16.54 o
   3  13   6       2589.98       2524.99        20.57 o
   5  13   6       1830.93       1775.97        17.47 o
   7  13   6       1500.32       1505.95        17.26 o
   9  13   6       1015.51       1005.39        17.57 o
  11  13   6        478.63        493.00        16.73 o
  13  13   6        707.73        728.72        21.75 o
 -12  14   6         11.29        -11.30        16.73 o
 -10  14   6          2.18        -15.55        15.55 o
  -8  14   6        104.48         11.77        13.97 o
  -6  14   6        114.79        148.92        12.46 o
  -4  14   6        180.31        261.92        12.66 o
  -2  14   6         52.18         95.62        12.24 o
   0  14   6          0.86         -8.95        12.36 o
   2  14   6         52.18         95.62        12.24 o
   4  14   6        180.31        261.92        12.66 o
   6  14   6        114.79        148.92        12.46 o
   8  14   6        104.48         11.77        13.97 o
  10  14   6          2.18        -15.55        15.55 o
  12  14   6         11.29        -11.30        16.73 o
 -11  15   6        184.37        155.56        17.55 o
  -9  15   6        134.40        114.38        15.36 o
  -7  15   6        676.70        717.00        15.41 o
  -5  15   6       2732.75       2764.19        23.94 o
  -3  15   6       2696.03       2721.85        21.78 o
  -1  15   6        706.22        714.47        14.91 o
   1  15   6        706.22        714.47        14.91 o
   3  15   6       2696.03       2721.85        21.78 o
   5  15   6       2732.75       2764.19        23.94 o
   7  15   6        676.70        717.00        15.41 o
   9  15   6        134.40        114.38        15.36 o
  11  15   6        184.37        155.56        17.55 o
 -10  16   6          2.05        -17.11        17.11 o
  -8  16   6         12.84        -14.13        14.13 o
  -6  16   6         28.99         72.42        13.39 o
  -4  16   6          5.13         99.50        14.13 o
  -2  16   6          2.47         12.58        13.57 o
   0  16   6         48.82         41.38        13.24 o
   2  16   6          2.47         12.58        13.57 o
   4  16   6          5.13         99.50        14.13 o
   6  16   6         28.99         72.42        13.39 o
   8  16   6         12.84        -14.13        14.13 o
  10  16   6          2.05        -17.11        17.11 o
  -7  17   6        532.05        510.67        16.48 o
  -5  17   6       1289.08       1240.57        19.57 o
  -3  17   6        932.81       1025.03        18.13 o
  -1  17   6       1372.27       1319.45        18.31 o
   1  17   6       1372.28       1319.45        18.31 o
   3  17   6        932.81       1025.03        18.13 o
   5  17   6       1289.08       1240.57        19.57 o
   7  17   6        532.05        510.67        16.48 o
  -6  18   6         21.00        -15.94        15.94 o
  -4  18   6         23.05         -0.23        15.83 o
  -2  18   6         61.10         83.05        15.47 o
   0  18   6         40.65         99.66        14.59 o
   2  18   6         61.10         83.05        15.47 o
   4  18   6         23.05         -0.23        15.83 o
   6  18   6         21.00        -15.94        15.94 o
   0   1   7       8170.31       8365.20        28.63 o
  -1   2   7       5393.75       5518.40        22.11 o
   1   2   7       5393.75       5518.40        22.11 o
  -2   3   7        661.02        682.17         9.75 o
   0   3   7        941.56       1121.54        11.01 o
   2   3   7        661.02        682.17         9.75 o
  -3   4   7       2947.02       2951.69        15.38 o
  -1   4   7        583.44        578.73         9.33 o
   1   4   7        583.44        578.73         9.33 o
   3   4   7       2947.03       2951.69        15.38 o
  -4   5   7       2705.89       2968.09        16.16 o
  -2   5   7       1049.57       1092.85        10.39 o
   0   5   7         11.52         -8.44         8.44 o
   2   5   7       1049.58       1092.85        10.39 o
   4   5   7       2705.89       2968.09        16.16 o
  -5   6   7       1297.85       1374.50        12.64 o
  -3   6   7       2751.55       2777.87        15.42 o
  -1   6   7         71.84        142.96         8.20 o
   1   6   7         71.84        142.96         8.20 o
   3   6   7       2751.55       2777.87        15.42 o
   5   6   7       1297.85       1374.50        12.64 o
  -6   7   7       1549.41       1532.56        14.35 o
  -4   7   7        370.61        473.20        10.36 o
  -2   7   7       1619.37       1570.51        12.43 o
   0   7   7       2981.61       2993.01        15.57 o
   2   7   7       1619.37       1570.51        12.43 o
   4   7   7        370.61        473.20        10.36 o
   6   7   7       1549.41       1532.56        14.35 o
  -7   8   7       1173.97        995.30        13.46 o
  -5   8   7       1395.17       1357.74        13.48 o
  -3   8   7        796.31        749.58        10.98 o
  -1   8   7       1259.80       1395.75        13.67 o
   1   8   7       1259.79       1395.75        13.67 o
   3   8   7        796.30        749.58        10.98 o
   5   8   7       1395.17       1357.74        13.48 o
   7   8   7       1173.98        995.30        13.46 o
  -8   9   7        714.48        704.11        13.83 o
  -6   9   7        999.10        830.68        13.09 o
  -4   9   7        614.13        583.34        11.23 o
  -2   9   7       1265.08       1339.62        13.86 o
   0   9   7       3286.98       3359.60        20.40 o
   2   9   7       1265.09       1339.62        13.86 o
   4   9   7        614.12        583.34        11.23 o
   6   9   7        999.09        830.68        13.09 o
   8   9   7        714.48        704.11        13.83 o
  -9  10   7       1389.82       1499.99        21.40 o
  -7  10   7         48.78         91.49        11.56 o
  -5  10   7        512.15        480.17        12.79 o
  -3  10   7       1393.82       1371.22        14.18 o
  -1  10   7       2263.41       2354.91        16.75 o
   1  10   7       2263.41       2354.91        16.75 o
   3  10   7       1393.82       1371.22        14.18 o
   5  10   7        512.15        480.17        12.79 o
   7  10   7         48.78         91.49        11.56 o
   9  10   7       1389.82       1499.99        21.40 o
 -10  11   7       2016.92       1910.12        23.71 o
  -8  11   7       1935.20       1783.97        20.47 o
  -6  11   7        317.09        284.20        12.46 o
  -4  11   7        347.91        351.96        11.96 o
  -2  11   7        945.70       1018.40        13.81 o
   0  11   7       1441.30       1540.14        15.00 o
   2  11   7        945.70       1018.40        13.81 o
   4  11   7        347.91        351.96        11.96 o
   6  11   7        317.09        284.20        12.46 o
   8  11   7       1935.20       1783.97        20.47 o
  10  11   7       2016.91       1910.12        23.71 o
 -11  12   7        477.10        493.34        18.52 o
  -9  12   7        912.11        979.09        18.37 o
  -7  12   7        504.45        520.66        17.00 o
  -5  12   7        415.70        470.16        13.05 o
  -3  12   7        956.41        929.22        14.70 o
  -1  12   7       1381.18       1376.15        15.80 o
   1  12   7       1381.18       1376.15        15.80 o
   3  12   7        956.41        929.22        14.70 o
   5  12   7        415.70        470.16        13.05 o
   7  12   7        504.46        520.66        17.00 o
   9  12   7        912.11        979.09        18.37 o
  11  12   7        477.10        493.34        18.52 o
 -10  13   7        262.61        219.78        16.89 o
  -8  13   7        405.29        379.39        16.21 o
  -6  13   7        836.07        791.37        15.83 o
  -4  13   7        801.11        808.59        16.02 o
  -2  13   7        542.44        528.08        13.60 o
   0  13   7        463.18        514.85        13.53 o
   2  13   7        542.44        528.08        13.60 o
   4  13   7        801.11        808.59        16.02 o
   6  13   7        836.07        791.37        15.83 o
   8  13   7        405.29        379.39        16.21 o
  10  13   7        262.61        219.78        16.89 o
  -9  14   7        106.05        118.01        16.78 o
  -7  14   7       1200.71       1065.47        18.24 o
  -5  14   7       1170.89       1190.94        18.27 o
  -3  14   7        469.93        579.68        14.57 o
  -1  14   7        132.13        150.28        12.81 o
   1  14   7        132.13        150.28        12.81 o
   3  14   7        469.93        579.68        14.57 o
   5  14   7       1170.90       1190.94        18.27 o
   7  14   7       1200.71       1065.47        18.24 o
   9  14   7        106.05        118.01        16.78 o
  -8  15   7         74.79        107.04        15.52 o
  -6  15   7        551.04        605.35        16.06 o
  -4  15   7       1001.00        891.53        16.81 o
  -2  15   7        573.12        520.03        15.05 o
   0  15   7         95.24         74.97        13.41 o
   2  15   7        573.12        520.03        15.05 o
   4  15   7       1001.00        891.53        16.81 o
   6  15   7        551.04        605.35        16.06 o
   8  15   7         74.79        107.04        15.52 o
  -7  16   7        723.91        710.81        18.44 o
  -5  16   7        423.39        399.06        16.37 o
  -3  16   7        337.89        366.44        15.37 o
  -1  16   7        246.87        253.98        14.45 o
   1  16   7        246.87        253.98        14.45 o
   3  16   7        337.88        366.44        15.37 o
   5  16   7        423.39        399.06        16.37 o
   7  16   7        723.91        710.81        18.44 o
  -4  17   7        581.41        533.11        16.91 o
  -2  17   7        367.11        354.97        15.89 o
   0  17   7         77.32         57.81        14.39 o
   2  17   7        367.10        354.97        15.89 o
   4  17   7        581.41        533.11        16.91 o
   0   0   8       3985.77       4005.55        43.50 o
   1   1   8        176.58        119.51         9.77 o
   0   2   8       1041.41       1137.49        12.25 o
   2   2   8       2607.75       2638.18        16.21 o
  -1   3   8        208.06        193.23         9.63 o
   1   3   8        208.06        193.23         9.63 o
   3   3   8        267.62        283.50        10.36 o
  -2   4   8       2113.84       2166.03        15.07 o
   0   4   8       1028.10       1151.74        12.46 o
   2   4   8       2113.84       2166.03        15.07 o
   4   4   8       3129.26       2963.04        18.44 o
  -3   5   8         17.90        150.51        10.28 o
  -1   5   8        262.44        247.87        10.02 o
   1   5   8        262.43        247.87        10.02 o
   3   5   8         17.90        150.51        10.28 o
   5   5   8        124.74        455.59        12.33 o
  -4   6   8       4175.75       3884.56        21.90 o
  -2   6   8       1144.33       1143.15        13.23 o
   0   6   8       1562.84       1666.27        15.59 o
   2   6   8       1144.33       1143.15        13.23 o
   4   6   8       4175.76       3884.56        21.90 o
   6   6   8       4325.04       4133.89        22.53 o
  -5   7   8         26.17        199.71        11.34 o
  -3   7   8        130.17        189.38        11.32 o
  -1   7   8         53.19        146.77        10.77 o
   1   7   8         53.19        146.77        10.77 o
   3   7   8        130.17        189.38        11.32 o
   5   7   8         26.17        199.71        11.34 o
   7   7   8        110.51        101.01        11.19 o
  -6   8   8        483.70        502.39        12.38 o
  -4   8   8       1233.20       1233.16        14.19 o
  -2   8   8       2634.06       2636.01        19.45 o
   0   8   8       2837.29       2786.78        23.87 o
   2   8   8       2634.05       2636.01        19.45 o
   4   8   8       1233.20       1233.16        14.19 o
   6   8   8        483.70        502.39        12.38 o
   8   8   8       1556.64       1507.44        16.48 o
  -7   9   8         41.08         50.61        12.17 o
  -5   9   8          2.96        -11.89        11.89 o
  -3   9   8         66.26         73.27        11.42 o
  -1   9   8        196.05        476.27        13.06 o
   1   9   8        196.05        476.27        13.06 o
   3   9   8         66.26         73.27        11.42 o
   5   9   8          2.96        -11.89        11.89 o
   7   9   8         41.08         50.61        12.17 o
   9   9   8         26.90        114.81        13.91 o
  -8  10   8        903.58        927.92        17.29 o
  -6  10   8        204.98        192.04        12.64 o
  -4  10   8        142.19        143.40        12.16 o
  -2  10   8       2568.47       2463.92        19.25 o
   0  10   8       5028.49       4953.14        29.22 o
   2  10   8       2568.47       2463.92        19.25 o
   4  10   8        142.19        143.40        12.16 o
   6  10   8        204.98        192.04        12.64 o
   8  10   8        903.58        927.92        17.29 o
  10  10   8       1170.36       1210.02        20.11 o
  -9  11   8         26.25         44.13        15.90 o
  -7  11   8         17.75          6.75        14.04 o
  -5  11   8         88.65         69.06        13.45 o
  -3  11   8         38.71         36.72        12.05 o
  -1  11   8         28.98        277.48        13.04 o
   1  11   8         28.98        277.48        13.04 o
   3  11   8         38.71         36.72        12.05 o
   5  11   8         88.65         69.06        13.45 o
   7  11   8         17.75          6.75        14.04 o
   9  11   8         26.25         44.13        15.90 o
  11  11   8          0.48        109.05        18.92 o
 -10  12   8        899.48        837.32        20.46 o
  -8  12   8        580.51        598.06        18.00 o
  -6  12   8        516.46        488.43        15.68 o
  -4  12   8        683.93        682.92        15.48 o
  -2  12   8       1299.51       1274.68        16.72 o
   0  12   8       1614.05       1569.85        18.60 o
   2  12   8       1299.50       1274.68        16.72 o
   4  12   8        683.93        682.92        15.48 o
   6  12   8        516.46        488.43        15.68 o
   8  12   8        580.51        598.06        18.00 o
  10  12   8        899.48        837.32        20.46 o
  -9  13   8         29.78         35.50        16.90 o
  -7  13   8         83.54        108.42        16.22 o
  -5  13   8         21.96         59.43        14.61 o
  -3  13   8         88.04         82.93        13.81 o
  -1  13   8         93.57         29.44        13.41 o
   1  13   8         93.57         29.44        13.41 o
   3  13   8         88.04         82.93        13.81 o
   5  13   8         21.96         59.43        14.61 o
   7  13   8         83.54        108.42        16.22 o
   9  13   8         29.78         35.50        16.90 o
  -6  14   8       1286.37       1218.22        20.89 o
  -4  14   8       1407.83       1329.59        19.74 o
  -2  14   8        389.92        428.86        15.16 o
   0  14   8         82.42         58.03        13.46 o
   2  14   8        389.92        428.86        15.16 o
   4  14   8       1407.82       1329.59        19.74 o
   6  14   8       1286.37       1218.22        20.89 o
  -5  15   8         72.40        252.73        16.70 o
  -3  15   8         15.19         62.45        15.23 o
  -1  15   8          1.86        -14.51        14.51 o
   1  15   8          1.86        -14.51        14.51 o
   3  15   8         15.19         62.45        15.23 o
   5  15   8         72.40        252.73        16.70 o
   0   1   9        164.31        167.32        11.92 o
  -1   2   9        456.76        468.06        12.09 o
   1   2   9        456.76        468.06        12.09 o
  -2   3   9        760.64        697.55        12.72 o
   0   3   9        948.35        913.29        12.82 o
   2   3   9        760.65        697.55        12.72 o
  -3   4   9        723.34        868.02        13.83 o
  -1   4   9        516.85        506.06        12.03 o
   1   4   9        516.85        506.06        12.03 o
   3   4   9        723.33        868.02        13.83 o
  -4   5   9       1723.79       1832.91        16.71 o
  -2   5   9        940.38        995.96        14.03 o
   0   5   9        392.80        316.05        11.24 o
   2   5   9        940.38        995.96        14.03 o
   4   5   9       1723.78       1832.91        16.71 o
  -5   6   9       1417.91       1431.89        16.99 o
  -3   6   9       1256.51       1255.52        15.75 o
  -1   6   9        177.40        214.89        11.71 o
   1   6   9        177.40        214.89        11.71 o
   3   6   9       1256.51       1255.52        15.75 o
   5   6   9       1417.92       1431.89        16.99 o
  -6   7   9        896.96        911.14        15.54 o
  -4   7   9        842.36        858.58        15.09 o
  -2   7   9        540.06        561.46        14.49 o
   0   7   9        989.99        989.39        15.11 o
   2   7   9        540.06        561.46        14.49 o
   4   7   9        842.36        858.58        15.09 o
   6   7   9        896.96        911.14        15.54 o
  -7   8   9        378.57        301.68        14.23 o
  -5   8   9        285.32        292.55        14.26 o
  -3   8   9        499.58        437.22        14.28 o
  -1   8   9       1188.11       1169.28        17.63 o
   1   8   9       1188.12       1169.28        17.63 o
   3   8   9        499.58        437.22        14.28 o
   5   8   9        285.31        292.55        14.26 o
   7   8   9        378.58        301.68        14.23 o
  -8   9   9        263.27        257.02        13.74 o
  -6   9   9         41.87          4.93        13.85 o
  -4   9   9        163.04        116.24        14.25 o
  -2   9   9        796.43        853.01        15.72 o
   0   9   9       1283.73       1568.32        19.55 o
   2   9   9        796.42        853.01        15.72 o
   4   9   9        163.04        116.24        14.25 o
   6   9   9         41.87          4.93        13.85 o
   8   9   9        263.27        257.02        13.74 o
  -9  10   9        436.49        373.67        17.17 o
  -7  10   9        174.40        171.40        14.57 o
  -5  10   9         16.12        -14.75        14.75 o
  -3  10   9        216.55        250.60        14.64 o
  -1  10   9       1698.64       1683.32        18.95 o
   1  10   9       1698.64       1683.32        18.95 o
   3  10   9        216.55        250.60        14.64 o
   5  10   9         16.12        -14.75        14.75 o
   7  10   9        174.40        171.40        14.57 o
   9  10   9        436.49        373.67        17.17 o
  -8  11   9        323.67        297.29        16.61 o
  -6  11   9         17.38         -1.15        14.91 o
  -4  11   9         43.34         12.01        15.07 o
  -2  11   9        949.73        912.29        17.49 o
   0  11   9        987.41       1120.26        17.79 o
   2  11   9        949.74        912.29        17.49 o
   4  11   9         43.34         12.01        15.07 o
   6  11   9         17.37         -1.15        14.91 o
   8  11   9        323.67        297.29        16.61 o
  -5  12   9        234.52        271.31        16.37 o
  -3  12   9        343.40        320.96        16.34 o
  -1  12   9        512.23        543.56        16.72 o
   1  12   9        512.23        543.56        16.72 o
   3  12   9        343.40        320.96        16.34 o
   5  12   9        234.52        271.31        16.37 o
  -4  13   9        533.63        505.64        18.68 o
  -2  13   9        221.16        185.30        16.40 o
   0  13   9        159.86        163.73        15.91 o
   2  13   9        221.16        185.30        16.40 o
   4  13   9        533.63        505.64        18.68 o
   1   1  10       3385.74       2908.67        22.29 o
   0   2  10         49.16        182.43        15.11 o
   2   2  10        127.50         75.65        13.19 o
  -1   3  10        360.54        385.19        13.23 o
   1   3  10        360.55        385.19        13.23 o
   3   3  10       1098.58       1019.64        15.84 o
  -2   4  10         36.06         46.15        12.76 o
   0   4  10         21.90        -12.34        12.34 o
   2   4  10         36.06         46.15        12.76 o
   4   4  10         74.34        295.31        13.76 o
  -3   5  10       1120.45       1056.50        16.22 o
  -1   5  10        137.20        154.16        12.86 o
   1   5  10        137.20        154.16        12.86 o
   3   5  10       1120.45       1056.50        16.22 o
   5   5  10       1622.66       1548.73        17.69 o
  -4   6  10         57.10        191.23        13.99 o
  -2   6  10         70.57        100.67        13.57 o
   0   6  10        128.91         93.08        13.81 o
   2   6  10         70.57        100.67        13.57 o
   4   6  10         57.10        191.23        13.99 o
   6   6  10         21.47        145.61        14.64 o
  -5   7  10        462.34        480.75        15.84 o
  -3   7  10        758.56        795.83        16.70 o
  -1   7  10        941.74        923.21        17.00 o
   1   7  10        941.74        923.21        17.00 o
   3   7  10        758.56        795.83        16.70 o
   5   7  10        462.34        480.75        15.84 o
   7   7  10        741.00        646.90        16.55 o
  -6   8  10         30.69         35.28        15.10 o
  -4   8  10        125.43         73.89        14.94 o
  -2   8  10        130.48        217.37        14.77 o
   0   8  10         39.79        165.36        14.79 o
   2   8  10        130.48        217.37        14.77 o
   4   8  10        125.43         73.89        14.94 o
   6   8  10         30.69         35.28        15.10 o
  -5   9  10        324.59        292.63        15.70 o
  -3   9  10        810.95        787.74        17.32 o
  -1   9  10       1119.69        996.68        18.39 o
   1   9  10       1119.69        996.68        18.39 o
   3   9  10        810.95        787.74        17.32 o
   5   9  10        324.59        292.63        15.70 o
  -2  10  10         25.09        136.47        15.54 o
   0  10  10          1.93        188.52        15.54 o
   2  10  10         25.09        136.47        15.54 o
   0   1  11        889.64        984.57        17.20 o
  -1   2  11        515.76        525.95        15.34 o
   1   2  11        515.76        525.95        15.34 o
  -2   3  11        429.45        340.10        15.45 o
   0   3  11        410.06        409.78        14.80 o
   2   3  11        429.45        340.10        15.45 o
  -3   4  11        211.25        248.80        15.20 o
  -1   4  11        112.86        145.39        15.01 o
   1   4  11        112.86        145.39        15.01 o
   3   4  11        211.25        248.80        15.20 o
  -2   5  11        243.84        250.92        15.77 o
   0   5  11        153.07         74.87        15.09 o
   2   5  11        243.85        250.92        15.77 o
                                                
